# Supplementary material for: Spatial transcriptomics uncovers immune-cell plasticity and dedifferentiation signatures in aggressive lung adenocarcinoma subtypes
Source: Front Immunol. 2025 Aug 21;16:1620886. doi: 10.3389/fimmu.2025.1620886 (PMC12408323; doi:10.3389/fimmu.2025.1620886)
Supplement: Supplementary file 1 [file Table1.xlsx]

## Sheet: TableS1
Supplementary Table S1. Clinical characteristics of 5 patients in ST cohort.
Patient ID		Gender	Age (years)	Smoking	Tumor size (cm)	Pleural invasion	STAS	T stage	N stage	TNM stage	Patterns of the whole tumor	PD-L1(DAKO22C3)	EGFR mutation	KRAS mutation	BRAF mutation	NRAS mutation	PI3KCA mutation	HER2 mutation	ALK fusion	ROS1 fusion	RET fusion	MET mutation
P1	00015	Male	60	No	2.5*2*1.5	Yes	Yes	1c	N2a	Ⅱb	Solid(30%),Acinar(30%),Micropapillary(40%)	0.1		-	-	-	-	-	+	-	-	-
P2	03082	Female	66	No	3*2*2	No	Yes	1c	N0	IA3	Acinar(50%),Micropapillary(30%) and Lepidic(20%)	unknown	-	-	-	-	-	+	-	-	-	-
P3	14221	Female	79	No	1.2*1.2*1.2	No	No	1b	N0	IA2	Acinar(40%),Micropapillary(40%) and Lepidic(20%)	unknown		-	-	-	-	-	+	-	-	-
P4	16473	Female	38	No	1.2*1*1	No	Yes	1b	N2b	ⅢA	Micropapillary(40%) and acinar(60%)	unknown	Exon 19 deletion	-	-	-	-	-	-	-	-	-
P5	22	Male	70	Yes	2*1.5*1.2	No	Yes	1b	N0	IA2	Micropapillary(60%),acinar(30%) and Lepidic(10%)	unknown	-	-	-	-	-	-	-	-	-	-
Notes: +, positive mutation or fusion; -, negative mutation or fusion; N.A., not available.

## Sheet: TableS2
Supplementary Table S2. Summary of spatially resolved transcriptomics in 5 LUAD patitents.
Sample ID		Number of Spots Under Tissue	Mean Reads per Spot	Median Genes per Spot	Number of Reads	Q30 Bases in Probe Read	Reads Mapped to Probe Set	Reads Mapped Confidently to Probe Set	Reads Mapped Confidently to Filtered Probe Set	Fraction Reads in Spots Under Tissue	Genes Detected	Median UMI Counts per Spot	Sequencing saturation
P1	00015	4973	34498	6829	171556471	0.952	0.99	0.987	0.926	0.999	18041	23062	0.258
P2	03082	4964	33611	6643	166845226	0.963	0.99	0.985	0.967	0.998	18037	21855	0.302
P3	14221	3671	70012	7045	257013540	0.965	0.99	0.987	0.957	0.974	18034	21708	0.597
P4	16473	3532	73344	8196	259052298	0.968	0.991	0.989	0.968	0.947	18026	29162	0.582
P5	22	4477	41107	6914	184038002	0.956	0.99	0.988	0.962	0.992	18046	18236	0.523

## Sheet: TableS3
Supplementary Table S4. Top 20 differential gene expression of each cluster of P5.
gene_id	gene_name	cluster	avg_logFC	p_val	p_val_adj	pct.1	pct.2
ENSG00000168484	SFTPC	0	2.00866	0	0	1	0.589
ENSG00000204305	AGER	0	1.61758	0	0	1	0.517
ENSG00000100234	TIMP3	0	1.58207	0	0	1	0.811
ENSG00000211445	GPX3	0	1.52884	0	0	1	0.674
ENSG00000241644	INMT	0	1.52734	0	0	0.999	0.494
ENSG00000102760	RGCC	0	1.48212	0	0	1	0.7
ENSG00000105974	CAV1	0	1.43302	0	0	0.999	0.547
ENSG00000184113	CLDN5	0	1.34317	0	0	0.994	0.493
ENSG00000125740	FOSB	0	1.33423	0	0	1	0.652
ENSG00000110799	VWF	0	1.31342	0	0	0.999	0.503
ENSG00000168497	CAVIN2	0	1.23393	0	0	0.99	0.467
ENSG00000166482	MFAP4	0	1.23213	0	0	0.998	0.544
ENSG00000136960	ENPP2	0	1.17403	0	0	0.999	0.711
ENSG00000152583	SPARCL1	0	1.14174	0	0	1	0.763
ENSG00000171885	AQP4	0	1.12994	0	0	0.986	0.434
ENSG00000182010	RTKN2	0	1.11705	0	0	0.96	0.455
ENSG00000171223	JUNB	0	1.09532	0	0	1	0.989
ENSG00000011465	DCN	0	1.0696	0	0	1	0.874
ENSG00000120129	DUSP1	0	0.989829	0	0	1	0.972
ENSG00000170345	FOS	0	0.974245	0	0	1	0.998
ENSG00000211899	IGHM	1	2.25191	5.91776e-270	1.06608e-265	1	0.936
ENSG00000211592	IGKC	1	2.04526	5.23564e-258	9.43201e-254	1	0.993
ENSG00000211896	IGHG1	1	1.84168	1.26594e-217	2.2806e-213	1	0.966
ENSG00000132465	JCHAIN	1	1.81316	1.07284e-254	1.93272e-250	0.994	0.855
ENSG00000211897	IGHG3	1	1.5875	1.47342e-157	2.65436e-153	0.914	0.643
ENSG00000211675	IGLC1	1	1.4858	9.30531e-130	1.67635e-125	0.631	0.21
ENSG00000211895	IGHA1	1	1.15463	7.27264e-131	1.31017e-126	0.744	0.305
ENSG00000198829	SUCNR1	1	1.05644	2.80095e-179	5.04591e-175	0.972	0.735
ENSG00000213886	UBD	1	0.969862	5.0266e-185	9.05542e-181	0.95	0.732
ENSG00000134827	TCN1	1	0.832391	1.45289e-162	2.61737e-158	0.733	0.245
ENSG00000138755	CXCL9	1	0.802036	5.69923e-139	1.02672e-134	0.937	0.758
ENSG00000170476	MZB1	1	0.770051	3.40632e-193	6.13649e-189	0.661	0.157
ENSG00000108821	COL1A1	1	0.764809	5.03875e-95	9.0773e-91	0.995	0.962
ENSG00000172724	CCL19	1	0.749968	1.3477e-84	2.42789e-80	0.564	0.224
ENSG00000168542	COL3A1	1	0.746736	2.02631e-112	3.6504e-108	1	0.974
ENSG00000102096	PIM2	1	0.714479	7.10675e-111	1.28028e-106	0.889	0.672
ENSG00000047457	CP	1	0.713071	2.27703e-145	4.10208e-141	0.981	0.875
ENSG00000168685	IL7R	1	0.686686	9.16832e-73	1.65167e-68	0.871	0.717
ENSG00000137673	MMP7	1	0.630612	6.25614e-129	1.12704e-124	1	0.999
ENSG00000133321	RARRES3	1	0.620793	2.59542e-124	4.67565e-120	0.995	0.96
ENSG00000090382	LYZ	2	1.33321	7.80858e-226	1.40672e-221	1	0.999
ENSG00000130208	APOC1	2	1.0856	5.10155e-209	9.19044e-205	0.998	0.902
ENSG00000130203	APOE	2	1.07691	2.45785e-226	4.42782e-222	1	0.994
ENSG00000173391	OLR1	2	0.938429	1.13067e-164	2.03691e-160	0.986	0.672
ENSG00000019169	MARCO	2	0.936074	2.48739e-142	4.48103e-138	0.959	0.516
ENSG00000166927	MS4A7	2	0.91406	1.65027e-176	2.97296e-172	1	0.899
ENSG00000136235	GPNMB	2	0.912471	3.49431e-188	6.295e-184	1	0.945
ENSG00000173369	C1QB	2	0.84541	5.67128e-194	1.02168e-189	1	0.962
ENSG00000173372	C1QA	2	0.839554	6.17348e-186	1.11215e-181	1	0.951
ENSG00000163131	CTSS	2	0.824628	1.69032e-187	3.04511e-183	1	0.991
ENSG00000102575	ACP5	2	0.812902	4.49554e-144	8.09871e-140	0.988	0.79
ENSG00000107798	LIPA	2	0.796359	8.50325e-175	1.53186e-170	0.998	0.979
ENSG00000155659	VSIG4	2	0.774236	3.36409e-127	6.0604e-123	0.942	0.636
ENSG00000216490	IFI30	2	0.762523	2.39511e-164	4.31478e-160	1	0.977
ENSG00000117984	CTSD	2	0.758352	6.28233e-162	1.13176e-157	1	0.994
ENSG00000129226	CD68	2	0.743933	7.99157e-138	1.43968e-133	1	0.926
ENSG00000018280	SLC11A1	2	0.741505	3.87495e-100	6.98072e-96	0.855	0.534
ENSG00000087086	FTL	2	0.726197	2.10047e-190	3.784e-186	1	1
ENSG00000158869	FCER1G	2	0.723234	1.00533e-144	1.81111e-140	0.996	0.912
ENSG00000116701	NCF2	2	0.714034	8.22756e-120	1.48219e-115	0.97	0.746
ENSG00000133063	CHIT1	3	0.921229	1.6653e-95	3.00004e-91	0.846	0.468
ENSG00000130208	APOC1	3	0.898112	1.07063e-85	1.92873e-81	0.992	0.905
ENSG00000136235	GPNMB	3	0.886436	2.5331e-106	4.56338e-102	1	0.946
ENSG00000130203	APOE	3	0.760378	2.17589e-99	3.91986e-95	1	0.994
ENSG00000130513	GDF15	3	0.726322	1.10504e-73	1.99073e-69	0.803	0.503
ENSG00000107798	LIPA	3	0.697171	1.3459e-84	2.42463e-80	0.998	0.979
ENSG00000102575	ACP5	3	0.638065	9.42193e-82	1.69736e-77	0.963	0.797
ENSG00000012223	LTF	3	0.62884	1.00192e-73	1.80495e-69	0.685	0.298
ENSG00000087086	FTL	3	0.611842	9.80224e-115	1.76587e-110	1	1
ENSG00000090382	LYZ	3	0.610612	9.46463e-93	1.70505e-88	1	0.999
ENSG00000101842	VSIG1	3	0.596793	1.45187e-75	2.61555e-71	0.774	0.414
ENSG00000116701	NCF2	3	0.590706	8.60061e-81	1.5494e-76	0.95	0.753
ENSG00000129226	CD68	3	0.586426	1.67183e-76	3.0118e-72	0.998	0.928
ENSG00000234906	APOC2	3	0.584287	6.13354e-55	1.10496e-50	0.873	0.698
ENSG00000117984	CTSD	3	0.584264	1.84845e-91	3.32999e-87	1	0.994
ENSG00000146070	PLA2G7	3	0.574027	3.39562e-60	6.11721e-56	0.824	0.578
ENSG00000163131	CTSS	3	0.568437	1.06959e-92	1.92687e-88	1	0.991
ENSG00000164265	SCGB3A2	3	0.567677	1.51606e-37	2.73119e-33	0.658	0.405
ENSG00000260314	MRC1	3	0.55759	3.92648e-73	7.07355e-69	0.979	0.776
ENSG00000165168	CYBB	3	0.551116	5.48063e-75	9.87335e-71	0.983	0.914
ENSG00000198829	SUCNR1	4	1.95748	2.39511e-252	4.31479e-248	1	0.741
ENSG00000047457	CP	4	1.6369	1.02565e-217	1.8477e-213	0.998	0.877
ENSG00000105388	CEACAM5	4	1.48561	1.74912e-231	3.15104e-227	0.998	0.829
ENSG00000161055	SCGB3A1	4	1.47257	2.4394e-231	4.39457e-227	1	0.991
ENSG00000171557	FGG	4	1.27479	3.96909e-212	7.15032e-208	1	0.989
ENSG00000256870	SLC5A8	4	1.09269	6.21984e-168	1.1205e-163	0.834	0.296
ENSG00000143324	XPR1	4	1.06745	5.02278e-194	9.04855e-190	1	0.955
ENSG00000105825	TFPI2	4	1.03294	1.36476e-117	2.45862e-113	0.979	0.933
ENSG00000171747	LGALS4	4	1.02208	7.85574e-209	1.41521e-204	0.992	0.748
ENSG00000116717	GADD45A	4	0.999689	1.1601e-209	2.08993e-205	0.996	0.855
ENSG00000122852	SFTPA1	4	0.975833	2.43939e-118	4.39457e-114	1	0.849
ENSG00000174502	SLC26A9	4	0.946821	3.25433e-212	5.86267e-208	0.851	0.238
ENSG00000171564	FGB	4	0.91501	3.06258e-134	5.51724e-130	0.609	0.16
ENSG00000128645	HOXD1	4	0.914015	1.81489e-178	3.26953e-174	0.884	0.364
ENSG00000133321	RARRES3	4	0.902013	1.9218e-184	3.46213e-180	1	0.961
ENSG00000196611	MMP1	4	0.887125	5.75076e-125	1.036e-120	1	0.999
ENSG00000065618	COL17A1	4	0.883864	2.66644e-183	4.80359e-179	1	0.904
ENSG00000178568	ERBB4	4	0.881011	8.50997e-223	1.53307e-218	0.891	0.262
ENSG00000189377	CXCL17	4	0.871553	4.54318e-196	8.18454e-192	1	0.957
ENSG00000106772	PRUNE2	4	0.865678	5.64575e-198	1.01708e-193	0.903	0.314
ENSG00000109511	ANXA10	5	1.01913	2.38915e-234	4.30406e-230	0.946	0.311
ENSG00000156076	WIF1	5	0.959529	9.21031e-156	1.65924e-151	0.976	0.763
ENSG00000187908	DMBT1	5	0.949461	9.51107e-95	1.71342e-90	0.906	0.659
ENSG00000115009	CCL20	5	0.847538	6.35039e-56	1.14402e-51	0.51	0.212
ENSG00000001626	CFTR	5	0.820582	5.61066e-127	1.01076e-122	0.904	0.544
ENSG00000148346	LCN2	5	0.801449	4.10284e-118	7.39127e-114	1	0.998
ENSG00000187240	DYNC2H1	5	0.775728	9.90153e-162	1.78376e-157	0.985	0.854
ENSG00000106546	AHR	5	0.772167	4.92933e-185	8.8802e-181	1	0.999
ENSG00000177707	NECTIN3	5	0.742366	2.55299e-160	4.59921e-156	0.996	0.867
ENSG00000105854	PON2	5	0.73814	2.24377e-192	4.04214e-188	1	0.999
ENSG00000088992	TESC	5	0.737708	1.96128e-163	3.53324e-159	1	0.998
ENSG00000175832	ETV4	5	0.719589	9.77895e-141	1.76168e-136	1	0.917
ENSG00000106278	PTPRZ1	5	0.715289	1.09899e-106	1.97984e-102	0.94	0.772
ENSG00000131771	PPP1R1B	5	0.706601	5.03755e-151	9.07515e-147	1	0.986
ENSG00000106541	AGR2	5	0.697323	4.41671e-142	7.9567e-138	1	0.997
ENSG00000135272	MDFIC	5	0.692982	1.0036e-172	1.80798e-168	1	0.974
ENSG00000102854	MSLN	5	0.689024	1.78266e-82	3.21146e-78	0.964	0.902
ENSG00000169862	CTNND2	5	0.679067	3.61898e-150	6.51959e-146	0.848	0.293
ENSG00000125398	SOX9	5	0.677684	3.31399e-123	5.97016e-119	0.968	0.763
ENSG00000106460	TMEM106B	5	0.667633	4.65597e-146	8.38774e-142	1	0.994
ENSG00000211896	IGHG1	6	1.20307	3.64714e-148	6.57033e-144	1	0.968
ENSG00000099953	MMP11	6	1.10029	2.24472e-174	4.04387e-170	0.868	0.271
ENSG00000196611	MMP1	6	1.07844	1.19577e-151	2.15419e-147	1	1
ENSG00000211592	IGKC	6	1.04927	3.96855e-135	7.14934e-131	1	0.993
ENSG00000137573	SULF1	6	1.04194	2.51347e-146	4.52801e-142	0.968	0.618
ENSG00000186340	THBS2	6	0.939344	1.32878e-128	2.39379e-124	0.949	0.604
ENSG00000164932	CTHRC1	6	0.927914	4.96628e-119	8.94675e-115	0.963	0.661
ENSG00000168542	COL3A1	6	0.91131	4.64853e-109	8.37432e-105	1	0.975
ENSG00000211897	IGHG3	6	0.890897	2.17004e-81	3.90933e-77	0.888	0.661
ENSG00000108821	COL1A1	6	0.8496	3.57705e-99	6.44406e-95	0.998	0.964
ENSG00000146674	IGFBP3	6	0.816918	1.80589e-102	3.25331e-98	0.951	0.752
ENSG00000106483	SFRP4	6	0.78593	1.60574e-140	2.89274e-136	0.858	0.309
ENSG00000038427	VCAN	6	0.770996	1.35793e-150	2.44631e-146	1	0.978
ENSG00000148346	LCN2	6	0.73945	4.1491e-107	7.4746e-103	1	0.998
ENSG00000123500	COL10A1	6	0.712024	2.48344e-135	4.47392e-131	0.778	0.242
ENSG00000211899	IGHM	6	0.70722	5.62489e-103	1.01332e-98	1	0.939
ENSG00000106278	PTPRZ1	6	0.700484	8.58909e-101	1.54733e-96	0.973	0.771
ENSG00000130635	COL5A1	6	0.694646	1.81252e-78	3.26526e-74	0.968	0.819
ENSG00000139263	LRIG3	6	0.675747	3.29015e-113	5.92721e-109	1	0.988
ENSG00000164692	COL1A2	6	0.672589	2.59864e-75	4.68145e-71	1	0.958
ENSG00000118785	SPP1	7	1.25605	1.68117e-61	3.02864e-57	0.95	0.799
ENSG00000106546	AHR	7	0.839645	3.34436e-113	6.02487e-109	1	0.999
ENSG00000131771	PPP1R1B	7	0.804473	1.00712e-105	1.81433e-101	1	0.986
ENSG00000180730	SHISA2	7	0.793894	6.04756e-86	1.08947e-81	0.882	0.435
ENSG00000006747	SCIN	7	0.792229	6.40935e-89	1.15464e-84	0.962	0.649
ENSG00000069188	SDK2	7	0.788951	6.4447e-71	1.16101e-66	0.782	0.332
ENSG00000088992	TESC	7	0.77175	6.84754e-109	1.23358e-104	1	0.998
ENSG00000127324	TSPAN8	7	0.766412	9.25692e-88	1.66763e-83	0.989	0.796
ENSG00000243678	NME2	7	0.740786	6.39604e-113	1.15225e-108	1	1
ENSG00000164237	CMBL	7	0.72781	6.93232e-99	1.24886e-94	1	0.962
ENSG00000096696	DSP	7	0.720055	2.18166e-78	3.93026e-74	0.981	0.869
ENSG00000038427	VCAN	7	0.717268	2.3254e-91	4.18921e-87	1	0.979
ENSG00000139318	DUSP6	7	0.714957	1.43693e-106	2.58862e-102	1	0.998
ENSG00000111716	LDHB	7	0.712572	7.77143e-112	1.40002e-107	1	0.999
ENSG00000171302	CANT1	7	0.70268	6.1422e-94	1.10652e-89	1	0.968
ENSG00000139263	LRIG3	7	0.693191	3.09663e-88	5.57858e-84	1	0.989
ENSG00000060982	BCAT1	7	0.670804	1.81034e-95	3.26133e-91	1	0.988
ENSG00000226887	ERVMER34-1	7	0.666978	2.37778e-89	4.28357e-85	1	0.998
ENSG00000108854	SMURF2	7	0.664983	6.64821e-90	1.19768e-85	1	0.995
ENSG00000125398	SOX9	7	0.653645	2.0441e-76	3.68245e-72	0.981	0.772
ENSG00000100234	TIMP3	8	0.925123	3.2542e-75	5.86244e-71	1	0.837
ENSG00000204305	AGER	8	0.865346	3.3375e-67	6.01251e-63	1	0.584
ENSG00000110799	VWF	8	0.829525	1.64954e-54	2.97164e-50	1	0.572
ENSG00000168484	SFTPC	8	0.820394	2.45985e-55	4.43142e-51	1	0.646
ENSG00000184113	CLDN5	8	0.801737	3.46346e-55	6.23943e-51	1	0.563
ENSG00000102760	RGCC	8	0.784682	4.60638e-60	8.2984e-56	1	0.742
ENSG00000168497	CAVIN2	8	0.784064	9.57422e-57	1.7248e-52	0.996	0.54
ENSG00000118523	CTGF	8	0.778752	5.94387e-68	1.07079e-63	1	0.863
ENSG00000241644	INMT	8	0.773546	5.26551e-54	9.48582e-50	1	0.564
ENSG00000211445	GPX3	8	0.745084	6.55386e-57	1.18068e-52	1	0.719
ENSG00000119681	LTBP2	8	0.72889	1.42828e-52	2.57304e-48	1	0.82
ENSG00000136960	ENPP2	8	0.710326	8.43841e-51	1.52018e-46	1	0.751
ENSG00000152583	SPARCL1	8	0.707269	7.7048e-54	1.38802e-49	1	0.796
ENSG00000166482	MFAP4	8	0.705259	2.34231e-48	4.21967e-44	1	0.607
ENSG00000011465	DCN	8	0.682115	4.21626e-55	7.59559e-51	1	0.891
ENSG00000076706	MCAM	8	0.669763	7.57334e-46	1.36434e-41	1	0.567
ENSG00000168477	TNXB	8	0.650043	1.15227e-47	2.07581e-43	1	0.55
ENSG00000105971	CAV2	8	0.646381	7.16705e-43	1.29114e-38	1	0.747
ENSG00000188783	PRELP	8	0.638933	9.15212e-39	1.64875e-34	1	0.591
ENSG00000182010	RTKN2	8	0.628269	7.34402e-46	1.32303e-41	0.996	0.523
ENSG00000149021	SCGB1A1	9	2.87063	1.74062e-25	3.13572e-21	0.358	0.084
ENSG00000133392	MYH11	9	1.55776	1.58617e-48	2.85749e-44	0.881	0.416
ENSG00000149591	TAGLN	9	1.49795	4.19961e-53	7.5656e-49	0.991	0.879
ENSG00000198467	TPM2	9	1.4296	9.08721e-55	1.63706e-50	0.991	0.727
ENSG00000175084	DES	9	1.3926	3.691e-128	6.64934e-124	0.807	0.101
ENSG00000107317	PTGDS	9	1.3499	1.79021e-59	3.22505e-55	1	0.69
ENSG00000101335	MYL9	9	1.32076	1.03347e-47	1.8618e-43	1	0.86
ENSG00000107796	ACTA2	9	1.26033	1.31391e-41	2.36701e-37	0.972	0.786
ENSG00000163017	ACTG2	9	1.18468	1.22598e-76	2.2086e-72	0.835	0.196
ENSG00000125999	BPIFB1	9	1.07691	4.22207e-26	7.60607e-22	0.211	0.03
ENSG00000120885	CLU	9	1.06496	9.94122e-52	1.79091e-47	0.991	0.833
ENSG00000087245	MMP2	9	1.06281	4.75348e-52	8.5634e-48	1	0.867
ENSG00000163431	LMOD1	9	1.06243	3.08899e-44	5.56482e-40	0.734	0.247
ENSG00000154734	ADAMTS1	9	1.0395	6.29741e-47	1.13448e-42	0.963	0.69
ENSG00000130176	CNN1	9	1.01984	1.57622e-50	2.83956e-46	0.651	0.165
ENSG00000187955	COL14A1	9	1.00842	1.16402e-49	2.09699e-45	0.844	0.325
ENSG00000077942	FBLN1	9	1.00419	2.63565e-47	4.74813e-43	0.963	0.584
ENSG00000166482	MFAP4	9	0.996752	5.083e-42	9.15703e-38	1	0.618
ENSG00000112936	C7	9	0.99239	4.17094e-37	7.51395e-33	0.862	0.426
ENSG00000065534	MYLK	9	0.969181	2.8415e-41	5.11896e-37	0.972	0.709

## Sheet: TableS4
Patient No.	Barcode	Malignant	CAF	Endothelial	Plasma	B cell	T CD4	T CD8	NK	cDC	pDC	Macrophage	Mast	Neutrophil	B cell naive	B cell non-switched memory	B cell switched memory	B cell exhausted	T CD4 naive	Th1	Th2	Th17	Tfh	Treg	T CD8 naive	T CD8 central memory	T CD8 effector memory	T CD8 effector	T CD8 exhausted	cDC1 CLEC9A	cDC2 CD1C	cDC3 LAMP3	Macrophage M1	Macrophage M2
No.Patient	Barcode	Malignant	CAF	Endothelial	Plasma	B cell	T CD4	T CD8	NK	cDC	pDC	Macrophage	Mast	Neutrophil	Unidentifiable	B cell naive	B cell non-switched memory	B cell switched memory	B cell exhausted	T CD4 naive	Th1	Th2	Th17	Tfh	Treg	T CD8 naive	T CD8 central memory	T CD8 effector memory	T CD8 effector	T CD8 exhausted	cDC1 CLEC9A	cDC2 CD1C	cDC3 LAMP3	Macrophage M1	Macrophage M2	Macrophage other	Malignant cell state A	Malignant cell state B
P1	0x122	0.368	0.304	0.0536	0.145	0.00928	0.00915	0.000734	4.02e-08	1.69e-09	0.00678	0.104	1.49e-07	6.7e-07	8.28e-08	0.00232	0.00232	0.00232	0.00232	0.00152	0.00152	0.00152	0.00152	0.00152	0.00152	0.000145	0.000145	0.000145	0.000145	0.000145	0	0	0	3.14e-09	0.0861	0.0177	1.9e-08	0.368
P1	76x22	0	0.0915	0.214	0.153	0.137	0.0207	6.48e-07	6.17e-06	3.78e-07	0.0713	0.159	0.0132	0.0459	0.0938	7.93e-07	0.0415	0.0497	0.0455	0.00712	3.3e-06	0.00258	0.00737	0.00361	6.06e-08	0	0	0	0	0	0	0	0	1.79e-06	0.159	8.49e-07	0	0
P1	47x71	0.938	9.64e-08	9.43e-08	0.000296	2.19e-07	2.67e-07	1.09e-05	2.12e-06	3.61e-07	4.62e-05	2.9e-06	0.0236	4.87e-05	0.0384	0	0	0	0	0	0	0	0	0	0	1.85e-07	1.85e-07	1.85e-07	1.85e-07	1.85e-07	0	0	0	0	0	1e-05	0.938	1.61e-07
P1	69x7	0.677	0.0497	0.0766	0.0125	1e-05	1.95e-05	7.77e-08	6.98e-06	4.94e-06	0.0211	1.08e-08	0.00844	0.0433	0.111	5.07e-09	5.07e-09	5.07e-09	5.07e-09	1.58e-06	1.58e-06	1.58e-06	1.58e-06	1.58e-06	1.58e-06	0	0	0	0	0	0	0	0	0	0	1e-05	0.677	1.96e-08
P1	49x43	0.69	0.0838	0.0503	0.0174	0.0372	3.42e-05	0.00978	1.42e-07	0.00749	2.27e-05	0.0534	0.000154	2.15e-08	0.0509	0.00549	1.73e-07	0.0317	3.12e-09	4.03e-06	4.03e-06	4.03e-06	4.03e-06	4.03e-06	4.03e-06	0.00195	0.00195	0.00195	0.00195	0.00195	0.00249	0.00249	0.00249	1.14e-08	0.0391	0.0143	0.69	1.37e-07
P1	28x86	0.914	0.0553	0.000607	0.00738	0.00178	8.75e-08	4.36e-08	7.9e-09	4.46e-08	2.56e-07	1.47e-08	6.37e-08	0.0208	2.57e-07	0.000442	0.000442	0.000442	0.000442	0	0	0	0	0	0	0	0	0	0	0	0	0	0	0	0	1e-05	4.57e-08	0.914
P1	51x41	0.885	0.0294	0.0288	0.00132	0.00735	0.00101	2.09e-05	3.93e-07	2.49e-08	0.00158	0.0403	2.52e-07	0.00571	4.14e-07	0.00184	0.00184	0.00184	0.00184	0.000167	0.000167	0.000167	0.000167	0.000167	0.000167	2.19e-06	2.19e-06	2.19e-06	2.19e-06	2.19e-06	0	0	0	0.0402	1.49e-07	7.75e-05	0.885	3.53e-08
P1	24x6	0.574	0.0508	0.0538	0.031	0.0591	0.00562	1.42e-06	1.76e-08	0.00382	0.00555	0.0868	0.015	4.07e-07	0.114	0.0335	0.00181	0.0137	0.0101	0.000934	0.000934	0.000934	0.000934	0.000934	0.000934	0	0	0	0	0	0.00127	0.00127	0.00127	0.0718	1.02e-08	0.0151	0.574	1.23e-07
P1	12x10	0.424	0.0816	0.00769	0.0896	0.0825	0.0245	0.00508	8.98e-08	0.0225	0.022	0.15	0.0169	1.58e-06	0.0728	3.69e-08	0.0765	0.0059	1.28e-06	4.51e-08	5.91e-08	0.00319	0.000899	0.0115	0.00893	0.00101	0.00101	0.00101	0.00101	0.00101	0.013	4.88e-08	0.00956	0.102	0.0235	0.0245	0.424	7.01e-09
P1	44x124	1	0	0	0	0	0	0	0	0	0	0	0	0	1e-05	0	0	0	0	0	0	0	0	0	0	0	0	0	0	0	0	0	0	0	0	1e-05	1.88e-07	1
P1	50x6	0.534	4.86e-06	0.0291	0.014	0.00597	0.0285	4.11e-05	0.00551	1.49e-07	0.00894	0.347	0.00174	3.31e-09	0.0261	0.00149	0.00149	0.00149	0.00149	0.00867	2.81e-08	0.00208	0.0034	0.00988	0.00444	6.21e-06	6.21e-06	6.21e-06	6.21e-06	6.21e-06	0	0	0	4.36e-09	0.33	0.0166	0.534	1.47e-08
P1	58x26	0.619	0.0322	0.0607	0.0138	0.00847	0.0218	0.000107	1.75e-07	1.18e-05	0.00315	0.117	0.0126	1.83e-06	0.111	0.00212	0.00212	0.00212	0.00212	4.02e-06	1.78e-08	0.000459	0.011	0.0053	0.00493	1.94e-05	1.94e-05	1.94e-05	1.94e-05	1.94e-05	6e-07	6e-07	6e-07	0.0615	0.0551	1.48e-07	0.619	1.07e-06
P1	41x123	1	0	0	0	0	0	0	0	0	0	0	0	0	1e-05	0	0	0	0	0	0	0	0	0	0	0	0	0	0	0	0	0	0	0	0	1e-05	0.535065	0.464925
P1	46x124	0.651	2.67e-06	0.0335	9.41e-05	0.0129	0.0522	4.49e-05	2.46e-05	7.79e-06	0.0206	6.62e-08	0.0794	0.0264	0.124	0.0032	1.88e-05	2.25e-05	0.00961	3.61e-05	0.0181	3.95e-06	0.016	8.29e-09	0.018	6.98e-06	6.98e-06	6.98e-06	6.98e-06	6.98e-06	0	0	0	0	0	1e-05	0.288	0.362
P1	67x55	0.981	1.38e-08	0.0183	3.92e-08	5.23e-07	1.6e-06	2.67e-07	4.69e-07	5.17e-08	1.59e-06	1.05e-06	0.000278	9.68e-07	0.000178	0	0	0	0	0	0	0	0	0	0	0	0	0	0	0	0	0	0	0	0	1e-05	0.981	8.25e-11
P1	16x8	0.303	0.187	0.0908	0.147	0.0501	0.0265	0.0003	8.17e-08	2.26e-06	0.03	0.103	0.00726	4.07e-07	0.055	0.0125	0.0125	0.0125	0.0125	2.95e-07	1.76e-08	2.48e-06	9.91e-07	0.00975	0.0167	5.79e-05	5.79e-05	5.79e-05	5.79e-05	5.79e-05	0	0	0	3.08e-08	3.82e-07	0.103	0.303	5.78e-09
P1	59x113	0.679	1.83e-07	0.00455	0.000245	4.97e-05	0.00178	0.000108	0.00016	0.00548	0.000635	0.307	0.000402	0.00112	2.46e-06	9.93e-06	9.93e-06	9.93e-06	9.93e-06	0.000294	0.000294	0.000294	0.000294	0.000294	0.000294	1.95e-05	1.95e-05	1.95e-05	1.95e-05	1.95e-05	0.00182	0.00182	0.00182	0.0167	0.29	2.25e-09	0.262	0.417
P1	18x124	0.783	0.131	1.92e-05	0.016	0.00011	2.56e-06	3.66e-06	4.53e-06	1.37e-06	9.5e-09	0.0621	8.11e-08	0.0077	1.94e-06	2.5e-05	2.5e-05	2.5e-05	2.5e-05	0	0	0	0	0	0	0	0	0	0	0	0	0	0	3.38e-09	0.0385	0.0236	6.02e-08	0.783
P1	67x21	0.71	0.0392	0.084	0.00212	0.0207	6.43e-06	1.89e-06	2.82e-08	0.0158	0.000853	1.89e-07	0.0143	1.28e-07	0.113	0.0201	4.06e-08	0.000532	2.13e-05	0	0	0	0	0	0	0	0	0	0	0	0.0154	8.05e-09	0.000465	0	0	1e-05	0.71	1.24e-07
P1	0x104	0.732	0.194	0.00163	0.0603	0.0046	2.05e-05	1.22e-05	6.58e-05	1.14e-05	0.00448	0.00306	2.21e-09	3.67e-09	1.48e-06	0.00115	0.00115	0.00115	0.00115	1.76e-06	1.76e-06	1.76e-06	1.76e-06	1.76e-06	1.76e-06	4.5e-07	4.5e-07	4.5e-07	4.5e-07	4.5e-07	4.61e-07	4.61e-07	4.61e-07	0.00152	0.00152	1e-05	8.41e-09	0.732
P1	38x104	0.484	0.136	0.0293	0.148	0.0072	0.000284	0.00701	0.000123	0.00503	0.0067	0.166	0.00938	0.000469	1.43e-05	0.0018	0.0018	0.0018	0.0018	4.56e-05	4.56e-05	4.56e-05	4.56e-05	4.56e-05	4.56e-05	0.0014	0.0014	0.0014	0.0014	0.0014	0.00167	0.00167	0.00167	1.77e-07	0.166	2.26e-08	3.27e-07	0.484
P1	52x18	0.789	7.95e-07	0.0434	0.00121	0.00869	2.52e-06	1.89e-05	0.000959	2.26e-06	0.0164	0.0749	0.000739	5.36e-07	0.0642	0.00217	0.00217	0.00217	0.00217	0	0	0	0	0	0	1.78e-06	1.78e-06	1.78e-06	1.78e-06	1.78e-06	0	0	0	0.0429	0.031	0.00103	0.789	4.19e-07
P1	59x15	0.715	0.063	0.0724	7.81e-08	0.00696	0.00287	0.000757	0.00563	0.0209	0.00826	7.71e-08	0.00108	1.55e-08	0.104	0.00174	0.00174	0.00174	0.00174	0.000476	0.000476	0.000476	0.000476	0.000476	0.000476	0.000149	0.000149	0.000149	0.000149	0.000149	0.0135	0.00731	1.06e-05	0	0	1e-05	0.715	8.28e-09
P1	29x49	0.504	0.102	0.0712	0.0262	0.0505	0.022	0.00708	7.36e-07	0.078	0.0197	8.72e-07	2.56e-08	0.0112	0.109	0.0207	0.0297	1.81e-07	2e-06	7.01e-09	0.00201	2.27e-09	9.72e-09	0.011	0.00897	0.00141	0.00141	0.00141	0.00141	0.00141	0.0311	0.0418	0.00508	0	0	1e-05	0.504	7.37e-09
P1	59x77	0.927	1.23e-08	2.67e-08	4e-08	3.01e-06	1.91e-05	2.24e-06	9.75e-06	1.09e-06	4.61e-08	0.0677	0.00562	2.93e-08	2.21e-06	0	0	0	0	1.51e-06	1.51e-06	1.51e-06	1.51e-06	1.51e-06	1.51e-06	0	0	0	0	0	0	0	0	1.3e-08	0.0677	6.03e-10	0.867	0.0593
P1	4x124	0.462	0.25	0.003	0.144	0.000237	0.0131	0.000139	9.9e-05	7.27e-07	0.00363	0.12	0.00391	4.17e-08	2.34e-05	5.68e-05	5.68e-05	5.68e-05	5.68e-05	5.2e-06	7.83e-06	6.09e-08	6.99e-08	0.00725	0.00586	2.57e-05	2.57e-05	2.57e-05	2.57e-05	2.57e-05	0	0	0	1.33e-09	0.0886	0.0312	1.63e-07	0.462
P1	67x19	0.0234	0.249	0.302	0.0337	0.0957	0.0062	0.0103	1.46e-07	0.0164	0.0599	0.0618	0.0217	1.97e-07	0.12	0.0239	0.0239	0.0239	0.0239	0.00103	0.00103	0.00103	0.00103	0.00103	0.00103	0.00271	0.0024	0.00517	2.53e-05	3.23e-08	0.0162	4.48e-06	0.000157	3.26e-08	3.18e-09	0.0618	0.0234	2.23e-08
P1	73x75	0.559	0.0257	0.159	0.0105	0.00978	0.0088	1.6e-07	2.99e-07	0.0264	0.00963	0.0645	0.0374	0.00258	0.0874	0.00244	0.00244	0.00244	0.00244	0.00146	0.00146	0.00146	0.00146	0.00146	0.00146	0	0	0	0	0	0.00876	0.00879	0.00883	5.42e-09	0.0275	0.037	0.559	3.16e-09
P1	19x119	0.749	0.132	3.28e-07	0.0171	0.000561	0.0115	5.14e-09	1.25e-06	1.21e-07	6.4e-08	0.0899	1.39e-07	6.48e-07	3.09e-07	0.000138	0.000138	0.000138	0.000138	6.44e-06	0.000241	3.63e-05	0.000768	0.00729	0.00314	0	0	0	0	0	0	0	0	5.81e-09	0.0667	0.0232	2.04e-10	0.749
P1	39x45	0.674	0.0311	0.0519	0.00209	0.0204	0.0178	0.00388	0.000493	2.27e-07	0.0221	0.0772	2.12e-06	1.42e-07	0.0991	8.79e-09	1.13e-06	0.0132	0.00717	0.00305	0.00463	0.00323	0.00302	0.00386	2.26e-09	0.000773	0.000773	0.000773	0.000773	0.000773	0	0	0	0.00962	0.0585	0.00915	0.674	9.06e-10
P1	3x87	0.775	0.113	0.00154	0.0474	0.00144	1.59e-07	1.11e-06	3.04e-07	0.00375	0.00232	0.0239	2.38e-06	1.17e-05	0.0311	0.000358	0.000358	0.000358	0.000358	0	0	0	0	0	0	0	0	0	0	0	0.00125	0.00125	0.00125	8.68e-11	0.00843	0.0155	1.7e-08	0.775
P1	68x72	1	0	0	0	0	0	0	0	0	0	0	0	0	1e-05	0	0	0	0	0	0	0	0	0	0	0	0	0	0	0	0	0	0	0	0	1e-05	1	6.2e-09
P1	54x98	0.078	0.511	0.155	0.000827	0.0396	0.000188	7.14e-08	0.00817	2.12e-06	0.0437	0.068	0.0148	1.56e-08	0.0802	0.0192	0.00658	8.2e-07	0.0138	2.97e-05	2.97e-05	2.97e-05	2.97e-05	2.97e-05	2.97e-05	0	0	0	0	0	0	0	0	1.44e-09	3.7e-08	0.068	0.078	3.1e-10
P1	30x108	0.91	0.0181	1e-07	0.0128	2.29e-05	0.00381	1.21e-05	0.00054	3.29e-08	3.06e-06	0.00577	0.0337	0.0158	1.34e-06	3.22e-06	3.22e-06	3.22e-06	3.22e-06	0.000634	0.000634	0.000634	0.000634	0.000634	0.000634	4.12e-07	4.12e-07	4.12e-07	4.12e-07	4.12e-07	0	0	0	0.00288	0.00288	1e-05	1.23e-08	0.91
P1	10x2	0.176	0.178	0.059	0.125	0.0348	0.068	4.01e-07	1.56e-05	1.83e-06	0.00816	0.213	0.000333	6.67e-06	0.137	0.0286	3.01e-08	0.00055	0.00565	0.028	9.89e-06	7.86e-05	0.000145	0.0397	1.21e-07	0	0	0	0	0	0	0	0	0.137	0.0592	0.0168	0.176	6.54e-08
P1	35x17	0.744	4.1e-07	0.0104	0.00064	0.00327	0.0287	8.65e-06	2.46e-05	3.02e-07	0.012	2.3e-05	0.0516	4.13e-09	0.149	0.000815	0.000815	0.000815	0.000815	4.41e-05	0.00835	0.00531	0.00779	0.00698	0.000155	0	0	0	0	0	0	0	0	6.49e-06	6.49e-06	1e-05	0.744	1.15e-07
P1	14x82	0.463	0.228	0.00153	0.135	0.0064	0.0174	1.45e-05	6.85e-09	2.33e-06	0.00938	0.134	0.00513	3.86e-08	4.2e-07	0.0016	0.0016	0.0016	0.0016	2.31e-06	2.7e-07	6.09e-07	1.59e-08	0.00649	0.0108	8.9e-07	8.9e-07	8.9e-07	8.9e-07	8.9e-07	0	0	0	4.54e-09	0.118	0.0167	0.0286	0.435
P1	64x58	0.766	0.0772	0.0354	0.0154	0.00164	4.41e-07	2.47e-06	2.08e-07	0.0474	0.00179	2.92e-08	0.0283	0.0136	0.0131	0.000408	0.000408	0.000408	0.000408	0	0	0	0	0	0	0	0	0	0	0	8.7e-09	0.0443	0.00313	0	0	1e-05	0.766	1.11e-08
P1	21x75	0.643	0.171	0.0169	0.072	0.000338	0.000276	1.93e-06	2.65e-07	2.76e-07	0.00236	0.0938	0.00102	6.95e-08	1.65e-05	8.21e-05	8.21e-05	8.21e-05	8.21e-05	4.43e-05	4.43e-05	4.43e-05	4.43e-05	4.43e-05	4.43e-05	0	0	0	0	0	0	0	0	2.04e-09	0.0784	0.0155	4.24e-08	0.643
P1	35x39	0.491	0.0644	0.072	0.00542	0.0655	0.036	1.38e-06	9.89e-05	0.0119	0.0114	0.161	1.69e-05	2.25e-08	0.0808	2.81e-06	0.000259	0.0302	0.035	0.00849	3.36e-07	0.00931	0.0109	0.00725	1.23e-07	0	0	0	0	0	0.00798	3.42e-07	0.00393	0.0373	0.0902	0.0334	0.491	1.74e-08
P1	7x39	0.417	0.158	0.096	0.0479	0.00964	0.0458	0.00497	1.96e-06	0.00815	0.0239	0.0866	0.0158	1.72e-08	0.0863	0.00241	0.00241	0.00241	0.00241	0.0108	0.00957	0.0133	7.32e-05	0.012	1.65e-08	0.000992	0.000992	0.000992	0.000992	0.000992	0.00271	0.00271	0.00271	4.89e-08	1.55e-07	0.0866	0.417	1.61e-07
P1	13x117	0.351	0.41	1.11e-05	0.0152	0.00749	0.0153	1.05e-05	1.75e-06	0.000212	0.000154	0.175	1.59e-06	0.0256	1.37e-09	0.00187	0.00187	0.00187	0.00187	1.53e-10	1.39e-06	2.21e-08	4.05e-06	0.00119	0.0141	1.04e-07	1.04e-07	1.04e-07	1.04e-07	1.04e-07	6.73e-05	6.73e-05	6.73e-05	4.38e-09	0.15	0.0254	1.29e-08	0.351
P1	38x12	0.704	5.17e-08	0.00296	0.0122	0.00286	1.67e-06	1.18e-07	3.49e-06	0.0388	0.00754	0.0252	0.0168	1.05e-07	0.19	0.000714	0.000714	0.000714	0.000714	0	0	0	0	0	0	0	0	0	0	0	0.0385	0.000304	4.54e-08	1.65e-08	0.0158	0.00936	0.704	4.36e-10
P1	27x101	0.772	0.0406	2.8e-08	7.81e-05	5.23e-06	2.72e-05	6.87e-07	3.23e-05	2.74e-05	1.23e-06	0.187	1.57e-07	2.4e-06	8.89e-07	0	0	0	0	2.87e-06	2.87e-06	2.87e-06	2.87e-06	2.87e-06	2.87e-06	0	0	0	0	0	5.81e-06	5.81e-06	5.81e-06	2.85e-07	0.187	8.65e-09	7.63e-08	0.772
P1	7x27	0.117	0.166	0.137	0.0994	0.0119	0.071	4.46e-07	6.35e-07	0.000658	0.0326	0.179	0.0703	0.00394	0.111	2.37e-08	1.52e-08	0.0119	8.54e-08	0.0307	0.0101	0.0166	7.18e-05	0.0135	5.38e-08	0	0	0	0	0	0.000216	0.000216	0.000216	1.44e-07	0.12	0.0588	0.117	1.89e-09
P1	12x0	1	0	0	0	0	0	0	0	0	0	0	0	0	1e-05	0	0	0	0	0	0	0	0	0	0	0	0	0	0	0	0	0	0	0	0	1e-05	0.938412	0.0615779
P1	1x83	0.491	0.231	0.0318	0.0961	0.0289	0.0134	4.74e-08	9.64e-06	1.22e-06	0.0162	0.0461	7.53e-08	6.7e-07	0.0454	0.00615	0.0104	0.0124	1.54e-06	2.25e-07	1.68e-05	1.38e-08	2.5e-05	0.00828	0.00504	0	0	0	0	0	0	0	0	1.56e-09	0.00351	0.0426	0.491	8.62e-08
P1	14x24	0.557	0.128	0.0953	0.039	0.00316	0.0685	1.72e-06	7.05e-06	0.0218	1.04e-05	1.71e-06	0.0238	0.00195	0.0613	0.000789	0.000789	0.000789	0.000789	0.0253	0.0221	2.72e-08	0.0074	0.0127	0.000954	0	0	0	0	0	0.00968	0.0121	8.91e-08	0	0	1e-05	0.557	4.71e-09
P1	50x4	0.63	0.0438	0.0812	0.0294	0.0513	6.99e-07	0.00192	1.54e-05	0.0106	0.00199	0.0324	0.0159	3.15e-08	0.101	0.0227	9.17e-09	0.0205	0.00806	0	0	0	0	0	0	0.000381	0.000381	0.000381	0.000381	0.000381	0.005	1.43e-09	0.00565	4.67e-08	1.73e-07	0.0324	0.63	1.57e-07
P1	18x12	0.529	0.124	0.0473	0.0447	0.00226	0.0182	3.49e-05	2.42e-07	0.0895	1.21e-05	5.86e-05	0.0139	0.0288	0.103	0.000563	0.000563	0.000563	0.000563	0.00405	0.0042	5.31e-09	0.00248	0.00651	0.000956	4.98e-06	4.98e-06	4.98e-06	4.98e-06	4.98e-06	0.0298	0.0298	0.0298	2.43e-05	2.43e-05	1e-05	0.529	4.46e-08
P1	32x126	0.863	0.0434	8.86e-08	0.0208	1.54e-06	7.73e-05	0.00351	1.83e-06	3.56e-06	1.62e-06	0.00717	0.0161	7.77e-08	0.0462	0	0	0	0	1.12e-05	1.12e-05	1.12e-05	1.12e-05	1.12e-05	1.12e-05	0.000699	0.000699	0.000699	0.000699	0.000699	0	0	0	0.00358	0.00358	1e-05	0.0683	0.794
P1	48x126	0.766	2.61e-09	1.56e-08	4.59e-07	6.01e-05	0.04	1.15e-06	9.62e-05	2.08e-05	0.0215	3.1e-09	0.0129	0.00746	0.152	1.25e-05	1.25e-05	1.25e-05	1.25e-05	0.000978	0.00929	0.00632	0.0135	2.92e-08	0.00991	0	0	0	0	0	3.6e-06	3.6e-06	3.6e-06	0	0	1e-05	0.0441	0.722
P1	24x58	0.819	0.0182	0.0295	0.00775	0.00762	8.67e-05	0.00378	1.31e-06	1.75e-05	1.91e-05	1.47e-05	1.25e-08	3.2e-07	0.114	0.0019	0.0019	0.0019	0.0019	1.28e-05	1.28e-05	1.28e-05	1.28e-05	1.28e-05	1.28e-05	0.000753	0.000753	0.000753	0.000753	0.000753	2.49e-06	2.49e-06	2.49e-06	2.36e-06	2.36e-06	1e-05	0.549	0.27
P1	56x26	0.805	1.46e-07	0.0033	2.95e-08	0.00404	0.0031	0.00174	4.26e-05	0.0333	0.00503	0.0372	0.0026	5.95e-07	0.105	0.00101	0.00101	0.00101	0.00101	0.000515	0.000515	0.000515	0.000515	0.000515	0.000515	0.000346	0.000346	0.000346	0.000346	0.000346	0.00903	3.23e-07	0.0243	1.83e-08	0.0372	2.27e-06	0.805	5.47e-09
P1	7x53	0.276	0.153	0.144	0.0675	0.00525	0.0349	0.00261	1.23e-06	0.0918	0.0125	0.118	0.0127	5.05e-10	0.0823	0.00131	0.00131	0.00131	0.00131	0.0125	1.81e-07	0.000188	0.000739	0.0214	2.32e-06	0.000521	0.000521	0.000521	0.000521	0.000521	0.0343	0.0431	0.0144	1.32e-09	0.0531	0.0644	0.276	4.6e-08
P1	26x56	0.398	0.261	0.0612	0.0567	0.0403	0.0213	2.5e-07	2.44e-07	7.03e-05	0.0125	0.0811	8.95e-08	2.62e-06	0.0683	0.0233	1.55e-05	0.000532	0.0164	0.00144	2.71e-06	0.00225	0.000675	0.00688	0.01	0	0	0	0	0	2.01e-05	2.01e-05	2.01e-05	6.35e-09	8.68e-08	0.0811	0.398	2.03e-08
P1	77x41	0	0.206	0.225	0.0279	0.00109	1.14e-05	1.22e-05	8.96e-07	0.013	0.0112	7.22e-05	0.254	0.0159	0.246	0.00027	0.00027	0.00027	0.00027	2.36e-07	2.36e-07	2.36e-07	2.36e-07	2.36e-07	2.36e-07	4.41e-07	4.41e-07	4.41e-07	4.41e-07	4.41e-07	0.00677	0.00618	8.25e-07	3.11e-05	3.11e-05	1e-05	0	0
P1	41x99	0.676	0.108	0.0531	0.0353	0.00778	6.19e-06	0.00672	3.6e-06	3.53e-05	0.00349	0.11	4.79e-09	4.45e-08	1.02e-05	0.00194	0.00194	0.00194	0.00194	0	0	0	0	0	0	0.00134	0.00134	0.00134	0.00134	0.00134	8.42e-06	8.42e-06	8.42e-06	0.0071	0.103	2.09e-07	8.46e-07	0.675
P1	69x81	0.395	0.0807	0.0977	0.0597	0.00681	0.0149	2.25e-06	7.08e-08	1.04e-05	0.0145	0.143	0.0268	0.0285	0.133	0.0017	0.0017	0.0017	0.0017	0.000564	1.39e-05	8.43e-08	0.00223	0.012	8.86e-06	0	0	0	0	0	1.19e-07	1.19e-07	1.19e-07	5.88e-09	0.117	0.0263	0.395	1.62e-07
P1	14x52	0.387	0.307	0.0362	0.0913	0.0382	0.00604	2.63e-07	5.53e-07	5.01e-07	0.0221	0.0728	1.64e-07	1.18e-06	0.0396	1.04e-06	0.00288	0.0353	1.61e-06	0.00101	0.00101	0.00101	0.00101	0.00101	0.00101	0	0	0	0	0	0	0	0	6.39e-08	0.00604	0.0667	0.387	1.91e-07
P1	60x44	0.797	0.000189	0.0401	6.03e-05	3.14e-06	0.0141	6.91e-07	4.41e-08	3.9e-06	0.00238	1.14e-09	0.00345	0.00059	0.142	0	0	0	0	0.000118	1.79e-08	1.02e-05	0.0126	1.57e-07	0.00138	0	0	0	0	0	0	0	0	0	0	1e-05	0.797	3.21e-09
P1	49x91	0.638	0.0473	0.05	0.0286	0.00185	0.00986	0.000623	1.27e-06	8.8e-08	0.00628	0.0948	0.00455	0.0483	0.0697	0.00046	0.00046	0.00046	0.00046	0.00164	0.00164	0.00164	0.00164	0.00164	0.00164	0.000123	0.000123	0.000123	0.000123	0.000123	0	0	0	0.058	0.0368	9.45e-09	0.4	0.238
P1	36x110	1	0	0	0	0	0	0	0	0	0	0	0	0	1e-05	0	0	0	0	0	0	0	0	0	0	0	0	0	0	0	0	0	0	0	0	1e-05	0.227689	0.7723
P1	1x17	0.577	0.113	0.00722	0.0152	0.0174	0.000121	6.79e-08	1.48e-07	0.0688	0.00646	0.0156	0.022	0.0247	0.133	0.00722	4e-09	0.0058	0.0044	1.85e-05	1.85e-05	1.85e-05	1.85e-05	1.85e-05	1.85e-05	0	0	0	0	0	0.0201	0.0487	3.43e-07	1.76e-08	5.31e-08	0.0156	0.577	9.93e-08
P1	39x79	0.186	0.189	0.0297	0.0404	0.227	0.112	4.19e-07	1.44e-07	1.34e-06	0.0607	0.155	1.39e-06	4.19e-07	3.02e-08	0.0182	0.00131	0.207	0.000179	2.96e-07	8.09e-09	0.0113	3.28e-06	0.0377	0.0631	0	0	0	0	0	0	0	0	0.00834	0.147	4.99e-07	0.186	1.24e-06
P1	53x41	0.841	0.0463	0.0173	3.43e-07	0.0144	1.72e-07	6.65e-08	5.17e-07	0.0284	0.00362	0.038	0.000464	1.3e-06	0.0107	0.00768	0.000851	0.00585	6.17e-07	0	0	0	0	0	0	0	0	0	0	0	0.0116	0.0168	8.87e-09	0.0353	9.96e-09	0.00261	0.841	4.69e-08
P1	19x71	0.162	0.399	0.146	0.0834	0.0084	0.00792	2.26e-07	3.18e-06	1.34e-06	0.0341	0.12	0.00218	0.000394	0.0361	0.0021	0.0021	0.0021	0.0021	0.00132	0.00132	0.00132	0.00132	0.00132	0.00132	0	0	0	0	0	0	0	0	1.32e-07	0.0443	0.0754	0.162	7.99e-08
P1	22x48	0.315	0.258	0.111	0.0696	0.0998	0.0434	0.000683	4.07e-09	0.0265	0.0116	0.0644	1.33e-07	4.53e-06	1.16e-05	1.23e-08	0.0319	0.0312	0.0368	0.00232	0.00443	3.72e-05	0.00809	0.0114	0.0171	0.000135	0.000135	0.000135	0.000135	0.000135	0.0247	3.99e-09	0.00181	3.62e-09	4.05e-07	0.0644	0.315	2.26e-06
P1	63x77	1	0	0	0	0	0	0	0	0	0	0	0	0	1e-05	0	0	0	0	0	0	0	0	0	0	0	0	0	0	0	0	0	0	0	0	1e-05	0.73995	0.26004
P1	19x13	0.579	0.12	0.0888	0.0743	6.21e-06	0.0244	0.000246	7.67e-05	0.0228	0.000102	0.0297	0.00769	0.00356	0.0498	0	0	0	0	0.0163	0.00505	2.65e-07	6.07e-05	0.003	6.08e-10	4.71e-05	4.71e-05	4.71e-05	4.71e-05	4.71e-05	4.62e-05	0.0227	1.17e-08	2.56e-08	4.45e-08	0.0297	0.579	1.21e-07
P1	42x100	0.672	0.104	0.0401	0.0231	0.0145	0.027	1.04e-06	9.47e-07	4.12e-08	0.00895	0.103	0.00698	1.17e-06	6.25e-06	7.59e-07	5.71e-08	0.0144	2.36e-05	0.000424	0.000176	1.83e-09	0.00545	0.00821	0.0128	0	0	0	0	0	0	0	0	0.06	0.0272	0.0162	0.0181	0.654
P1	5x55	0.367	0.216	0.0917	0.106	0.0263	0.0495	4.7e-07	1.13e-07	0.0325	0.0112	0.101	6.16e-05	2.39e-06	8.53e-06	0.00148	2.92e-05	0.0124	0.0125	0.0189	0.00275	0.00461	1.16e-07	0.0233	7.09e-08	0	0	0	0	0	0.00952	0.023	3.98e-09	1.25e-08	1.34e-07	0.101	0.367	3.72e-06
P1	67x25	0.847	0.0132	0.0612	1.41e-05	1.23e-05	1.9e-06	4.79e-08	3.58e-05	2.12e-05	2.54e-05	0.000329	0.000596	2.41e-06	0.0775	5.74e-07	5.74e-07	5.74e-07	5.74e-07	0	0	0	0	0	0	0	0	0	0	0	3.73e-06	3.73e-06	3.73e-06	0.00016	0.00016	1e-05	0.847	4.01e-08
P1	37x61	0.499	0.0831	0.0377	0.0629	0.0236	0.00643	0.0053	2.31e-08	0.000148	0.00505	0.182	0.0009	2.48e-06	0.0937	0.000754	0.000925	0.0195	0.00244	0.00107	0.00107	0.00107	0.00107	0.00107	0.00107	0.00106	0.00106	0.00106	0.00106	0.00106	4.61e-05	4.61e-05	4.61e-05	0.176	0.006	2.21e-08	0.499	2.11e-07
P1	12x60	0.591	0.19	0.0515	0.0508	0.0246	0.0174	0.00527	4.99e-06	7.35e-05	0.0188	0.0371	6.29e-08	9.26e-06	0.0134	0.00613	0.00612	0.00617	0.00617	1.18e-05	0.000729	3.07e-05	0.00131	0.0153	8.32e-08	0.00105	0.00105	0.00105	0.00105	0.00105	2.12e-05	2.12e-05	2.12e-05	1.3e-08	3.41e-08	0.0371	0.591	7.94e-08
P1	39x121	0.9	0.0701	0.0104	0.0011	3.03e-06	0.00783	0.000411	5.42e-06	1.86e-06	1.18e-07	2.92e-08	0.00996	6.59e-08	9.95e-06	0	0	0	0	0.0013	0.0013	0.0013	0.0013	0.0013	0.0013	8.02e-05	8.02e-05	8.02e-05	8.02e-05	8.02e-05	0	0	0	0	0	1e-05	0.168	0.732
P1	76x48	0	0.0898	0.217	1.37e-05	0.000206	0.000479	5.5e-08	5.34e-06	0.000158	0.0586	0.3	0.000149	2.27e-05	0.333	4.91e-05	4.91e-05	4.91e-05	4.91e-05	7.82e-05	7.82e-05	7.82e-05	7.82e-05	7.82e-05	7.82e-05	0	0	0	0	0	4.94e-05	4.94e-05	4.94e-05	2.51e-06	0.3	3.09e-07	0	0
P1	12x42	0.168	0.252	0.025	0.145	0.0683	0.0839	0.0133	7.8e-07	0.01	0.0338	0.155	2.59e-07	5.93e-08	0.0453	1.77e-05	2e-05	0.068	0.000265	0.00322	0.00341	1.03e-05	0.0101	0.0107	0.0564	0.00869	1.93e-06	1.94e-08	4.27e-09	0.0046	0.00546	4.68e-09	0.00457	0.155	4.26e-08	1.3e-06	0.168	2.34e-08
P1	53x97	0.0686	0.502	0.132	1.49e-06	0.0356	0.000121	3.67e-07	3.46e-07	4.87e-05	0.0265	0.181	0.0551	2.44e-08	2.42e-06	0.0126	0.00141	0.0216	5.32e-08	1.85e-05	1.85e-05	1.85e-05	1.85e-05	1.85e-05	1.85e-05	0	0	0	0	0	1.29e-05	1.29e-05	1.29e-05	2.8e-08	0.138	0.0423	0.0686	2.68e-07
P1	69x9	0.612	0.0275	0.0768	0.0394	6.16e-05	2.88e-05	6.36e-06	4.42e-09	0.00754	5.79e-07	2.61e-07	0.00625	0.0347	0.196	1.29e-05	1.29e-05	1.29e-05	1.29e-05	3.13e-06	3.13e-06	3.13e-06	3.13e-06	3.13e-06	3.13e-06	0	0	0	0	0	0.00251	0.00251	0.00251	0	0	1e-05	0.612	6.59e-09
P1	6x64	0.318	0.141	0.0387	0.0586	0.00745	0.0397	0.000167	0.000954	1.46e-05	0.0181	0.329	3.67e-09	1.34e-07	0.0485	0.00186	0.00186	0.00186	0.00186	0.0143	0.00229	9.34e-05	0.0105	0.0125	1.68e-09	3.13e-05	3.13e-05	3.13e-05	3.13e-05	3.13e-05	1.52e-06	1.52e-06	1.52e-06	1.71e-08	0.244	0.085	0.318	2.86e-10
P1	61x11	0.86	0.0385	0.00535	0.0144	8.77e-06	2.87e-07	7.18e-06	5.81e-05	1.52e-05	2.68e-07	1.91e-06	0.00247	0.00228	0.0773	0	0	0	0	0	0	0	0	0	0	0	0	0	0	0	1.72e-06	1.72e-06	1.72e-06	0	0	1e-05	0.86	2.75e-08
P1	66x26	0.866	0.00491	0.0591	2.36e-06	1.45e-06	2.82e-06	0.000127	4.79e-06	3.11e-05	7.59e-06	1.01e-08	2.42e-05	1.25e-05	0.07	0	0	0	0	0	0	0	0	0	0	2.33e-05	2.33e-05	2.33e-05	2.33e-05	2.33e-05	7.04e-06	7.04e-06	7.04e-06	0	0	1e-05	0.866	4.27e-09
P1	60x70	1	0	0	0	0	0	0	0	0	0	0	0	0	1e-05	0	0	0	0	0	0	0	0	0	0	0	0	0	0	0	0	0	0	0	0	1e-05	0.897264	0.102726
P1	15x13	0.301	0.14	0.0887	0.057	0.0118	0.0819	1.21e-05	3.16e-06	0.0683	0.0155	0.127	0.0214	1.63e-06	0.088	9.7e-05	1.1e-05	0.00589	0.0058	0.0352	0.00693	0.000119	6.96e-07	0.0385	0.00117	4.19e-07	4.19e-07	4.19e-07	4.19e-07	4.19e-07	0.02	0.0483	5.07e-09	1.51e-08	0.0735	0.053	0.301	8.58e-09
P1	51x83	0.629	0.000126	0.0814	0.0198	0.0362	1.14e-06	4.56e-07	5.56e-05	4.55e-07	0.00501	0.173	0.00122	1.44e-07	0.0547	0.0165	0.00652	0.0132	1.32e-08	0	0	0	0	0	0	0	0	0	0	0	0	0	0	0.0484	0.115	0.00907	0.629	3.08e-09
P1	72x98	0.949	5.55e-09	1.51e-07	0.0109	0.000229	0.000149	1.67e-06	1.86e-07	0.00889	6.79e-06	0.0115	0.0141	0.00562	6.44e-05	5.49e-05	5.49e-05	5.49e-05	5.49e-05	2.31e-05	2.31e-05	2.31e-05	2.31e-05	2.31e-05	2.31e-05	0	0	0	0	0	0.00296	0.00296	0.00296	9.75e-09	0.0115	4.99e-10	0.455	0.494
P1	34x8	0.563	1.4e-07	0.0849	0.00749	0.0035	0.00758	0.000146	7.35e-05	0.0518	0.00862	8.34e-07	0.0644	5.14e-07	0.208	0.000873	0.000873	0.000873	0.000873	0.00126	0.00126	0.00126	0.00126	0.00126	0.00126	2.72e-05	2.72e-05	2.72e-05	2.72e-05	2.72e-05	0.0408	5.71e-06	0.0109	0	0	1e-05	0.563	5.39e-09
P1	37x77	0.409	0.102	0.019	0.0544	0.0472	0.12	1.34e-06	9.97e-08	0.0709	0.0161	0.0611	2.11e-08	0.0427	0.0579	0.00318	7.39e-09	0.0427	0.00133	5.46e-09	3.53e-08	6e-08	0.00704	0.0393	0.0736	0	0	0	0	0	2.57e-05	0.0366	0.0343	0.0611	7.59e-08	9.98e-10	0.238	0.171
P1	32x26	0.541	0.011	0.0564	0.025	0.0204	0.00196	0.000116	0.000239	0.0167	0.00898	0.149	0.00357	4.96e-08	0.165	4.53e-07	0.000218	0.00812	0.0121	0.000325	0.000325	0.000325	0.000325	0.000325	0.000325	2.13e-05	2.13e-05	2.13e-05	2.13e-05	2.13e-05	0.0133	4.12e-07	0.00338	5.89e-08	0.136	0.0131	0.541	1.68e-07
P1	5x47	0.396	0.162	0.0616	0.11	0.0113	0.0325	4.76e-05	1.81e-05	0.0507	0.018	3.8e-06	0.0359	3.59e-06	0.122	0.0028	5.2e-09	0.00508	0.00346	0.00756	0.00581	0.00617	0.0054	0.00752	4.72e-07	7.52e-06	7.52e-06	7.52e-06	7.52e-06	7.52e-06	0.0265	0.0242	5.14e-08	0	0	1e-05	0.396	5.93e-09
P1	10x86	0.629	0.203	5.51e-09	0.0384	0.0209	0.00822	7.08e-05	2.92e-06	0.00644	0.00931	0.0736	1.36e-06	0.00187	0.00954	0.0146	4.99e-10	0.00625	2.37e-06	0.00137	0.00137	0.00137	0.00137	0.00137	0.00137	1.22e-05	1.22e-05	1.22e-05	1.22e-05	1.22e-05	0.00214	0.00214	0.00214	0.0119	0.0298	0.0319	8.52e-08	0.629
P1	45x3	0.401	0.0344	0.086	0.0313	0.0493	0.0152	0.000245	0.00487	1.92e-08	0.00694	0.195	0.0403	5.3e-05	0.135	0.0123	0.0123	0.0124	0.0124	0.00272	4.61e-09	0.00209	0.00373	0.00261	0.00406	4.7e-05	4.7e-05	4.7e-05	4.7e-05	4.7e-05	0	0	0	0.136	0.0407	0.0188	0.401	1.76e-10
P1	77x91	0	0.0952	0.223	0.0177	0.013	0.00638	3.22e-07	3.09e-06	0.0265	0.00775	0.153	0.108	0.0202	0.329	3.03e-05	7.74e-08	0.0107	0.00228	0.00106	0.00106	0.00106	0.00106	0.00106	0.00106	0	0	0	0	0	0.00532	0.0212	2.21e-05	6.54e-08	0.0988	0.0545	0	0
P1	56x52	0.594	0.0399	0.0555	0.0389	0.0363	0.0107	0.00137	5.04e-07	0.0123	0.00367	1.77e-09	0.0324	0.0245	0.15	0.00318	0.0186	0.0145	5.04e-08	0.000118	4.9e-08	3.25e-09	0.00018	0.00548	0.00488	0.000272	0.000272	0.000272	0.000272	0.000272	0.00403	0.00411	0.00411	0	0	1e-05	0.594	8.86e-08
P1	60x54	0.863	0.0149	0.0184	3.57e-05	1.95e-05	1.31e-06	1.53e-07	1.81e-09	0.0258	4.14e-08	0.00691	0.0137	1.02e-06	0.0574	2.37e-06	2.37e-06	2.37e-06	2.37e-06	0	0	0	0	0	0	0	0	0	0	0	0.00457	0.0187	0.00255	0.00345	0.00345	1e-05	0.863	1.05e-08
P1	51x27	0.941	3.38e-09	3.09e-06	5.09e-06	3.9e-07	7.32e-06	1.53e-06	0.00207	2.68e-05	2.27e-06	7.44e-06	7.58e-06	3.65e-06	0.0571	0	0	0	0	0	0	0	0	0	0	0	0	0	0	0	5.6e-06	5.6e-06	5.6e-06	0	0	1e-05	0.941	8.53e-07
P1	25x101	0.423	0.192	1.38e-07	1.26e-07	5.84e-08	0.00948	9.12e-07	1.54e-07	1.41e-08	1.92e-06	0.376	8.2e-08	5.29e-07	1.66e-07	0	0	0	0	0.00158	0.00158	0.00158	0.00158	0.00158	0.00158	0	0	0	0	0	0	0	0	2.18e-07	0.376	2.07e-08	1.91e-07	0.423
P1	77x115	0	0.00268	0.122	9.85e-07	0.435	3.45e-06	9.48e-07	0.0224	0.038	6.84e-05	0.0452	0.0111	0.00157	0.322	5.67e-08	0.118	0.155	0.162	0	0	0	0	0	0	0	0	0	0	0	3.29e-06	0.0375	0.000422	5.26e-07	0.0243	0.0209	0	0
P1	34x46	0.242	0.139	0.0246	0.0532	0.0669	0.0758	1.76e-05	2.45e-07	0.134	0.0262	0.0981	4.53e-07	0.0073	0.133	1.2e-05	0.0313	0.0356	4.38e-08	6.4e-06	1.68e-07	2.38e-05	5.09e-07	0.0241	0.0516	1.53e-06	1.53e-06	1.53e-06	1.53e-06	1.53e-06	0.0257	0.0725	0.0362	9.29e-09	0.063	0.0351	0.242	1.05e-08
P1	18x40	0.156	0.217	0.124	0.106	0.107	0.0724	0.000288	1.67e-06	0.0448	0.0215	0.15	0.000575	3.24e-08	1.83e-06	5.39e-05	5.47e-08	0.0742	0.0329	6.18e-07	1.28e-08	0.0105	8.66e-08	0.0328	0.0291	5.56e-05	5.56e-05	5.56e-05	5.56e-05	5.56e-05	0.0258	2.87e-09	0.019	3.89e-09	0.114	0.0353	0.156	2.49e-07
P1	34x120	0.741	0.0485	1.18e-07	0.0563	0.00948	0.029	0.000215	6.24e-05	1.79e-07	0.00731	0.0169	0.0172	0.0075	0.0666	0.00237	0.00237	0.00237	0.00237	0.0136	1.33e-07	1.5e-05	0.00343	0.0119	7.94e-08	4.1e-05	4.1e-05	4.1e-05	4.1e-05	4.1e-05	0	0	0	4.97e-07	2.29e-08	0.0169	0.338	0.403
P1	66x80	1	0	0	0	0	0	0	0	0	0	0	0	0	1e-05	0	0	0	0	0	0	0	0	0	0	0	0	0	0	0	0	0	0	0	0	1e-05	0.270019	0.729971
P1	68x8	0.735	0.0436	0.0474	0.016	0.00489	0.00484	3.95e-07	1.13e-07	1.53e-06	1.61e-06	2.26e-08	0.00456	0.0231	0.121	0.00122	0.00122	0.00122	0.00122	0.000804	0.000804	0.000804	0.000804	0.000804	0.000804	0	0	0	0	0	0	0	0	0	0	1e-05	0.735	3.27e-09
P1	66x74	0.945	6.5e-06	5.08e-07	2.33e-05	3.07e-06	4.38e-07	1.52e-07	8.74e-06	3.34e-05	5.24e-08	6.24e-05	0.0057	1.05e-09	0.0488	0	0	0	0	0	0	0	0	0	0	0	0	0	0	0	7.81e-06	7.81e-06	7.81e-06	2.62e-05	2.62e-05	1e-05	0.945	3.22e-08
P1	48x110	0.716	4.56e-08	2.86e-07	4.22e-07	3.53e-08	1.47e-06	0.00107	2.4e-08	0.00969	8.51e-07	0.273	0.000137	2.57e-07	1.43e-05	0	0	0	0	0	0	0	0	0	0	0.000211	0.000211	0.000211	0.000211	0.000211	0.00323	0.00323	0.00323	0.00874	0.264	2.74e-09	0.0512	0.665
P1	25x113	0.802	0.0429	0.0125	0.0131	3.05e-06	1.72e-05	7.8e-07	2.05e-08	1.41e-06	5.85e-06	0.105	6e-05	0.0183	0.00635	0	0	0	0	1.21e-06	1.21e-06	1.21e-06	1.21e-06	1.21e-06	1.21e-06	0	0	0	0	0	0	0	0	2.25e-09	0.0766	0.0283	1.06e-07	0.802
P1	6x54	0.251	0.269	0.0551	0.079	0.0887	0.0864	5.68e-07	6.42e-08	0.0422	0.0176	0.108	5.57e-06	4.44e-06	0.00243	0.036	3.25e-05	0.0313	0.0213	0.0213	1.03e-05	0.0104	0.0174	0.0366	0.000786	0	0	0	0	0	0.0422	1.54e-05	2.34e-08	1.7e-08	0.0472	0.0606	0.251	2.2e-07
P1	62x34	0.836	1.35e-05	0.0384	0.000191	0.00796	4.05e-05	9.29e-06	4.5e-05	2.71e-06	0.00242	0.0302	1.03e-05	3.54e-08	0.0845	0.00199	0.00199	0.00199	0.00199	5.09e-06	5.09e-06	5.09e-06	5.09e-06	5.09e-06	5.09e-06	0	0	0	0	0	0	0	0	5.31e-10	0.0132	0.017	0.836	5.41e-09
P1	13x25	0.368	0.175	0.08	0.0774	0.00972	0.0377	1.3e-06	1.39e-08	0.0293	0.0349	0.0366	0.0114	0.0142	0.126	0.00243	0.00243	0.00243	0.00243	0.0229	5.81e-06	0.00208	8.09e-06	0.0123	0.000383	0	0	0	0	0	0.00283	0.0265	2.75e-05	3.39e-10	6.41e-08	0.0366	0.368	2.37e-07
P1	28x70	0.435	0.0738	0.0764	0.117	0.05	0.0453	1.03e-07	4.1e-07	0.0388	0.00231	0.124	4.71e-08	0.0119	0.0257	1.75e-05	4.95e-05	0.0254	0.0246	3.99e-09	5.87e-06	0.000682	3.42e-08	0.0122	0.0323	0	0	0	0	0	6.4e-06	0.0188	0.02	0.0816	0.0422	1.05e-09	0.435	4.38e-06
P1	20x0	0.236	0.115	0.054	0.0873	0.0209	0.108	1.86e-06	2.44e-08	6.76e-07	0.0165	0.143	5.09e-06	0.0174	0.203	2.37e-08	0.00411	0.00815	0.0086	0.0182	0.000837	2.15e-05	0.00703	0.0236	0.058	0	0	0	0	0	0	0	0	0.14	0.00228	1.41e-07	0.236	5.77e-08
P1	76x66	0	0.126	0.0249	1.05e-06	3.66e-05	0.592	8.84e-05	1.23e-07	0.000572	0.0344	0.0131	2.1e-05	1.88e-07	0.209	6.66e-06	6.66e-06	6.66e-06	6.66e-06	0.0142	5.25e-06	0.103	0.0625	0.212	0.2	1.57e-05	1.57e-05	1.57e-05	1.57e-05	1.57e-05	0.000187	0.000187	0.000187	4.36e-07	1.37e-07	0.0131	0	0
P1	10x20	0.686	0.0254	0.00907	0.0222	0.00044	0.0267	1.38e-07	0.000591	1.57e-06	0.0126	0.0861	0.028	0.00283	0.0997	0.000107	0.000107	0.000107	0.000107	0.0127	0.00213	0.000488	0.0111	0.000374	8.69e-07	0	0	0	0	0	0	0	0	0.0598	2e-08	0.0263	0.686	2.86e-09
P1	24x0	0.523	0.0778	0.043	0.0446	0.0304	0.0465	3.62e-07	5.52e-05	0.0493	0.0356	0.0936	0.00184	6.29e-07	0.0546	1.35e-07	3.05e-08	0.0166	0.0138	0.00188	1.6e-10	0.00617	5.41e-05	0.0204	0.018	0	0	0	0	0	0.049	0.000309	1.2e-05	1.12e-08	0.0295	0.0641	0.523	1.26e-08
P1	2x102	0.811	0.122	5.34e-08	0.0574	7.03e-06	2.48e-05	8.41e-07	2.18e-06	2.78e-05	4.72e-08	0.00886	1.15e-07	9.27e-08	6.24e-08	0	0	0	0	2.46e-06	2.46e-06	2.46e-06	2.46e-06	2.46e-06	2.46e-06	0	0	0	0	0	5.92e-06	5.92e-06	5.92e-06	0.00442	0.00442	1e-05	1.25e-10	0.811
P1	39x71	0.799	0.0054	0.0267	0.000793	6.53e-06	0.000879	0.0144	3.2e-07	0.000125	1.35e-05	0.144	2.08e-08	0.00876	1.93e-05	0	0	0	0	0.000145	0.000145	0.000145	0.000145	0.000145	0.000145	0.0144	1.5e-05	1.4e-06	1.43e-05	7.54e-09	3.83e-05	3.83e-05	3.83e-05	0.129	0.0155	2.68e-09	1.45e-06	0.799
P1	30x14	0.754	8.25e-09	0.00258	3.63e-07	2.46e-05	0.0217	0.00513	2.4e-06	0.0131	0.00614	0.00221	0.0349	1.05e-06	0.161	3.66e-06	3.66e-06	3.66e-06	3.66e-06	1.37e-08	0.00115	0.00538	0.00782	1.35e-08	0.00736	0.00102	0.00102	0.00102	0.00102	0.00102	0.00724	1.4e-07	0.00591	0.0011	0.0011	1e-05	0.754	2.92e-10
P1	46x28	0.732	0.0557	0.0266	0.0118	0.0243	1.24e-05	2.57e-07	6.37e-08	0.0244	0.0129	0.00721	0.00949	4.87e-07	0.0959	0.0207	0.000433	1.53e-07	0.00321	4.05e-07	4.05e-07	4.05e-07	4.05e-07	4.05e-07	4.05e-07	0	0	0	0	0	0.00964	0.0147	3.03e-08	0.0036	0.0036	1e-05	0.732	2.92e-09
P1	57x73	0.289	0.121	0.062	0.146	0.0207	0.0256	0.000134	4.89e-07	0.00455	0.0306	0.276	0.00913	8.61e-08	0.0154	0.00124	0.000176	0.0193	2.63e-05	0.00752	0.00251	0.00321	0.00302	0.00925	4.78e-05	2.48e-05	2.48e-05	2.48e-05	2.48e-05	2.48e-05	0.00151	0.00151	0.00151	1.92e-08	0.245	0.0309	0.289	5.76e-08
P1	48x4	0.226	0.0555	0.0967	0.0622	0.0616	0.00777	3.01e-06	5.05e-08	0.0236	0.0158	0.12	0.0637	0.00394	0.263	0.0175	3.28e-08	0.0148	0.0292	0.00129	0.00129	0.00129	0.00129	0.00129	0.00129	0	0	0	0	0	0.0216	0.002	1.67e-06	0.0983	0.0212	1.12e-07	0.226	3.61e-07
P1	74x38	0.473	1.36e-08	0.132	0.055	0.000176	0.000409	1.98e-06	2.23e-08	0.0586	0.0163	4.24e-05	0.0542	0.0198	0.191	4.16e-05	4.16e-05	4.16e-05	4.16e-05	6.66e-05	6.66e-05	6.66e-05	6.66e-05	6.66e-05	6.66e-05	0	0	0	0	0	0.0162	0.0424	7.76e-08	1.62e-05	1.62e-05	1e-05	0.473	3.23e-08
P1	18x70	0.328	0.32	0.0348	0.128	0.00702	0.0146	9.07e-07	3.3e-06	2.1e-06	0.0138	0.135	0.0123	9.2e-08	0.00759	0.00175	0.00175	0.00175	0.00175	0.00371	7.68e-05	0.00201	0.000904	0.00352	0.00442	0	0	0	0	0	0	0	0	2.38e-09	0.0766	0.0581	0.328	1.44e-06
P1	57x31	0.401	0.139	0.0681	0.0689	0.0404	0.0158	2.22e-06	6.71e-08	0.0227	0.0182	0.0562	0.0253	0.0218	0.123	0.0247	5.05e-09	0.00771	0.00794	0.00339	0.000471	0.000358	0.00058	0.00884	0.00215	0	0	0	0	0	0.0101	0.0126	2.49e-06	6.21e-08	2.46e-09	0.0562	0.401	5.75e-10
P1	29x25	0.725	3.45e-07	0.00172	0.00218	0.0115	0.0243	1.5e-07	3.57e-06	1.8e-07	0.00498	0.1	0.0282	1.61e-08	0.102	0.00287	0.00287	0.00287	0.00287	0.0107	1.11e-05	0.0133	1.12e-09	0.000294	5.33e-06	0	0	0	0	0	0	0	0	1.36e-09	0.0917	0.00848	0.725	1.26e-07
P1	50x12	0.997	0.000259	0.000259	0.000259	0.000259	0.000259	0.000259	0.000259	0.000259	0.000259	0.000259	0.000259	0.000259	1e-05	6.23e-05	6.23e-05	6.23e-05	6.23e-05	4.15e-05	4.15e-05	4.15e-05	4.15e-05	4.15e-05	4.15e-05	4.98e-05	4.98e-05	4.98e-05	4.98e-05	4.98e-05	8.31e-05	8.31e-05	8.31e-05	0.000125	0.000125	1e-05	0.997	4.12e-09
P1	4x104	0.616	0.28	0.00695	0.0446	0.00639	0.00446	1.1e-06	4.29e-07	0.00859	0.00559	0.0271	2.95e-08	2.62e-08	5.64e-07	0.00159	0.00159	0.00159	0.00159	0.000741	0.000741	0.000741	0.000741	0.000741	0.000741	0	0	0	0	0	0.00286	0.00286	0.00286	1.27e-07	2.93e-07	0.0271	1.77e-08	0.616
P1	28x100	0.871	0.0499	3.35e-06	2.25e-06	1.14e-06	0.00378	2.18e-06	0.00495	1.81e-05	1.08e-06	0.0708	8.37e-07	4.95e-05	4.68e-07	0	0	0	0	0.000629	0.000629	0.000629	0.000629	0.000629	0.000629	0	0	0	0	0	2.7e-06	2.7e-06	2.7e-06	0.0707	4.51e-08	7.5e-06	1.05e-08	0.871
P1	64x26	0.916	2.41e-08	4.1e-05	0.00799	2.8e-05	1.92e-05	9.17e-06	9.47e-08	7.64e-07	1.22e-06	6.85e-07	0.0103	2.3e-05	0.0658	4.49e-06	4.49e-06	4.49e-06	4.49e-06	1.53e-06	1.53e-06	1.53e-06	1.53e-06	1.53e-06	1.53e-06	0	0	0	0	0	0	0	0	0	0	1e-05	0.916	4.82e-09
P1	59x107	0.861	4.87e-07	0.0268	0.00258	8.97e-07	4e-08	5.21e-08	0.000811	7.76e-07	0.000102	0.0976	0.00979	0.00118	2.29e-06	0	0	0	0	0	0	0	0	0	0	0	0	0	0	0	0	0	0	0.0164	0.0811	2.03e-09	0.831	0.0299
P1	34x60	0.413	0.103	0.0669	0.0518	0.0521	0.0111	1.51e-06	1.16e-06	0.0541	0.0164	0.141	0.00636	0.00518	0.0789	3.97e-06	0.0159	0.0195	0.0167	1.21e-08	1.53e-07	2.86e-09	2.61e-05	3.04e-05	0.0111	0	0	0	0	0	0.0222	0.0319	2.48e-08	0.0523	0.0861	0.00237	0.413	1.59e-08
P1	67x53	0.959	0.0228	1.35e-05	1.34e-07	7.91e-06	9.29e-06	5.2e-08	2.73e-06	5.94e-06	4.47e-06	6.4e-09	0.00213	1.8e-05	0.0155	0	0	0	0	0	0	0	0	0	0	0	0	0	0	0	0	0	0	0	0	1e-05	0.959	2.46e-08
P1	49x15	0.917	2.02e-07	0.000616	1.2e-06	9.61e-07	2.23e-06	6.63e-06	1.92e-05	1.26e-07	1.15e-06	3.62e-12	1.71e-06	3.8e-07	0.082	0	0	0	0	0	0	0	0	0	0	0	0	0	0	0	0	0	0	0	0	1e-05	0.917	1.19e-09
P1	47x27	0.303	0.128	0.25	0.0344	0.0233	0.00429	7.54e-08	1.18e-08	5.24e-06	0.016	0.0787	0.0619	0.00686	0.0935	0.00582	0.00582	0.00582	0.00582	0.000714	0.000714	0.000714	0.000714	0.000714	0.000714	0	0	0	0	0	0	0	0	7.8e-08	0.032	0.0467	0.303	3.37e-08
P1	56x16	0.822	0.0245	0.0465	0.0262	0.00739	0.00034	9.98e-07	0.000286	0.00612	3.21e-06	6.36e-08	0.000106	0.00145	0.0649	0.00184	0.00184	0.00184	0.00184	5.5e-05	5.5e-05	5.5e-05	5.5e-05	5.5e-05	5.5e-05	0	0	0	0	0	0.00204	0.00204	0.00204	0	0	1e-05	0.822	5.47e-08
P1	72x92	0.916	0.0113	0.0138	0.00234	1.98e-06	1.28e-08	7.48e-09	6.85e-08	0.00101	0.00179	0.0262	0.0278	2.54e-07	1.62e-06	0	0	0	0	0	0	0	0	0	0	0	0	0	0	0	0.000333	0.000333	0.000333	1.75e-09	0.0262	3.62e-09	0.45	0.466
P1	52x32	0.796	0.0173	0.0559	1.16e-06	0.000386	0.00108	1.37e-07	3.37e-05	9.43e-06	0.0152	4.6e-08	0.0144	0.00105	0.0989	9.4e-05	9.4e-05	9.4e-05	9.4e-05	0.000178	0.000178	0.000178	0.000178	0.000178	0.000178	0	0	0	0	0	0	0	0	0	0	1e-05	0.796	1.43e-07
P1	69x1	0.282	0.124	0.136	0.056	0.0818	0.0109	2.37e-06	1.34e-07	0.0312	0.00727	0.0663	0.0425	0.0225	0.139	0.0339	0.0115	0.0364	5.5e-08	0.00695	1.56e-06	0.00168	7.03e-09	0.00225	1.31e-06	0	0	0	0	0	0.00623	0.0249	2.68e-05	5.77e-09	0.0556	0.0106	0.282	7.34e-09
P1	4x86	0.797	0.0817	6.41e-07	0.0537	3.76e-06	9.96e-08	5.34e-06	0.000169	0.011	0.00245	0.0128	9.68e-08	0.00185	0.0392	0	0	0	0	0	0	0	0	0	0	0	0	0	0	0	0.00294	0.00793	9.88e-05	1.51e-08	0.000958	0.0118	7.3e-08	0.797
P1	0x32	0	0.12	0.156	0.179	0.0143	0.161	1.5e-07	0.00256	0.0357	0.0276	0.155	0.0313	4.78e-07	0.118	0.00278	1.12e-07	0.00602	0.0055	0.0556	0.0435	9.75e-05	0.0206	0.0312	0.00945	0	0	0	0	0	0.0357	6.06e-08	5.76e-06	6.31e-09	0.0765	0.0786	0	0
P1	27x111	0.842	0.0744	9.44e-10	8.06e-06	8.81e-06	0.00522	0.00164	3.24e-06	3.1e-05	1.84e-08	0.0102	3.23e-06	0.0375	0.0285	0	0	0	0	0.000868	0.000868	0.000868	0.000868	0.000868	0.000868	0.000326	0.000326	0.000326	0.000326	0.000326	7.01e-06	7.01e-06	7.01e-06	6.39e-09	0.000263	0.00995	5.4e-08	0.842
P1	16x66	0.482	0.24	0.0477	0.0587	0.0548	0.00828	0.00033	9.85e-08	0.0386	0.00782	0.0201	3.2e-07	0.00162	0.0397	6.63e-09	0.000352	0.0225	0.032	0.00138	0.00138	0.00138	0.00138	0.00138	0.00138	6.4e-05	6.4e-05	6.4e-05	6.4e-05	6.4e-05	2.56e-07	0.0386	1.4e-06	1.95e-09	3.24e-08	0.0201	0.482	3.78e-07
P1	75x97	0.165	0.0934	0.105	0.117	0.0427	0.0195	1.21e-07	4.26e-08	0.0376	0.000172	0.203	0.0158	0.00233	0.198	0.0296	1.68e-08	0.000163	0.0129	4.34e-09	0.000825	0.000646	0.00521	0.00449	0.00831	0	0	0	0	0	0.0197	7.23e-08	0.0178	0.00172	0.181	0.0195	0.165	8.7e-08
P1	10x42	0.133	0.308	0.0331	0.106	0.157	0.112	2.29e-06	5.46e-07	6.42e-05	0.0258	0.127	3.41e-08	2.29e-06	3.61e-05	0.00292	1.93e-09	0.154	0.000126	5.66e-10	8.04e-07	3.62e-09	0.00616	0.0697	0.0361	0	0	0	0	0	1.81e-05	1.81e-05	1.81e-05	5.05e-09	0.0755	0.0511	0.133	7.59e-08
P1	69x119	0.99064	0.000779198	0.000779198	0.000779198	0.000779198	0.000779198	0.000779198	0.000779198	0.000779198	0.000779198	0.000779198	0.000779198	0.000779198	1e-05	0.0001923	0.0001923	0.0001923	0.0001923	0.0001282	0.0001282	0.0001282	0.0001282	0.0001282	0.0001282	0.00015384	0.00015384	0.00015384	0.00015384	0.00015384	0.000256399	0.000256399	0.000256399	0.000384599	0.000384599	1e-05	0.209015	0.781625
P1	20x72	0.106	0.477	0.113	0.02	0.0357	0.0178	5.81e-07	7.15e-07	0.0127	0.042	0.115	0.00766	7.24e-07	0.0532	0.0118	2.47e-08	0.0205	0.00338	8.66e-06	9.33e-10	1.23e-07	0.00129	0.00879	0.00767	0	0	0	0	0	0.00609	2.42e-06	0.00659	1.5e-09	0.0434	0.0715	0.106	1.59e-06
P1	69x35	0.761	0.079	0.0497	0.00269	0.0006	1.43e-09	1.96e-05	8.95e-07	0.00786	7.35e-05	3.61e-07	0.00335	0.0166	0.0787	0.000147	0.000147	0.000147	0.000147	0	0	0	0	0	0	1.93e-06	1.93e-06	1.93e-06	1.93e-06	1.93e-06	0.00262	0.00262	0.00262	0	0	1e-05	0.761	1.05e-08
P1	45x97	0.47	0.0538	0.0654	0.0765	0.0343	0.0686	3.85e-07	0.00696	0.0274	0.0155	0.165	0.00275	0.00103	0.0132	0.00349	6.45e-09	0.0164	0.0144	0.000623	2.62e-07	0.00137	7.04e-08	0.0296	0.037	0	0	0	0	0	0.00906	0.00915	0.00915	0.165	2.79e-06	2.34e-09	0.28	0.19
P1	15x55	0.463	0.223	0.0323	0.117	0.0148	0.00975	8.14e-09	9.99e-07	0.00958	0.00154	0.088	8.76e-05	0.000582	0.0396	0.00241	0.00656	0.00578	2.15e-05	0.00162	0.00162	0.00162	0.00162	0.00162	0.00162	0	0	0	0	0	0.00319	0.00319	0.00319	1.22e-07	0.041	0.047	0.463	1.31e-06
P1	60x98	0.106	0.274	0.0983	0.0255	0.065	0.0203	0.0157	0.000294	8.84e-10	0.00414	0.283	0.0811	4.83e-08	0.027	0.0275	0.00854	0.0289	2.46e-06	0.00634	1.47e-07	0.00525	1.3e-08	0.00756	0.00116	0.0129	6.85e-06	0.000207	5.3e-05	0.00248	0	0	0	8.98e-09	0.214	0.069	0.106	1.4e-07
P1	23x1	0.591	0.0587	0.0497	0.0293	0.0377	0.000451	0.0125	6.83e-08	0.00725	0.0122	0.0878	0.00533	3.92e-09	0.108	0.0171	5.32e-06	0.0146	0.00601	7.35e-05	7.35e-05	7.35e-05	7.35e-05	7.35e-05	7.35e-05	0.0125	5.78e-08	1.13e-05	2.17e-09	1.02e-08	0.00241	0.00241	0.00241	0.0522	0.0344	0.00114	0.591	3.17e-08
P1	34x16	0.574	0.0139	0.0514	0.0219	0.0377	0.0189	2.36e-06	1.08e-06	0.0178	4.08e-05	0.113	0.0167	4.47e-08	0.135	0.0318	1.66e-05	0.00579	3.35e-08	3.92e-09	3.08e-06	0.00174	0.0109	0.00389	0.00235	0	0	0	0	0	0.0156	9.02e-09	0.00218	0.0113	0.0822	0.0196	0.574	1.6e-09
P1	45x73	0.969	3.35e-08	3.91e-06	1.78e-06	2.39e-06	0.000349	1.03e-06	0.000142	9.38e-07	3.47e-06	8.97e-08	3.49e-06	1.43e-08	0.0307	0	0	0	0	5.65e-05	5.65e-05	5.65e-05	5.65e-05	5.65e-05	5.65e-05	0	0	0	0	0	0	0	0	0	0	1e-05	0.905	0.0642
P1	27x17	0.616	3.92e-09	0.0717	0.0505	0.0128	0.0201	0.00702	4.2e-06	0.0195	0.0192	0.0705	0.00199	0.0007	0.11	0.00155	0.000484	4.79e-06	0.0108	0.000626	1.24e-05	1.62e-07	0.00328	0.0143	0.00182	0.0014	0.0014	0.0014	0.0014	0.0014	0.0114	1.35e-08	0.00805	0.0705	1.1e-09	9e-08	0.616	7.39e-08
P1	48x88	0.86	0.00906	0.0286	0.00924	0.00126	4.72e-08	5.53e-05	2.98e-07	5.79e-06	0.00324	0.0731	7.24e-08	0.0158	2.48e-07	0.000312	0.000312	0.000312	0.000312	0	0	0	0	0	0	9.07e-06	9.07e-06	9.07e-06	9.07e-06	9.07e-06	0	0	0	0.0731	2.55e-05	3.63e-09	0.175	0.684
P1	64x98	0.803	7.74e-07	0.0483	0.00928	0.00248	0.0149	0.00599	7.57e-06	0.00777	0.00415	0.0729	0.0086	2.31e-07	0.0222	0.000618	0.000618	0.000618	0.000618	6.34e-09	3.35e-06	7.32e-05	0.00418	0.00469	0.00594	0.0012	0.0012	0.0012	0.0012	0.0012	0.00259	0.00259	0.00259	1.52e-08	0.0656	0.00726	0.759	0.044
P1	5x123	0.612	0.198	0.00463	0.023	0.0218	0.0212	2.02e-05	0.000998	4.66e-07	2.46e-06	0.113	0.00499	1.32e-07	3.51e-07	8.79e-10	1.19e-06	0.0132	0.00854	7.55e-08	1.46e-07	1.77e-08	0.000184	0.00191	0.0191	2.04e-06	2.04e-06	2.04e-06	2.04e-06	2.04e-06	0	0	0	9.75e-08	0.0976	0.0158	5.31e-08	0.612
P1	34x34	0.335	0.0866	0.102	0.0667	0.0751	0.0102	0.000269	0.00289	0.0674	0.00771	0.101	0.0158	4.36e-09	0.128	0.0266	0.0223	0.0262	1.84e-06	1.01e-07	1.07e-05	7.64e-05	7.08e-08	0.00421	0.00583	5.19e-05	5.19e-05	5.19e-05	5.19e-05	5.19e-05	0.0301	0.0374	8.48e-07	1.26e-08	0.062	0.0394	0.335	3.89e-08
P1	59x51	0.594	0.0792	0.0478	0.0109	0.0151	1.28e-07	2.92e-08	2.07e-08	0.0125	0.00946	0.0717	0.0394	0.0243	0.0951	0.0113	2.2e-08	0.00384	4.02e-07	0	0	0	0	0	0	0	0	0	0	0	0.00411	0.00419	0.00419	4.21e-09	0.0544	0.0173	0.594	5.06e-08
P1	20x86	0.711	0.133	1.02e-06	0.0155	8.29e-08	0.01	0.00178	2.28e-06	1.73e-05	3.92e-07	0.124	2.23e-08	0.00425	1.06e-05	0	0	0	0	1.63e-06	4.52e-06	2.08e-09	7.49e-11	0.000987	0.00905	0.000354	0.000354	0.000354	0.000354	0.000354	2.44e-06	2.44e-06	2.44e-06	6.37e-09	0.114	0.0107	3.13e-08	0.711
P1	70x48	0	0.37	0.0189	0.0288	0.12	0.00119	9.94e-07	4.64e-06	8.27e-06	0.00548	0.22	0.0591	0.00579	0.171	2.3e-06	0.0149	0.105	3.21e-08	0.000197	0.000197	0.000197	0.000197	0.000197	0.000197	0	0	0	0	0	0	0	0	0.041	0.145	0.0341	0	0
P1	17x105	0.417	0.189	4.04e-07	0.004	1.77e-06	0.0474	8.68e-08	6.42e-08	9.34e-07	1.33e-05	0.338	5.71e-07	0.00561	6.87e-06	0	0	0	0	9.54e-09	0.00168	0.00454	0.0149	0.00713	0.0191	0	0	0	0	0	0	0	0	0.0324	0.305	7.62e-09	1.05e-07	0.417
P1	42x124	0.947	9e-08	1.47e-05	4.48e-06	1.13e-06	0.000232	2.32e-06	4.33e-05	1.49e-05	5.15e-05	1.42e-05	0.0142	1.18e-07	0.0384	0	0	0	0	3.7e-05	3.7e-05	3.7e-05	3.7e-05	3.7e-05	3.7e-05	0	0	0	0	0	1.64e-06	1.64e-06	1.64e-06	2.12e-06	2.12e-06	1e-05	0.0713	0.876
P1	70x80	0.183	0.238	0.139	0.0496	0.0169	0.0109	5.95e-07	9.32e-08	5.26e-05	0.044	0.188	0.0261	1.36e-07	0.105	0.00306	2.44e-09	0.00745	0.00639	5.96e-07	0.00102	4.28e-05	0.00249	0.00386	0.00346	0	0	0	0	0	1.42e-05	1.42e-05	1.42e-05	1.98e-08	0.172	0.0167	0.183	6.49e-09
P1	50x20	0.822	3.08e-09	0.00907	2.19e-08	0.00528	0.00293	6.16e-05	0.00126	0.0125	0.00444	0.142	6.14e-08	1.04e-06	7.79e-06	0.00132	0.00132	0.00132	0.00132	0.000486	0.000486	0.000486	0.000486	0.000486	0.000486	1.03e-05	1.03e-05	1.03e-05	1.03e-05	1.03e-05	0.0103	1.1e-09	0.00222	2.9e-09	0.128	0.0141	0.615	0.207
P1	35x123	0.934	0.00398	9.72e-06	0.0059	1.61e-05	8.44e-07	4.08e-06	7.95e-07	6.1e-06	1.13e-06	5.08e-10	1.05e-05	4.58e-06	0.0556	1.53e-06	1.53e-06	1.53e-06	1.53e-06	0	0	0	0	0	0	0	0	0	0	0	0	0	0	0	0	1e-05	0.609	0.325
P1	0x44	0.415	0.152	0.0801	0.0571	0.00418	0.065	5.83e-08	0.0035	0.022	0.0173	0.0357	0.0325	0.00108	0.115	0.00104	0.00104	0.00104	0.00104	0.0297	0.021	2.28e-07	0.0112	0.00308	2.39e-06	0	0	0	0	0	0.00887	0.0131	1.31e-07	2.63e-08	1.7e-08	0.0357	0.415	9.95e-08
P1	75x89	0.399	0.033	0.11	0.0352	1.71e-06	7.08e-06	7.59e-07	3.99e-06	0.0194	5.16e-06	0.176	0.0406	0.00662	0.18	0	0	0	0	0	0	0	0	0	0	0	0	0	0	0	0.0111	3.79e-07	0.00827	4.31e-09	0.17	0.00665	0.399	2.2e-07
P1	19x105	0.571	0.203	0.00795	0.0234	0.0151	0.00805	4.39e-06	2.89e-07	0.000818	0.00118	0.149	1.45e-09	0.0208	1.97e-07	1.32e-08	2.69e-07	0.015	2.55e-07	0.00134	0.00134	0.00134	0.00134	0.00134	0.00134	0	0	0	0	0	0.000269	0.000269	0.000269	0.00237	0.138	0.00843	1.72e-07	0.571
P1	14x44	0.374	0.282	0.118	0.135	0.0439	3.8e-06	6.3e-07	1.55e-07	0.00607	0.0135	0.0215	4.61e-08	0.000186	0.00642	0.0021	0.0133	0.0285	3.94e-09	0	0	0	0	0	0	0	0	0	0	0	0.00202	0.00202	0.00202	6.69e-10	2.06e-08	0.0215	0.374	1.32e-08
P1	62x54	0.994	0.000519	0.000519	0.000519	0.000519	0.000519	0.000519	0.000519	0.000519	0.000519	0.000519	0.000519	0.000519	1e-05	0.000127	0.000127	0.000127	0.000127	8.49e-05	8.49e-05	8.49e-05	8.49e-05	8.49e-05	8.49e-05	0.000102	0.000102	0.000102	0.000102	0.000102	0.00017	0.00017	0.00017	0.000255	0.000255	1e-05	0.994	4.13e-10
P1	20x102	0.64	0.108	5.8e-07	1.51e-07	1.69e-06	8.04e-07	1.43e-07	3.51e-07	4.79e-08	1.92e-06	0.252	3.06e-08	1.97e-06	4.75e-06	0	0	0	0	0	0	0	0	0	0	0	0	0	0	0	0	0	0	7.74e-08	0.252	7.17e-09	3.15e-08	0.64
P1	50x70	1	0	0	0	0	0	0	0	0	0	0	0	0	1e-05	0	0	0	0	0	0	0	0	0	0	0	0	0	0	0	0	0	0	0	0	1e-05	0.94122	0.0587697
P1	65x115	0.989	1.52e-08	0.00435	1.76e-07	3.62e-05	4.7e-07	0.000335	6.63e-06	4.89e-06	2.39e-05	2.39e-05	0.00614	4.38e-07	1.25e-06	6.55e-06	6.55e-06	6.55e-06	6.55e-06	0	0	0	0	0	0	6.51e-05	6.51e-05	6.51e-05	6.51e-05	6.51e-05	0	0	0	6.93e-06	6.93e-06	1e-05	0.677	0.312
P1	28x28	0.463	0.0307	0.0735	0.0548	0.0376	0.0159	0.000689	4.46e-08	0.0239	0.0116	0.193	1.6e-07	8.14e-08	0.095	0.00266	0.0136	0.0214	3.43e-09	0.000196	0.000165	0.00169	0.000166	0.00528	0.00844	0.000136	0.000136	0.000136	0.000136	0.000136	0.0239	1.76e-07	1.85e-08	0.0555	0.117	0.0202	0.463	9.4e-09
P1	28x24	0.668	1.47e-08	0.0453	0.044	0.0221	0.00653	2.66e-05	0.00106	3.89e-05	7.91e-07	0.0995	0.0065	1.62e-05	0.107	0.0159	1.72e-08	0.00011	0.00609	0.00109	0.00109	0.00109	0.00109	0.00109	0.00109	3.31e-06	3.31e-06	3.31e-06	3.31e-06	3.31e-06	9.64e-06	9.64e-06	9.64e-06	1.35e-08	0.0688	0.0307	0.668	2.5e-07
P1	18x72	0	0.536	0.176	0.0188	0.0489	0.0118	0.000662	6.81e-08	0.000682	0.0131	0.172	0.00132	1.07e-07	0.0201	0.0169	0.00189	0.0302	1.63e-08	6.35e-07	1.77e-05	1.45e-07	3.2e-05	0.00432	0.00742	0.00013	0.00013	0.00013	0.00013	0.00013	0.000224	0.000224	0.000224	5.31e-08	0.0912	0.0809	0	0
P1	61x127	1	0	0	0	0	0	0	0	0	0	0	0	0	1e-05	0	0	0	0	0	0	0	0	0	0	0	0	0	0	0	0	0	0	0	0	1e-05	3.79e-06	1
P1	25x45	0	0.374	0.0623	0.116	0.135	0.0658	0.0184	3.38e-07	2.91e-05	0.0275	0.121	0.00479	1.3e-05	0.076	0.0469	0.0191	0.0689	8.35e-07	1.35e-09	1.61e-05	0.00894	0.000552	0.0256	0.0307	0.0166	1.51e-08	6.28e-06	4.12e-08	0.00179	6.38e-06	6.38e-06	6.38e-06	6.38e-09	0.0618	0.0587	0	0
P1	33x61	0.236	0.143	0.0848	0.13	0.0888	0.0351	3.75e-07	7.49e-07	0.018	0.0254	0.141	0.00099	1.5e-06	0.098	6.88e-05	0.00686	0.0819	1.21e-07	1.75e-08	1.43e-08	2.2e-06	0.00464	0.0176	0.0129	0	0	0	0	0	0.00854	0.00946	7.59e-09	1.13e-07	0.128	0.0127	0.236	1.2e-09
P1	4x50	0.101	0.368	0.0671	0.132	0.041	0.0548	5.35e-06	2.7e-05	0.0219	0.0242	0.0841	0.0246	2.21e-07	0.0804	6.69e-05	0.00135	2.42e-05	0.0396	0.0187	0.0104	1.56e-05	6.7e-06	0.0257	1.1e-08	0	0	0	0	0	0.0207	0.00115	3.44e-09	4.31e-08	6.3e-08	0.0841	0.101	1.89e-07
P1	58x94	0.232	0.227	0.182	0.00542	0.00245	0.0221	6.7e-08	0.000525	0.00166	0.0258	0.161	0.0373	1.12e-07	0.102	0.000611	0.000611	0.000611	0.000611	0.00626	0.00239	0.00325	0.00345	0.00675	1.2e-06	0	0	0	0	0	0.00055	0.00055	0.00055	2.01e-08	0.104	0.0576	0.232	8.74e-08
P1	70x118	1	0	0	0	0	0	0	0	0	0	0	0	0	1e-05	0	0	0	0	0	0	0	0	0	0	0	0	0	0	0	0	0	0	0	0	1e-05	0.24306	0.75693
P1	16x90	0.852	0.0543	3.98e-05	3.45e-08	2.58e-05	0.00936	0.00482	7.97e-06	8.71e-05	1.58e-07	0.0795	1.4e-09	2.84e-05	2.26e-06	3.96e-06	3.96e-06	3.96e-06	3.96e-06	0.00156	0.00156	0.00156	0.00156	0.00156	0.00156	0.000963	0.000963	0.000963	0.000963	0.000963	2.57e-05	2.57e-05	2.57e-05	0.0795	2.14e-08	5.6e-09	3.52e-08	0.852
P1	41x83	0.053	0.241	0.0213	0.0332	0.291	0.115	0.00955	2.02e-06	4.39e-05	0.0322	0.203	4.59e-08	1.91e-06	2.87e-06	1.93e-08	3.77e-05	0.157	0.134	1.56e-05	0.000958	0.0139	0.00121	0.0316	0.0671	0.00191	0.00191	0.00191	0.00191	0.00191	1.13e-05	1.13e-05	1.13e-05	5.11e-07	0.203	9.09e-07	0.053	2.57e-07
P1	23x75	0.855	0.0635	2.18e-07	0.0184	3.57e-06	2.63e-06	1.13e-05	5.41e-06	0.00558	0.000101	0.0513	2.25e-07	7.9e-07	0.00621	0	0	0	0	0	0	0	0	0	0	2.64e-07	2.64e-07	2.64e-07	2.64e-07	2.64e-07	0.00186	0.00186	0.00186	0.00513	0.0462	1.23e-08	4.03e-08	0.855
P1	15x59	0.741	0.165	0.0302	0.0153	0.00709	5.62e-06	3.99e-05	7.41e-05	0.0167	0.00146	0.00317	1.09e-08	1.88e-08	0.0201	0.00177	0.00177	0.00177	0.00177	0	0	0	0	0	0	5.99e-06	5.99e-06	5.99e-06	5.99e-06	5.99e-06	0.0167	8.87e-07	1.07e-07	0.00158	0.00158	1e-05	0.482	0.259
P1	34x28	0.509	0.0814	0.0698	0.0457	0.00917	0.0316	6.63e-07	1.32e-09	0.0855	0.00712	0.0108	9.07e-05	0.00275	0.148	0.00229	0.00229	0.00229	0.00229	3.63e-05	0.00115	0.00225	9.02e-06	0.00881	0.0194	0	0	0	0	0	0.0496	0.0359	5.35e-07	1.73e-08	4.11e-08	0.0108	0.509	3.1e-08
P1	55x45	0.808	2.81e-06	0.0584	0.00654	1.63e-07	3.71e-06	4.76e-06	4.66e-06	0.0121	5.57e-06	3.27e-08	0.0297	0.0177	0.0674	0	0	0	0	0	0	0	0	0	0	0	0	0	0	0	0.00398	0.00405	0.00405	0	0	1e-05	0.808	3.91e-09
P1	28x50	0.25	0.258	0.0417	0.0764	0.0883	0.0563	5.39e-07	3.29e-07	0.0241	0.0109	0.0638	0.000701	0.00537	0.124	0.0556	0.0117	0.0209	4.68e-05	0.00229	0.00289	5.39e-08	0.0132	0.0182	0.0197	0	0	0	0	0	0.0174	8.86e-08	0.00676	4.64e-08	0.0183	0.0455	0.25	1.52e-07
P1	50x38	0.789	1.86e-07	0.0484	0.000261	2.04e-05	0.0105	2.55e-05	0.00255	0.0181	0.00608	0.0547	8.18e-08	7.36e-08	0.07	2.6e-06	2.6e-06	2.6e-06	2.6e-06	0.000161	0.000442	0.00329	7.74e-07	0.00657	1.06e-08	3.09e-06	3.09e-06	3.09e-06	3.09e-06	3.09e-06	0.0171	2.37e-09	0.00093	1.84e-09	0.0466	0.00811	0.789	1.84e-08
P1	52x74	0.635	2.79e-07	0.0896	0.014	0.00781	0.0372	0.00039	0.00125	0.0125	3.33e-08	0.125	0.0031	1.78e-05	0.0737	0.00195	0.00195	0.00195	0.00195	0.0103	1.88e-08	0.0089	0.00358	0.0141	0.000265	7.6e-05	7.6e-05	7.6e-05	7.6e-05	7.6e-05	2.67e-07	0.00985	0.0027	0.0409	0.0846	3.33e-08	0.635	3.28e-07
P1	30x58	0.148	0.299	0.0371	0.0624	0.159	0.0687	0.01	0.00037	0.0452	0.0137	0.156	1.68e-07	3.53e-06	8.04e-06	0.0139	0.000114	0.145	1.4e-08	8.3e-09	1.1e-09	0.0006	0.000512	0.0416	0.026	0.002	0.002	0.002	0.002	0.002	0.0204	3.62e-09	0.0248	0.0373	0.108	0.0108	0.148	5.95e-07
P1	68x42	0	0.307	0.0923	0.0386	0.0151	7.43e-06	0.0222	0.000197	3.29e-06	0.0644	0.219	0.0573	0.000368	0.184	5.09e-07	0.00497	0.0101	7.95e-06	0	0	0	0	0	0	0.014	0.00704	0.00102	0.000196	1.4e-09	0	0	0	0.0693	0.149	1.2e-07	0	0
P1	5x51	0.159	0.231	0.11	0.0935	0.0268	0.0781	3.66e-06	0.000663	0.00954	0.0171	0.131	0.0297	6.74e-08	0.113	0.0103	0.000145	0.0043	0.012	0.0113	0.0202	3.07e-05	0.0245	0.022	2.65e-08	0	0	0	0	0	0.00318	0.00318	0.00318	9.59e-08	0.0912	0.0402	0.159	4.97e-09
P1	18x56	0.382	0.19	0.0465	0.0748	0.0511	0.0134	5.24e-05	4.51e-07	0.0141	0.000693	0.14	0.00114	0.00267	0.0831	0.038	0.00345	2.65e-08	0.00967	3.49e-08	1.33e-06	1.88e-06	1.84e-08	0.00616	0.00723	8.48e-06	8.48e-06	8.48e-06	8.48e-06	8.48e-06	0.00462	0.00952	2.29e-07	0.00165	0.0863	0.0523	0.382	4.05e-06
P1	51x111	0.9	1.08e-07	5.78e-09	0.000277	6.47e-05	4.6e-08	1.63e-07	0.00035	0.000131	0.00251	0.0873	5.25e-06	5.69e-05	0.00914	1.37e-05	1.37e-05	1.37e-05	1.37e-05	0	0	0	0	0	0	0	0	0	0	0	4.02e-05	4.02e-05	4.02e-05	0.0324	0.0549	6.44e-08	0.254	0.646
P1	2x96	0.694	0.2	1.4e-05	0.0632	0.00271	5.52e-06	2.31e-05	3.86e-07	0.0192	0.00241	0.0178	1.68e-05	3.35e-05	1.55e-06	0.000674	0.000674	0.000674	0.000674	0	0	0	0	0	0	2.62e-06	2.62e-06	2.62e-06	2.62e-06	2.62e-06	0.00751	0.00514	0.00649	7.58e-09	7.67e-08	0.0178	1.56e-06	0.694
P1	35x117	0.95	0.0287	3.91e-06	0.0139	1.01e-05	7.22e-07	2.46e-06	2.45e-06	3.14e-05	7.82e-10	7.92e-08	0.00388	2.53e-06	0.00338	2.1e-08	2.1e-08	2.1e-08	2.1e-08	0	0	0	0	0	0	0	0	0	0	0	7.13e-06	7.13e-06	7.13e-06	0	0	1e-05	4.81e-08	0.95
P1	1x81	0.493	0.197	0.071	0.073	0.0192	0.0142	3.69e-06	1.09e-06	5.74e-09	0.0219	0.0551	2.69e-06	1.4e-05	0.0553	0.0185	0.000723	4.89e-08	2.44e-08	0.000758	0.000227	0.000112	5.81e-08	0.00441	0.00866	0	0	0	0	0	0	0	0	6.87e-09	7.33e-08	0.0551	0.493	6.8e-07
P1	13x13	0.626	0.0331	0.0229	0.0306	0.0134	0.01	0.00424	0.00318	1.29e-08	0.0158	0.0991	0.0282	0.014	0.0999	0.00764	8.46e-09	0.00207	0.00365	0.00566	4.71e-08	2.99e-08	3.4e-05	0.000761	0.00357	0.000847	0.000847	0.000847	0.000847	0.000847	0	0	0	0.0853	1.06e-09	0.0138	0.626	2.24e-07
P1	15x57	0.546	0.215	0.0298	0.0977	0.0356	0.00923	4.24e-05	6.21e-08	0.00619	0.00758	0.0411	2.99e-07	7.44e-05	0.0121	7.71e-06	0.000208	0.0354	3.07e-09	0.00154	0.00154	0.00154	0.00154	0.00154	0.00154	6.47e-06	6.47e-06	6.47e-06	6.47e-06	6.47e-06	0.00206	0.00206	0.00206	5.96e-09	5e-09	0.0411	0.524	0.0216
P1	56x80	0.708	0.0262	0.0494	1.98e-06	0.027	7.73e-07	9.9e-07	0.000164	2.93e-06	4.26e-07	0.0839	0.0264	1.06e-06	0.0787	0.0126	4.54e-09	0.0111	0.00336	0	0	0	0	0	0	0	0	0	0	0	0	0	0	0.0376	0.0319	0.0144	0.708	2.82e-08
P1	48x24	0.707	0.0333	0.0549	8.69e-08	0.0061	0.00294	4.16e-05	0.000112	2.52e-05	9.36e-08	0.136	0.0065	0.00456	0.0485	0.00152	0.00152	0.00152	0.00152	0.000488	0.000488	0.000488	0.000488	0.000488	0.000488	6.32e-06	6.32e-06	6.32e-06	6.32e-06	6.32e-06	5.07e-06	5.07e-06	5.07e-06	0.107	0.0294	1.48e-07	0.707	3.36e-08
P1	28x30	0.245	0.168	0.0658	0.0692	0.113	0.0193	1.19e-07	2.1e-08	0.00961	0.0233	0.226	0.00322	1.06e-07	0.0572	0.00421	2.34e-05	0.0726	0.0359	2.09e-06	3.13e-08	0.000983	3.9e-08	0.0147	0.00359	0	0	0	0	0	0.0032	0.0032	0.0032	1.49e-08	0.179	0.0469	0.245	1.33e-07
P1	65x39	0.582	0.106	0.0818	0.00976	0.0164	0.00048	3.39e-07	7.67e-09	0.00884	0.0356	0.014	0.0112	0.000721	0.133	0.00374	7.41e-10	0.0072	0.00545	7.83e-05	7.83e-05	7.83e-05	7.83e-05	7.83e-05	7.83e-05	0	0	0	0	0	0.00294	0.00294	0.00294	4.13e-09	2.17e-08	0.014	0.582	1.61e-09
P1	40x74	0.0952	0.334	0.014	0.0254	0.152	0.16	0.0129	0.00574	0.00149	0.027	0.15	0.00632	3.89e-08	0.0168	0.0333	4.81e-06	0.117	0.0019	0.0187	0.0065	0.0243	3.82e-05	0.0425	0.0675	0.00833	2.21e-06	1.92e-08	2.48e-11	0.00452	0.000492	0.000492	0.000492	0.0227	0.102	0.0252	0.0951	3.6e-08
P1	46x16	0.696	0.0106	0.0725	0.0739	0.0283	0.00131	9.83e-08	0.00235	0.00554	0.00711	3.91e-08	3.03e-06	1.59e-07	0.103	0.00602	4.91e-08	0.00979	0.0125	0.000217	0.000217	0.000217	0.000217	0.000217	0.000217	0	0	0	0	0	0.00184	0.00184	0.00184	0	0	1e-05	0.696	1.76e-08
P1	76x92	0.00312	0.0672	0.203	0.0312	0.0254	0.00783	2.18e-07	6.99e-07	0.0563	0.00634	0.266	0.0511	0.00707	0.275	0.02	2.68e-08	0.000792	0.00456	0.0013	0.0013	0.0013	0.0013	0.0013	0.0013	0	0	0	0	0	0.0187	0.0187	0.0188	0.0201	0.175	0.0714	0.00156	0.00156
P1	29x79	0.807	0.0471	0.00505	0.0339	1.46e-06	0.00417	3.95e-07	8.17e-08	0.00805	4.1e-07	6.98e-05	3.34e-08	0.0328	0.0622	0	0	0	0	0.000693	0.000693	0.000693	0.000693	0.000693	0.000693	0	0	0	0	0	0.00268	0.00268	0.00268	2.99e-05	2.99e-05	1e-05	0.0295	0.777
P1	55x61	0.318	2.71e-08	0.0604	0.019	0.269	0.0149	1.02e-06	6.03e-08	0.0202	0.0484	9.22e-06	0.00732	2.16e-06	0.242	0.0104	3.38e-08	0.209	0.0493	9.8e-09	4.04e-07	1.02e-05	0.00274	0.00255	0.00963	0	0	0	0	0	0.0117	3.65e-09	0.00846	0	0	1e-05	0.224	0.0943
P1	35x85	0.117	0.309	0.0125	0.148	0.0385	0.0704	6.63e-06	2.2e-07	0.00277	0.0298	0.226	0.00238	0.00496	0.0396	0.0114	4.8e-08	0.027	4.68e-08	2.65e-08	3.74e-08	5.78e-05	0.015	0.0214	0.0339	0	0	0	0	0	0.00092	0.00092	0.00092	0.0453	0.138	0.0421	0.117	1.52e-06
P1	25x51	0.0421	0.263	0.0934	0.0501	0.231	0.13	8.09e-08	4.31e-08	0.0703	0.0108	0.108	0.0009	2.64e-07	6.99e-06	4.02e-06	5.67e-08	7.36e-06	0.231	1.28e-10	0.0354	1.25e-08	0.000317	0.0438	0.0508	0	0	0	0	0	0.0193	1e-08	0.051	8.81e-09	0.0246	0.0835	0.0421	8.52e-07
P1	72x82	0.872	5.79e-11	0.0211	1.27e-05	2.02e-06	8.79e-06	1.86e-05	0.000142	0.00763	8.44e-06	0.0257	0.0291	1.19e-05	0.0442	0	0	0	0	0	0	0	0	0	0	1.72e-06	1.72e-06	1.72e-06	1.72e-06	1.72e-06	0.00254	0.00254	0.00254	3.66e-09	0.0103	0.0154	0.872	7.3e-08
P1	60x58	0.721	0.077	0.0917	0.0469	0.00757	1.07e-05	6.17e-05	7.19e-05	3.32e-07	3.81e-05	6.15e-08	0.00632	0.0222	0.0275	0.00189	0.00189	0.00189	0.00189	1.22e-07	1.22e-07	1.22e-07	1.22e-07	1.22e-07	1.22e-07	1.03e-05	1.03e-05	1.03e-05	1.03e-05	1.03e-05	0	0	0	0	0	1e-05	0.721	1.33e-08
P1	33x47	0.147	0.262	0.0381	0.137	0.0589	0.0498	2.33e-05	0.00757	0.0966	0.0172	0.12	4.94e-07	3.27e-05	0.066	3.46e-05	1.99e-08	0.0244	0.0344	0.000541	0.00461	0.000121	0.0116	0.0171	0.0158	2.66e-06	2.66e-06	2.66e-06	2.66e-06	2.66e-06	0.0322	0.0322	0.0322	5.8e-09	0.0211	0.0986	0.147	3.32e-08
P1	31x11	0.591	1.04e-08	9.06e-06	0.0012	0.118	0.00184	2.54e-05	1.18e-07	0.0569	0.0268	0.0135	0.0496	1.56e-07	0.14	0.00659	5.42e-06	0.00649	0.105	0.000304	0.000304	0.000304	0.000304	0.000304	0.000304	3.08e-06	3.08e-06	3.08e-06	3.08e-06	3.08e-06	0.0484	1.34e-07	0.00854	1.82e-08	1.47e-07	0.0135	0.591	1.13e-06
P1	33x3	0.161	0.0258	0.109	0.059	0.105	0.00237	2.09e-07	1.55e-06	7.15e-06	0.00629	0.261	0.0464	1.02e-07	0.224	0.0689	0.0335	0.00227	8.32e-06	0.000394	0.000394	0.000394	0.000394	0.000394	0.000394	0	0	0	0	0	0	0	0	0.00524	0.233	0.0227	0.161	1.32e-09
P1	58x42	1	0	0	0	0	0	0	0	0	0	0	0	0	1e-05	0	0	0	0	0	0	0	0	0	0	0	0	0	0	0	0	0	0	0	0	1e-05	0.926999	0.0729911
P1	30x126	0.832	0.105	8.01e-06	0.00757	0.0102	0.00135	9.55e-07	1.46e-08	4.39e-06	0.00266	0.0403	0.000933	4.31e-09	1.55e-06	0.00308	0.00137	0.00578	1.82e-08	0.000224	0.000224	0.000224	0.000224	0.000224	0.000224	0	0	0	0	0	0	0	0	1.31e-08	0.0283	0.0119	1.55e-07	0.832
P1	65x37	0.638	0.0211	0.0695	0.024	0.0104	0.0228	7.28e-06	1.26e-08	6.93e-05	0.00377	8.19e-08	0.0247	0.0184	0.167	0.00489	9.09e-07	0.00351	0.00197	0.00759	2.56e-06	3.34e-06	0.00713	0.00802	3.55e-07	0	0	0	0	0	1.98e-05	1.98e-05	1.98e-05	0	0	1e-05	0.638	4.19e-09
P1	5x3	0	0.134	0.0705	0.101	0.104	0.0061	1.49e-06	0.0035	0.0168	0.0465	0.362	0.00757	1.49e-06	0.148	0.00722	9.78e-07	0.0598	0.0367	0.00102	0.00102	0.00102	0.00102	0.00102	0.00102	0	0	0	0	0	0.00437	4.2e-08	0.0124	0.238	0.0611	0.0636	0	0
P1	9x21	0.546	0.0783	0.047	0.0346	0.0219	0.0428	8.55e-09	5.05e-06	0.00953	0.0157	0.0781	0.0158	0.00422	0.106	0.00663	0.00392	0.0111	0.000226	0.0123	6.44e-08	3.25e-07	0.00133	0.0292	2.25e-08	0	0	0	0	0	0.00317	0.00317	0.00317	0.0597	8.86e-09	0.0184	0.546	4.57e-08
P1	17x9	0.543	0.0905	0.028	0.0457	0.0296	2.84e-06	1.37e-07	8.13e-07	0.123	0.00925	3.39e-08	0.0145	0.00831	0.109	0.0212	0.00443	1.25e-06	0.00393	0	0	0	0	0	0	0	0	0	0	0	0.0335	0.089	1.48e-05	0	0	1e-05	0.543	7.76e-08
P1	22x2	0.437	0.0931	0.0346	0.102	0.0535	0.0113	2.03e-07	1.1e-07	0.0201	0.00223	0.145	0.00295	1.51e-07	0.0983	0.00431	0.0042	0.045	1.02e-06	2.53e-05	2.88e-07	3.29e-08	1.25e-08	0.00911	0.00216	0	0	0	0	0	0.0116	2.93e-08	0.0085	0.0254	0.119	3.25e-09	0.437	2.36e-09
P1	66x56	0.814	0.0205	0.0478	1.95e-06	2.24e-07	1.82e-07	8.9e-07	6.03e-08	0.000325	0.00024	0.0839	0.00594	0.0086	0.0184	0	0	0	0	0	0	0	0	0	0	0	0	0	0	0	0.000105	0.000105	0.000105	2.18e-07	0.0708	0.0131	0.814	1.68e-08
P1	61x23	0.814	4.59e-08	0.00127	0.000792	8.37e-05	0.00188	0.000228	0.00458	0.0111	1.3e-05	0.0697	3.49e-06	6.53e-08	0.096	1.84e-05	1.84e-05	1.84e-05	1.84e-05	0.000311	0.000311	0.000311	0.000311	0.000311	0.000311	4.36e-05	4.36e-05	4.36e-05	4.36e-05	4.36e-05	0.0075	1.02e-08	0.00356	9.92e-09	0.0614	0.00829	0.814	1.68e-08
P1	37x65	0.239	0.266	0.0197	0.15	0.0726	0.0405	0.00177	6.93e-07	0.000177	0.0162	0.178	0.000215	1.14e-08	0.0167	2.11e-07	0.025	0.02	0.0277	0.00999	0.00176	0.00437	0.000184	0.011	0.0132	0.000352	0.000352	0.000352	0.000352	0.000352	5.56e-05	5.56e-05	5.56e-05	0.0574	0.108	0.013	0.239	4.46e-07
P1	72x76	0.0889	0.198	0.104	0.0927	0.0939	0.0412	5.45e-06	1.61e-06	1.16e-06	0.0354	0.345	0.00118	2.08e-07	0.000191	0.0235	0.0235	0.0235	0.0235	0.0133	8.97e-08	0.00687	6.36e-08	0.0163	0.00471	0	0	0	0	0	0	0	0	1.83e-09	0.295	0.0497	0.0889	5.74e-08
P1	46x90	0.256	0.186	0.0846	0.0818	0.0291	0.0737	0.0288	7.11e-07	2.39e-06	0.0285	0.203	0.00105	1.5e-07	0.0278	1.85e-07	7.68e-09	0.0175	0.0116	4.22e-09	3.29e-09	0.0073	5.04e-06	0.0294	0.037	0.0123	0.00305	0.000962	1.43e-08	0.0124	0	0	0	2.06e-07	0.183	0.0196	0.256	7.78e-08
P1	42x116	0.507	0.0646	0.117	0.00417	0.00774	0.0175	0.000101	1.03e-06	2.53e-06	0.028	1.44e-05	0.0219	0.0319	0.2	0.00193	0.00193	0.00193	0.00193	0.00034	0.0025	2.45e-06	0.00983	0.00233	0.0025	1.81e-05	1.81e-05	1.81e-05	1.81e-05	1.81e-05	0	0	0	2.18e-06	2.18e-06	1e-05	0.0344	0.473
P1	43x89	0.343	0.0745	4.8e-07	0.0176	0.187	0.119	3.28e-06	3.56e-06	0.0306	0.0226	0.197	6.14e-06	0.00813	2.34e-06	0.00266	0.0497	0.118	0.0162	2.84e-06	2.67e-06	0.0111	2.92e-08	0.0631	0.045	0	0	0	0	0	0.000176	1.19e-05	0.0304	0.14	0.0572	1.2e-07	0.00462	0.339
P1	19x61	0.529	0.204	0.0435	0.0807	0.0161	0.0206	2.65e-07	1.35e-06	2e-06	0.00567	0.0602	0.00342	0.0019	0.0351	0.00157	2.7e-07	0.0145	6.95e-05	1.1e-07	0.00227	0.00145	0.00326	0.0114	0.00215	0	0	0	0	0	0	0	0	9.63e-09	1.56e-07	0.0602	0.529	3.6e-06
P1	65x77	0.838	0.0519	0.028	0.00574	4.74e-05	2.19e-06	5.18e-06	6.53e-06	2.31e-06	2.06e-05	0.0482	0.0165	0.0117	3.15e-05	9.35e-06	9.35e-06	9.35e-06	9.35e-06	0	0	0	0	0	0	0	0	0	0	0	0	0	0	0.032	0.0162	2.4e-08	0.838	3.62e-07
P1	52x0	0.98	2.6e-08	3.44e-06	6.25e-08	2.1e-07	3.97e-06	4.81e-06	0.00145	2.29e-06	7.68e-09	0.0188	3.26e-08	5.34e-06	3.12e-05	0	0	0	0	0	0	0	0	0	0	0	0	0	0	0	0	0	0	3.34e-08	0.0188	9.75e-09	0.911	0.0687
P1	46x0	0.967	4.66e-05	0.0102	2.83e-07	6.5e-07	1.58e-06	1.58e-06	7.47e-06	8.14e-05	1.05e-07	8.99e-06	9.63e-06	1.42e-06	0.0224	0	0	0	0	0	0	0	0	0	0	0	0	0	0	0	2.38e-05	2.38e-05	2.38e-05	0	0	1e-05	0.967	1.23e-08
P1	41x59	0.608	0.0805	0.0537	0.0539	0.00726	0.011	1.41e-06	2.29e-07	3.68e-05	1.56e-05	0.143	0.00713	0.0234	0.0118	0.00181	0.00181	0.00181	0.00181	6.72e-05	4.67e-05	5.85e-08	2e-07	0.00473	0.0062	0	0	0	0	0	8.92e-06	8.92e-06	8.92e-06	0.125	0.018	4.39e-08	0.608	1.47e-08
P1	41x105	0.48	0.145	0.0865	0.138	0.0003	3.59e-07	1.27e-08	4.18e-09	0.00854	0.0122	0.115	0.0142	7.14e-07	3.52e-07	7.25e-05	7.25e-05	7.25e-05	7.25e-05	0	0	0	0	0	0	0	0	0	0	0	0.00284	0.00284	0.00284	2.02e-08	0.115	4.62e-08	2.25e-07	0.48
P1	31x71	0.479	0.254	0.0352	0.0537	0.0156	0.0429	9.78e-11	1.18e-06	0.00648	0.00889	0.0832	4.41e-09	0.0172	0.00368	0.00943	0.000701	0.00548	1.99e-08	1.84e-06	5.87e-07	3.91e-09	1.35e-08	0.0198	0.0231	0	0	0	0	0	0.00216	0.00216	0.00216	2.6e-09	0.0605	0.0227	0.00291	0.476
P1	3x117	0.7	0.139	0.0246	0.0616	1.47e-08	0.00145	0.000923	1.14e-06	1.39e-08	0.000154	0.0489	9.09e-08	0.0226	3.05e-07	0	0	0	0	0.000239	0.000239	0.000239	0.000239	0.000239	0.000239	0.000183	0.000183	0.000183	0.000183	0.000183	0	0	0	3.16e-08	0.0489	2.4e-08	7.31e-08	0.7
P1	71x19	0.594	3.3e-07	0.0915	0.00757	0.0159	8.89e-07	3.11e-07	4.66e-06	0.0254	6.45e-07	0.0102	0.0796	0.00315	0.172	0.00608	1.45e-08	1.23e-07	0.00978	0	0	0	0	0	0	0	0	0	0	0	0.0191	3.93e-09	0.00631	1.53e-08	0.00299	0.00724	0.594	4.16e-07
P1	10x52	0.624	0.168	0.052	0.0411	0.0259	8.98e-06	3.96e-06	5.7e-08	0.0697	0.00316	5.47e-05	2.62e-07	1.02e-05	0.0157	0.00217	0.00344	0.0202	2.37e-05	0	0	0	0	0	0	0	0	0	0	0	0.0204	0.0493	1.22e-07	2.24e-05	2.24e-05	1e-05	0.624	2.96e-07
P1	26x8	0.431	0.057	0.0671	0.0269	0.0101	3.17e-06	0.00079	0.00311	3.54e-06	0.0126	0.21	0.000218	0.00131	0.18	0.00148	2.8e-06	0.00443	0.00415	0	0	0	0	0	0	0.000156	0.000156	0.000156	0.000156	0.000156	0	0	0	0.00149	0.188	0.0207	0.431	2.73e-08
P1	32x108	1	0	0	0	0	0	0	0	0	0	0	0	0	1e-05	0	0	0	0	0	0	0	0	0	0	0	0	0	0	0	0	0	0	0	0	1e-05	6.37e-08	1
P1	20x20	0.117	0.231	0.12	0.186	0.0685	0.0747	0.000148	0.00289	0.00806	0.0417	0.0815	0.0294	1.13e-06	0.0393	0.0388	0.00469	0.0251	9.06e-06	0.0125	9.68e-07	1.45e-08	5.65e-06	0.0454	0.0168	2.76e-05	2.76e-05	2.76e-05	2.76e-05	2.76e-05	0.00268	0.00268	0.00268	7.15e-08	9.57e-07	0.0815	0.117	1.87e-07
P1	71x109	0.339	1.5e-06	0.00111	0.0117	0.534	0.0786	2.3e-05	1.16e-06	1.88e-07	0.00525	5.93e-07	0.0309	4.26e-07	1.25e-05	0.0826	1.27e-08	1.41e-07	0.451	8.71e-09	1.25e-05	0.00983	1.63e-07	0.027	0.0417	2.6e-06	2.6e-06	2.6e-06	2.6e-06	2.6e-06	0	0	0	0	0	1e-05	1.33e-07	0.339
P1	60x86	0.797	0.0468	0.019	0.0262	0.000252	0.0165	3.29e-06	2.74e-07	1.43e-07	1.31e-06	0.0912	0.00292	4.81e-07	4.49e-06	6.05e-05	6.05e-05	6.05e-05	6.05e-05	6.45e-08	4.12e-08	2.61e-09	0.00242	0.00669	0.00733	0	0	0	0	0	0	0	0	3.08e-08	0.0912	3.65e-08	0.797	1.99e-06
P1	44x24	0.744	0.0523	0.0509	0.0329	0.0204	0.000877	1.22e-06	8.09e-08	0.0201	1.27e-05	0.00987	4.21e-06	5.07e-08	0.0686	0.0161	2.71e-08	0.00226	0.00202	0.000144	0.000144	0.000144	0.000144	0.000144	0.000144	0	0	0	0	0	0.00472	0.0153	1.08e-07	0.00493	0.00493	1e-05	0.744	8.37e-10
P1	30x78	0.696	0.0361	0.013	0.031	0.00465	2.44e-09	4.22e-07	5.3e-08	4.94e-07	4.18e-05	0.211	0.00554	0.0033	4.88e-07	0.00116	0.00116	0.00116	0.00116	0	0	0	0	0	0	0	0	0	0	0	0	0	0	0.0897	0.121	1.28e-09	0.0744	0.621
P1	67x121	0.994	0.000519	0.000519	0.000519	0.000519	0.000519	0.000519	0.000519	0.000519	0.000519	0.000519	0.000519	0.000519	1e-05	0.000127	0.000127	0.000127	0.000127	8.49e-05	8.49e-05	8.49e-05	8.49e-05	8.49e-05	8.49e-05	0.000102	0.000102	0.000102	0.000102	0.000102	0.00017	0.00017	0.00017	0.000255	0.000255	1e-05	0.614	0.38
P1	11x43	0.289	0.225	0.0313	0.132	0.0643	0.0844	1.5e-06	8.45e-06	0.0194	0.0241	0.0685	0.00853	3.91e-07	0.0542	0.000343	2.14e-05	0.028	0.0359	0.0205	4.06e-06	9.52e-08	0.00101	0.0612	0.0016	0	0	0	0	0	0.0117	0.00765	2.47e-05	3.6e-09	2.92e-08	0.0685	0.289	2.72e-08
P1	13x69	0.334	0.287	0.0347	0.0797	0.0193	0.0162	1.25e-06	1.82e-07	0.00141	0.00884	0.112	0.0203	1.95e-06	0.0873	3.08e-07	0.00394	0.00609	0.00931	0.000637	5.28e-08	7.71e-08	5.72e-06	0.00759	0.008	0	0	0	0	0	0.000467	0.000467	0.000467	5.84e-08	0.0755	0.0361	0.334	3.04e-07
P1	72x46	0.32	0.0712	0.111	0.0356	0.0314	0.0062	1.26e-07	2.23e-07	0.051	0.0216	0.0942	0.0492	0.0271	0.182	0.0119	9.18e-07	0.0195	5.73e-06	0.00103	0.00103	0.00103	0.00103	0.00103	0.00103	0	0	0	0	0	0.0169	0.017	0.017	0.0942	3.58e-08	6.79e-08	0.32	5.9e-08
P1	3x121	0.635	0.134	0.000565	0.0487	0.00108	0.0213	8.94e-07	0.000167	0.0186	0.0106	0.0492	5.42e-08	0.0222	0.0584	0.000267	0.000267	0.000267	0.000267	4.81e-09	3.54e-07	2.12e-05	1.06e-06	0.0106	0.0107	0	0	0	0	0	0.00216	0.0164	1.08e-08	1.49e-09	0.0224	0.0268	4.23e-08	0.635
P1	76x72	0	0.0728	0.321	0.000389	0.00571	0.0896	0.00282	3e-06	0.000455	0.0236	0.118	0.141	4.21e-07	0.224	0.00143	0.00143	0.00143	0.00143	0.000161	0.00304	0.00143	0.0158	0.0319	0.0373	0.000563	0.000563	0.000563	0.000563	0.000563	0.000148	0.000148	0.000148	0.0781	5.97e-09	0.0396	0	0
P1	17x55	0.424	0.172	0.0741	0.138	0.0268	0.0182	9.44e-06	3.74e-07	4.06e-06	0.014	0.11	1.8e-07	0.00451	0.0181	0.000526	0.00762	0.0187	1.04e-08	0.000206	3.36e-05	4.55e-07	0.00333	0.00991	0.0047	0	0	0	0	0	0	0	0	0.039	0.00861	0.0624	0.424	3.69e-08
P1	27x89	0.864	0.0365	4.37e-07	0.0057	0.00312	2.85e-07	2.84e-07	3.2e-06	1.39e-07	0.000134	0.0903	8.91e-08	1.71e-06	1.32e-05	0.000778	0.000778	0.000778	0.000778	0	0	0	0	0	0	0	0	0	0	0	0	0	0	4.89e-09	0.0903	2.76e-09	8.22e-09	0.864
P1	77x61	0	0.255	0.0103	0.00542	4.56e-08	0.103	0.000143	2.86e-07	7.27e-07	0.0643	0.00082	7.1e-06	0.224	0.337	0	0	0	0	0.0146	0.0109	2.16e-06	0.03	0.0145	0.0332	2.67e-05	2.67e-05	2.67e-05	2.67e-05	2.67e-05	0	0	0	0.000405	0.000405	1e-05	0	0
P1	59x53	0.304	0.0571	0.0716	0.0435	0.0184	0.0331	6.32e-08	0.00183	0.00228	0.00324	0.276	0.00534	0.00382	0.18	0.0184	1.59e-08	1.38e-08	6.41e-09	0.000635	8.78e-10	0.00572	9.88e-08	0.00955	0.0172	0	0	0	0	0	0.000758	0.000758	0.000758	0.0585	0.193	0.0241	0.304	1.56e-07
P1	71x77	0	0.147	0.172	0.0734	0.077	0.0413	9.89e-06	0.025	0.0398	0.0321	0.318	0.0331	4.56e-06	0.0414	0.000175	4.92e-06	0.0569	0.0199	0.00668	3.86e-06	0.0118	0.00421	0.0185	6.69e-05	0	0	0	0	0	0.0184	1.29e-07	0.0214	4.35e-08	0.249	0.0684	0	0
P1	46x54	0.17	0.242	0.0443	0.148	0.0403	0.0196	0.0119	3.15e-07	4.28e-07	0.0218	0.157	0.0426	0.00794	0.0945	0.0123	0.0139	0.0141	2.12e-08	0.00325	8.88e-06	0.00222	0.000927	0.00511	0.00809	0.00567	0.00136	0.00331	0.000132	0.00148	0	0	0	3.31e-08	0.11	0.0468	0.17	3.85e-08
P1	26x24	0.693	0.0116	0.0309	0.0436	0.0528	2.21e-06	1.04e-07	2.66e-05	0.0229	0.0264	0.00159	0.0128	1.31e-06	0.105	2.29e-07	8.34e-09	0.026	0.0268	0	0	0	0	0	0	0	0	0	0	0	0.0217	1.44e-06	0.00117	0.000789	0.000789	1e-05	0.693	5.64e-08
P1	24x22	0.666	0.0034	0.0203	0.00715	0.00294	0.0252	1.13e-06	0.000543	0.0228	0.00589	5.06e-06	0.0419	2.28e-09	0.204	0.000734	0.000734	0.000734	0.000734	0.00417	2.91e-08	0.00522	2.97e-05	0.00594	0.00984	0	0	0	0	0	0.0224	1.11e-08	0.000437	0	0	1e-05	0.666	7.32e-07
P1	22x34	0.432	0.152	0.0837	0.034	0.0794	0.0472	1.47e-06	2.31e-06	0.0601	0.0134	0.00337	9.19e-06	1.83e-07	0.0943	0.00585	0.0505	0.00116	0.0218	1.87e-08	0.0104	0.00782	0.0036	0.0121	0.0133	0	0	0	0	0	0.0224	0.0377	3.67e-08	0.00168	0.00168	1e-05	0.432	2.21e-07
P1	17x43	0.109	0.269	0.0157	0.0319	0.356	0.138	3.58e-05	2.16e-06	0.0129	0.0225	0.0445	1.37e-05	0.000887	9.5e-07	4.85e-10	0.0541	0.286	0.0158	0.000227	6.23e-07	0.00218	0.011	0.0703	0.0544	5.16e-06	5.16e-06	5.16e-06	5.16e-06	5.16e-06	0.0074	5.5e-09	0.00553	4.02e-08	6.19e-08	0.0445	0.109	8.04e-08
P1	53x53	0.378	0.184	0.0861	0.0235	0.0334	0.0059	1.35e-07	3.93e-08	0.0116	0.0168	0.0644	0.0445	0.00935	0.143	0.0121	2.71e-06	0.00881	0.0125	0.000982	0.000982	0.000982	0.000982	0.000982	0.000982	0	0	0	0	0	0.0116	2.93e-09	5e-07	1.3e-08	1.43e-06	0.0644	0.378	1.26e-07
P1	48x70	0.58	0.0997	0.0536	0.0818	0.00232	0.00458	1.16e-06	1.78e-08	7.31e-06	0.0182	0.0902	0.0071	3.12e-08	0.0621	0.000577	0.000577	0.000577	0.000577	0.000762	0.000762	0.000762	0.000762	0.000762	0.000762	0	0	0	0	0	0	0	0	8.55e-09	0.0712	0.019	0.58	1.19e-08
P1	60x56	0.902	2.65e-08	0.0231	0.00501	2.07e-05	1.55e-06	8.85e-05	0.0039	0.0044	6.56e-06	0.00245	0.0138	2.47e-09	0.0455	2.69e-06	2.69e-06	2.69e-06	2.69e-06	0	0	0	0	0	0	1.57e-05	1.57e-05	1.57e-05	1.57e-05	1.57e-05	0.00146	0.00146	0.00146	0.00122	0.00122	1e-05	0.902	9.83e-09
P1	8x56	0.162	0.307	0.0513	0.14	0.0289	0.00118	0.00667	1.32e-07	0.0329	0.0248	0.167	1.21e-06	0.00066	0.0782	4.99e-08	0.00654	0.0223	2.16e-09	0.000195	0.000195	0.000195	0.000195	0.000195	0.000195	0.00133	0.00133	0.00133	0.00133	0.00133	0.00792	2.27e-08	0.025	1.3e-08	0.128	0.0386	0.162	3.35e-08
P1	50x116	0.788	0.0108	0.0368	0.054	0.00395	0.0227	0.00337	0.00243	3.54e-07	3.59e-08	0.0688	0.00166	0.00638	0.00145	0.000986	0.000986	0.000986	0.000986	2.06e-09	4.19e-07	1.92e-06	4.14e-08	0.0142	0.0084	0.000672	0.000672	0.000672	0.000672	0.000672	0	0	0	0.0482	0.0206	1.21e-07	0.335	0.453
P1	29x21	0.652	0.0184	0.0453	0.0395	0.0644	0.00277	0.00605	8.77e-06	3.23e-05	0.00585	0.0582	0.000289	1.01e-08	0.107	0.0298	3.3e-09	0.0345	0.000121	0.00046	0.00046	0.00046	0.00046	0.00046	0.00046	0.00121	0.00121	0.00121	0.00121	0.00121	7.43e-06	7.43e-06	7.43e-06	0.0373	0.00982	0.0111	0.652	5.5e-10
P1	15x5	0.632	0.0372	0.0198	0.0822	0.000105	0.0325	2.95e-05	1.81e-05	0.109	1.68e-06	8.23e-08	0.00742	1.56e-07	0.0797	2.38e-05	2.38e-05	2.38e-05	2.38e-05	0.0155	0.00267	4.43e-06	0.0141	0.000263	9.4e-08	3.89e-06	3.89e-06	3.89e-06	3.89e-06	3.89e-06	0.0364	0.0364	0.0364	0	0	1e-05	0.632	6.63e-07
P1	65x81	1	0	0	0	0	0	0	0	0	0	0	0	0	1e-05	0	0	0	0	0	0	0	0	0	0	0	0	0	0	0	0	0	0	0	0	1e-05	0.410134	0.589856
P1	72x110	0.374	5.4e-08	1.79e-06	9.9e-05	0.506	0.0853	1.74e-07	4.63e-07	1.49e-06	0.0129	1.33e-07	0.0209	1.76e-07	6.83e-05	0.0937	0.002	2.07e-05	0.411	3.57e-07	0.000931	0.00995	0.014	0.0339	0.0264	0	0	0	0	0	0	0	0	0	0	1e-05	1.17e-07	0.374
P1	25x47	0.111	0.28	0.169	0.0261	0.205	0.0812	1.59e-09	0.00106	0.014	0.0173	0.0958	2.75e-08	3.09e-08	6.02e-07	0.0511	0.0512	0.0512	0.0512	6.25e-05	0.000186	2.33e-07	0.0129	0.0356	0.0324	0	0	0	0	0	0.00838	3.08e-09	0.0056	3.51e-08	1.23e-06	0.0958	0.111	5.66e-07
P1	52x104	0.877	1.35e-09	4.27e-08	2.32e-09	5.15e-06	2.83e-07	3.32e-06	3.57e-05	0.00742	5.1e-06	0.109	0.00684	2.5e-06	4.34e-06	0	0	0	0	0	0	0	0	0	0	0	0	0	0	0	0.00247	0.00247	0.00247	1.58e-07	0.109	3.06e-08	0.471	0.406
P1	50x122	0.509	0.0611	0.091	0.0488	0.0609	0.0385	9.07e-05	1.28e-05	3.85e-07	0.0202	0.159	0.00163	1.24e-06	0.00964	8.54e-08	0.0221	0.0388	1.65e-07	9.78e-06	2.14e-09	2.55e-08	2.97e-08	0.0248	0.0136	1.61e-05	1.61e-05	1.61e-05	1.61e-05	1.61e-05	0	0	0	2.01e-08	0.137	0.0224	0.257	0.252
P1	44x108	0.331	0.038	0.0646	0.0411	0.0997	0.131	9.51e-08	7.97e-06	0.0478	0.0272	0.0877	0.00372	0.00967	0.119	2.95e-08	0.00096	0.0403	0.0584	0.0142	6.11e-05	0.00718	0.031	0.0303	0.0479	0	0	0	0	0	0.0226	6.31e-08	0.0252	0.0291	0.0262	0.0324	0.331	5.46e-08
P1	7x115	0.66	0.121	6.99e-08	0.0133	0.000452	0.000155	2.58e-05	0.000145	1.45e-06	1.39e-05	0.205	1.45e-05	0.000714	1.85e-06	0.00011	0.00011	0.00011	0.00011	2.41e-05	2.41e-05	2.41e-05	2.41e-05	2.41e-05	2.41e-05	3.15e-06	3.15e-06	3.15e-06	3.15e-06	3.15e-06	0	0	0	1.01e-07	0.205	4.03e-08	9.73e-08	0.66
P1	11x105	0.32	0.27	0.00676	0.0513	0.0438	0.0602	0.0203	4.35e-06	1.29e-05	3.76e-05	0.222	7.7e-06	0.00614	5.55e-07	8.84e-10	2.15e-06	0.0191	0.0247	6.37e-09	6.65e-08	3.17e-06	0.0148	0.0197	0.0257	0.0092	1.85e-07	1.75e-08	1.01e-08	0.011	9.73e-07	9.73e-07	9.73e-07	0.126	0.0958	2.25e-09	8.56e-08	0.32
P1	13x27	0.207	0.232	0.0257	0.22	0.0169	0.0563	0.00497	6.47e-06	9.54e-07	0.0394	0.14	9.97e-08	0.000647	0.0565	4.35e-07	0.00465	0.00569	0.00657	0.00134	0.00118	0.00779	0.00258	0.0338	0.00961	0.000992	0.000992	0.000992	0.000992	0.000992	0	0	0	0.137	0.00297	3.03e-09	0.207	1.75e-09
P1	43x101	0.605	0.0397	0.0273	0.0514	0.00206	0.0212	1.64e-06	3.92e-07	0.00908	0.0054	0.144	0.0152	0.01	0.0697	0.000512	0.000512	0.000512	0.000512	0.00871	1.47e-06	8.04e-08	0.00568	0.00682	4.55e-06	0	0	0	0	0	0.00302	0.00302	0.00302	0.0539	0.0775	0.0122	0.202	0.403
P1	26x102	0.441	0.147	1.19e-07	6.86e-08	7.54e-06	0.0173	0.00931	0.000474	1.11e-07	3.6e-09	0.384	1.16e-07	1.3e-06	2.34e-05	0	0	0	0	0.000947	2.49e-05	0.000835	1.73e-05	0.0098	0.00569	0.00186	0.00186	0.00186	0.00186	0.00186	0	0	0	0.00683	0.356	0.0217	1.2e-05	0.441
P1	6x80	1	0	0	0	0	0	0	0	0	0	0	0	0	1e-05	0	0	0	0	0	0	0	0	0	0	0	0	0	0	0	0	0	0	0	0	1e-05	1.14e-07	1
P1	17x109	0.214	0.272	4.23e-05	3.7e-07	0.0227	0.0453	0.00802	5.89e-07	9.47e-08	0.0256	0.41	1.51e-07	0.00308	1.68e-05	6.34e-09	7.16e-09	0.015	0.00774	3.95e-09	1.74e-07	5.23e-06	0.000294	0.0163	0.0286	0.0016	0.0016	0.0016	0.0016	0.0016	0	0	0	0.182	0.227	0.00118	0.183	0.0306
P1	2x28	0.014	0.181	0.138	0.0651	0.0153	0.0629	7.38e-07	5.95e-06	0.00259	0.0308	0.215	0.0854	7.8e-07	0.191	0.00602	1.88e-06	0.00656	0.00273	6.26e-06	0.0122	0.00137	0.0284	0.0143	0.0066	0	0	0	0	0	0.000861	0.000861	0.000861	0.0457	0.137	0.0319	0.014	1.13e-08
P1	49x93	0.58	0.0293	0.0538	0.00802	0.0028	1.54e-07	0.00274	0.000471	0.0408	0.0161	0.0358	0.0329	0.0319	0.165	0.000698	0.000698	0.000698	0.000698	0	0	0	0	0	0	0.000546	0.000546	0.000546	0.000546	0.000546	0.0136	0.0136	0.0136	4.55e-07	1.3e-07	0.0358	0.58	3.63e-07
P1	69x17	0.332	0.00802	0.162	0.0332	0.0507	0.017	3.08e-07	5.2e-07	0.0119	0.0159	0.0378	0.0912	0.00745	0.233	0.0506	7.11e-05	2.4e-08	7.43e-08	0.00754	3.31e-09	0.00366	0.00344	0.000314	0.00203	0	0	0	0	0	0.0102	6.7e-07	0.00173	2.71e-08	7.13e-09	0.0378	0.332	6.83e-10
P1	54x100	0.0078	0.3	0.236	0.0225	0.0143	1.57e-06	2.9e-07	0.00737	1.35e-08	0.0775	0.174	0.0169	0.000104	0.144	0.00658	0.00013	5.04e-09	0.00759	0	0	0	0	0	0	0	0	0	0	0	0	0	0	2.26e-08	0.158	0.0161	0.0039	0.0039
P1	58x80	1	0	0	0	0	0	0	0	0	0	0	0	0	1e-05	0	0	0	0	0	0	0	0	0	0	0	0	0	0	0	0	0	0	0	0	1e-05	1	1.17e-06
P1	1x43	0.078	0.206	0.0974	0.124	0.00216	0.02	4.66e-07	7.71e-08	0.0403	0.0268	0.105	0.0794	0.00301	0.217	0.000537	0.000537	0.000537	0.000537	0.0115	3.77e-07	0.00186	2.57e-08	0.00657	1.66e-08	0	0	0	0	0	0.0113	0.029	5.09e-10	1.2e-08	0.0142	0.0913	0.078	2.11e-08
P1	41x93	0.466	0.0629	0.0557	0.091	0.00175	0.0661	8.89e-08	8.96e-06	0.00614	8.14e-06	0.149	2.86e-07	0.0395	0.061	0.000434	0.000434	0.000434	0.000434	2.23e-05	0.00647	1.23e-05	0.0201	0.014	0.0255	0	0	0	0	0	0.00204	0.00204	0.00204	0.084	0.057	0.00856	3.95e-08	0.466
P1	52x58	0.147	0.115	0.061	0.184	0.196	0.0137	9.08e-07	1.05e-07	0.00308	0.0469	0.0607	0.02	0.00655	0.146	0.00453	0.0354	0.156	9.83e-07	1.27e-06	3.16e-08	6.99e-08	0.000321	0.00539	0.00794	0	0	0	0	0	0.00102	0.00102	0.00102	3.33e-09	2.66e-08	0.0607	0.147	1.47e-07
P1	40x90	0.229	0.106	0.0655	0.0506	0.0335	0.0549	9.43e-06	3.53e-07	0.0458	0.012	0.286	0.00482	0.0287	0.0824	0.0193	3.52e-08	1.61e-06	0.0142	0.000521	0.000606	6.57e-05	0.00219	0.0194	0.0321	0	0	0	0	0	0.0152	0.0153	0.0153	0.224	0.0524	0.0096	0.115	0.115
P1	62x36	0.693	0.0587	0.0734	0.00942	0.0277	0.00688	1.42e-05	1.25e-08	0.0184	2.94e-09	8.6e-07	0.0221	0.00196	0.0886	0.0102	6.59e-08	0.0113	0.00625	0.00115	0.00115	0.00115	0.00115	0.00115	0.00115	8.32e-07	8.32e-07	8.32e-07	8.32e-07	8.32e-07	0.00594	0.0124	3.88e-05	0	0	1e-05	0.693	1.39e-08
P1	31x1	0.615	5.38e-10	0.0247	0.0081	0.00368	0.0585	0.000211	7.18e-05	0.00547	3.28e-05	9.61e-05	0.0529	3.51e-06	0.232	0.000916	0.000916	0.000916	0.000916	0.0305	1.04e-07	1.54e-05	0.0102	0.000502	0.0173	4.02e-05	4.02e-05	4.02e-05	4.02e-05	4.02e-05	0.00182	0.00182	0.00182	4.3e-05	4.3e-05	1e-05	0.615	2.73e-09
P1	20x76	0.66	0.142	0.00543	0.00791	0.00922	0.0107	7.66e-08	0.00111	0.00339	5.53e-07	0.148	0.00114	8.66e-05	0.0113	0.0023	0.0023	0.0023	0.0023	1.36e-07	2.61e-09	5.42e-06	4.42e-06	0.00865	0.00201	0	0	0	0	0	0.00113	0.00113	0.00113	2.08e-08	0.109	0.0397	0.279	0.381
P1	36x54	0.679	0.0225	0.024	0.0214	0.0152	0.0275	0.01	1.17e-07	1.48e-07	0.00951	0.178	0.000345	0.00146	0.0113	0.0037	4.23e-05	0.0114	3.2e-05	4.22e-05	2.9e-07	0.00437	4.36e-09	0.0127	0.0104	0.00996	8.54e-07	5.95e-08	1.45e-09	3.54e-05	0	0	0	0.0606	0.11	0.0071	0.527	0.152
P1	57x65	0.919	6.76e-09	3e-06	6.96e-06	0.00413	1.54e-06	6.08e-05	5.63e-05	1.23e-05	0.000756	0.0427	0.0113	0.000377	0.0217	0.00103	0.00103	0.00103	0.00103	0	0	0	0	0	0	1.02e-05	1.02e-05	1.02e-05	1.02e-05	1.02e-05	7.82e-07	7.82e-07	7.82e-07	0.00185	0.0409	4.15e-09	0.786	0.133
P1	9x119	0.17	0.257	8.35e-06	1.78e-09	0.00124	0.0384	0.0382	0.000639	5.07e-07	0.013	0.474	1.25e-06	0.00755	4.46e-08	0.000308	0.000308	0.000308	0.000308	2.1e-05	1.76e-06	0.00148	0.017	0.00891	0.0109	0.0237	1.06e-07	0.000879	4.63e-06	0.0136	0	0	0	0.255	0.219	5.31e-09	4.69e-06	0.17
P1	33x9	0.577	0.0468	0.06	0.0314	0.0263	0.00487	8.96e-06	4.14e-06	1.2e-06	0.00125	0.0954	0.0317	5.95e-07	0.125	0.0259	0.000127	5.16e-08	0.000193	0.00081	0.00081	0.00081	0.00081	0.00081	0.00081	0	0	0	0	0	0	0	0	6.61e-09	0.0842	0.0111	0.577	7.99e-11
P1	33x7	0.51	5.75e-09	0.0584	0.0306	9.54e-06	0.0236	4.98e-07	6.63e-05	0.00821	3.95e-07	0.0642	0.0322	4.66e-06	0.273	0	0	0	0	0.000337	1.5e-07	0.000138	0.0231	1.83e-08	4.39e-05	0	0	0	0	0	0.00273	0.00273	0.00273	1.37e-09	0.0501	0.0141	0.51	2e-08
P1	9x63	0.629	0.18	0.0294	0.0499	0.00736	0.0132	4.71e-05	0.000435	0.00516	0.0074	0.0551	1.1e-09	1.02e-06	0.0235	0.00184	0.00184	0.00184	0.00184	1.23e-09	2.45e-07	9.94e-06	2.62e-08	0.00852	0.00465	7.42e-06	7.42e-06	7.42e-06	7.42e-06	7.42e-06	0.00172	0.00172	0.00172	1.87e-09	1.93e-08	0.0551	0.448	0.181
P1	9x85	0.778	0.0952	1.11e-07	0.0163	0.000535	0.00647	1.2e-06	1.17e-05	0.00366	0.00616	0.0403	3.13e-07	2.98e-06	0.0529	0.000131	0.000131	0.000131	0.000131	0.00108	0.00108	0.00108	0.00108	0.00108	0.00108	0	0	0	0	0	0.00122	0.00122	0.00122	0.0327	0.00111	0.00648	6.47e-09	0.778
P1	13x99	0.268	0.225	9.57e-05	0.065	0.0147	0.0582	0.0388	0.000368	0.0052	0.00641	0.318	3.45e-05	4.26e-05	8.8e-06	2.39e-06	0.00163	0.013	2.27e-06	0.00893	1.36e-06	0.00948	0.0068	0.0169	0.0161	0.0148	0.00342	0.000532	5.1e-06	0.02	0.00173	0.00173	0.00173	0.211	0.107	4.31e-09	5.25e-08	0.268
P1	77x105	0	0.0906	0.168	0.0638	0.0734	1.88e-06	2.88e-08	3.04e-08	0.0593	0.00733	0.0978	0.0916	0.0195	0.328	0.0547	3.12e-06	1.21e-05	0.0187	0	0	0	0	0	0	0	0	0	0	0	0.022	0.0285	0.00873	4.03e-07	0.0918	0.00601	0	0
P1	43x49	0.697	2.74e-09	3e-05	0.00523	0.00626	7.68e-05	1.24e-07	3.26e-07	4.35e-06	7.12e-05	0.264	0.00938	0.00137	0.0166	0.00156	0.00156	0.00156	0.00156	1.11e-05	1.11e-05	1.11e-05	1.11e-05	1.11e-05	1.11e-05	0	0	0	0	0	0	0	0	0.0012	0.239	0.0229	0.55	0.147
P1	44x10	0.37	0.152	0.0825	0.0766	0.0932	0.0331	3.54e-07	5.04e-08	0.00284	0.0404	0.102	0.00297	6.18e-07	0.0452	4.56e-09	0.0246	0.032	0.0366	4.65e-08	3.9e-06	1.51e-07	0.00545	0.0208	0.00676	0	0	0	0	0	0.000942	0.000942	0.000942	7.74e-12	0.0489	0.0531	0.37	1.63e-08
P1	2x2	0.527	0.05	0.0496	0.0539	0.0236	0.0189	0.00252	7.27e-08	1.75e-08	0.0137	0.223	0.0332	4.99e-06	0.00421	0.00486	2.63e-05	0.00981	0.00887	0.00206	8.81e-08	2.69e-07	0.00507	0.0056	0.00619	0.000502	0.000502	0.000502	0.000502	0.000502	0	0	0	0.143	0.0584	0.0213	0.527	7.04e-09
P1	10x102	0.496	0.16	0.00862	0.00257	0.00191	0.0746	0.00909	9.19e-06	4.05e-05	0.00323	0.241	1.37e-07	0.00321	3.71e-07	0.000475	0.000475	0.000475	0.000475	0.00191	0.00132	5.13e-05	0.0264	0.0192	0.0256	0.00182	0.00182	0.00182	0.00182	0.00182	1.02e-05	1.02e-05	1.02e-05	0.235	0.00552	3.35e-09	1.37e-08	0.496
P1	76x126	0	0.0424	0.165	0.104	4.06e-06	0.000162	0.0277	2.22e-09	1.24e-06	0.0399	0.556	0.00232	7.48e-06	0.0623	0	0	0	0	2.53e-05	2.53e-05	2.53e-05	2.53e-05	2.53e-05	2.53e-05	0.0149	0.00219	6.3e-08	0.00207	0.00848	0	0	0	0.165	0.373	0.0186	0	0
P1	75x115	0.15	0.0212	0.0943	0.0242	0.175	0.0108	0.00501	4.95e-07	3.11e-05	0.0481	2.17e-07	0.0439	0.0126	0.415	0.0212	5.15e-08	0.0735	0.0805	1.18e-06	2.67e-06	8.12e-09	0.00295	0.000481	0.00733	0.000999	0.000999	0.000999	0.000999	0.000999	7.04e-06	7.04e-06	7.04e-06	0	0	1e-05	0.15	2.93e-07
P1	27x121	0.513	0.148	0.00691	0.0758	1.45e-05	0.00915	4.24e-07	6.49e-05	2.07e-06	0.00159	0.183	0.00184	1.97e-06	0.0598	1.13e-06	1.13e-06	1.13e-06	1.13e-06	0.00152	0.00152	0.00152	0.00152	0.00152	0.00152	0	0	0	0	0	0	0	0	0.0093	0.14	0.0334	0.401	0.112
P1	18x86	0.725	0.151	3.68e-08	0.0152	0.00683	0.00945	1.24e-06	8.27e-07	3.3e-08	0.000132	0.0856	0.00603	1.9e-07	2.66e-06	0.0017	0.0017	0.0017	0.0017	0.00157	0.00157	0.00157	0.00157	0.00157	0.00157	0	0	0	0	0	0	0	0	6.74e-09	0.0794	0.00622	3.5e-08	0.725
P1	75x37	0	0.0597	0.188	0.053	0.0253	1.82e-05	3.39e-07	1.85e-05	0.00822	0.047	0.207	0.049	0.05	0.312	0.0253	3.92e-06	2.73e-05	1.61e-06	1.37e-06	1.37e-06	1.37e-06	1.37e-06	1.37e-06	1.37e-06	0	0	0	0	0	0.00274	0.00274	0.00274	0.118	0.0568	0.0316	0	0
P1	72x120	1	0	0	0	0	0	0	0	0	0	0	0	0	1e-05	0	0	0	0	0	0	0	0	0	0	0	0	0	0	0	0	0	0	0	0	1e-05	0.500003	0.499987
P1	60x2	0.332	6.54e-08	0.0838	0.0307	0.00554	0.00395	6.14e-05	3.27e-07	0.00511	0.00104	0.252	0.0579	0.00278	0.225	0.00138	0.00138	0.00138	0.00138	0.000657	0.000657	0.000657	0.000657	0.000657	0.000657	1.03e-05	1.03e-05	1.03e-05	1.03e-05	1.03e-05	0.0017	0.0017	0.0017	0.0123	0.205	0.0342	0.332	1.09e-08
P1	18x58	0.384	0.261	0.0243	0.102	0.039	0.0319	1.25e-07	4.45e-08	0.00781	0.0224	0.127	5.51e-07	3.67e-07	3.36e-05	0.00798	0.0165	0.0145	2.47e-08	7.94e-09	4.28e-06	1.18e-05	1.52e-08	0.0239	0.008	0	0	0	0	0	0.0026	0.0026	0.0026	2.61e-08	0.0721	0.055	0.337	0.0472
P1	61x125	0.613	0.123	0.00106	0.000461	2.2e-05	0.00562	0.00324	4.33e-09	0.000424	5.23e-05	0.253	2.68e-07	1.06e-07	1.48e-06	3e-06	3e-06	3e-06	3e-06	0.000936	0.000936	0.000936	0.000936	0.000936	0.000936	0.000646	0.000646	0.000646	0.000646	0.000646	0.000138	0.000138	0.000138	5.26e-07	0.253	6.62e-08	1.2e-07	0.613
P1	57x39	0.928	1.07e-09	0.00455	0.00753	1.71e-05	3.21e-07	2.53e-05	8.83e-07	0.0127	7.86e-09	2.83e-07	0.000464	0.00834	0.0381	1.77e-06	1.77e-06	1.77e-06	1.77e-06	0	0	0	0	0	0	3.05e-06	3.05e-06	3.05e-06	3.05e-06	3.05e-06	0.00664	0.00607	7.42e-09	0	0	1e-05	0.807	0.122
P1	36x20	0.613	0.00867	0.0724	0.00462	0.0264	2.72e-07	1.81e-07	2.84e-07	1.47e-05	0.00917	0.117	0.0236	1.18e-07	0.125	0.00547	8.46e-09	0.00911	0.0118	0	0	0	0	0	0	0	0	0	0	0	1.56e-06	1.56e-06	1.56e-06	0.00312	0.0919	0.0223	0.613	1.53e-08
P1	59x79	1	0	0	0	0	0	0	0	0	0	0	0	0	1e-05	0	0	0	0	0	0	0	0	0	0	0	0	0	0	0	0	0	0	0	0	1e-05	1	1.16e-07
P1	74x46	0.209	0.0487	0.158	0.0956	0.0154	0.0477	2.05e-06	4.45e-08	0.014	0.0164	0.0785	0.0367	0.0297	0.251	0.00778	0.00759	6.69e-07	1.4e-05	7.33e-06	0.000212	0.00229	0.0195	0.00429	0.0213	0	0	0	0	0	0.00425	0.00972	2.78e-07	0.0315	0.047	1.22e-07	0.209	4.19e-08
P1	66x40	0.259	0.174	0.0835	0.047	0.0632	0.052	1.06e-06	4.85e-07	0.0715	0.0297	0.0431	0.0112	0.0077	0.158	0.0326	0.00407	0.0176	0.00887	0.0318	2.99e-06	0.00984	1.17e-08	2.21e-05	0.0103	0	0	0	0	0	0.027	0.0409	0.00368	5.81e-08	4.68e-07	0.0431	0.259	5.83e-10
P1	20x120	0.256	0.496	0.00217	0.13	0.00345	1.9e-05	2.73e-06	5.36e-07	1.11e-05	0.00175	0.111	3.61e-05	2.44e-07	3.9e-07	0.00086	0.00086	0.00086	0.00086	1.5e-06	1.5e-06	1.5e-06	1.5e-06	1.5e-06	1.5e-06	0	0	0	0	0	3.8e-07	3.8e-07	3.8e-07	5.58e-09	0.079	0.0323	1.51e-07	0.256
P1	59x89	0.9	0.000711	0.0289	1.26e-07	1.49e-07	2.08e-06	6.11e-06	9.3e-06	2.34e-07	1.83e-05	0.0702	1.4e-06	1.53e-05	6.84e-06	0	0	0	0	0	0	0	0	0	0	0	0	0	0	0	0	0	0	1.43e-08	0.0702	1.59e-09	0.525	0.375
P1	7x51	0.309	0.124	0.0539	0.0652	0.0728	0.111	0.00647	9.36e-07	1.09e-06	0.00572	0.209	0.00194	2.65e-05	0.0419	0.00209	6.37e-05	0.0382	0.0324	2.73e-05	4.24e-05	3.55e-09	0.0075	0.103	2.85e-07	0.00129	0.00129	0.00129	0.00129	0.00129	0	0	0	0.108	0.0533	0.0472	0.309	5.04e-07
P1	46x84	0.694	0.0711	0.0644	0.0276	1.32e-06	0.0131	0.00141	2.09e-05	0.0325	2.91e-08	1.91e-07	0.00294	0.0471	0.0456	0	0	0	0	4.02e-06	5.16e-08	2.78e-09	0.000323	2.4e-05	0.0128	0.000281	0.000281	0.000281	0.000281	0.000281	0.000332	0.0168	0.0154	0	0	1e-05	0.453	0.241
P1	62x98	0.133	0.284	0.0452	0.101	0.0351	0.0515	0.0225	0.000132	1.01e-05	0.0495	0.271	0.00732	7.44e-06	7.18e-06	0.000204	0.00101	0.0339	3.19e-06	0.0253	0.000217	0.00705	7.02e-05	0.0135	0.0053	0.0222	2.96e-09	1.24e-05	3.87e-07	0.000266	3.36e-08	3.36e-08	3.36e-08	2.35e-08	0.249	0.0226	0.133	9.94e-10
P1	68x84	1	0	0	0	0	0	0	0	0	0	0	0	0	1e-05	0	0	0	0	0	0	0	0	0	0	0	0	0	0	0	0	0	0	0	0	1e-05	0.632336	0.367654
P1	55x55	0.36	0.115	0.0418	0.0506	0.0829	0.119	1.29e-08	9.72e-09	0.0546	0.0319	0.0183	0.00247	0.011	0.112	6.36e-06	1.81e-08	0.0488	0.034	1.33e-07	0.00391	0.00342	0.00151	0.0442	0.0657	0	0	0	0	0	2.97e-05	0.0203	0.0343	4.9e-08	3.17e-09	0.0183	0.36	8.37e-09
P1	49x19	0.766	2.07e-06	0.000183	5.9e-09	1.47e-06	1.74e-05	8.11e-06	4.55e-05	0.0205	9.22e-05	0.109	0.00203	2.34e-09	0.103	0	0	0	0	1.23e-06	1.23e-06	1.23e-06	1.23e-06	1.23e-06	1.23e-06	0	0	0	0	0	0.00949	3.37e-09	0.011	3.58e-09	0.0896	0.019	0.766	1.26e-09
P1	65x43	0.126	0.144	0.0656	0.025	0.0246	0.00342	7.79e-08	2.87e-06	3.57e-06	0.0367	0.277	0.0349	0.00736	0.255	0.00614	0.00614	0.00614	0.00614	0.000568	0.000568	0.000568	0.000568	0.000568	0.000568	0	0	0	0	0	0	0	0	0.0978	0.157	0.0216	0.126	3.44e-08
P1	3x113	0.46	0.344	0.00847	0.0265	0.00871	1.34e-05	7.71e-07	7.26e-08	3.2e-05	0.0111	0.132	9.08e-08	0.00881	1.28e-07	0.00217	0.00217	0.00217	0.00217	5.65e-07	5.65e-07	5.65e-07	5.65e-07	5.65e-07	5.65e-07	0	0	0	0	0	7.34e-06	7.34e-06	7.34e-06	4.75e-09	0.126	0.00662	4.8e-07	0.46
P1	23x23	0.761	7.65e-06	4.39e-05	1.04e-08	0.027	0.00575	2.17e-06	0.000283	7.84e-07	0.00787	1.88e-06	6.95e-06	1.18e-06	0.198	0.000135	0.0201	1.33e-08	0.00684	0.000956	0.000956	0.000956	0.000956	0.000956	0.000956	0	0	0	0	0	0	0	0	0	0	1e-05	0.761	1.96e-08
P1	63x45	0.694	0.0691	0.0335	0.0116	7.7e-05	3.47e-05	3.96e-05	0.000319	0.0347	0.00208	4.78e-06	0.0479	8.39e-08	0.107	1.67e-05	1.67e-05	1.67e-05	1.67e-05	4.11e-06	4.11e-06	4.11e-06	4.11e-06	4.11e-06	4.11e-06	5.93e-06	5.93e-06	5.93e-06	5.93e-06	5.93e-06	0.0323	4.65e-07	0.00236	0	0	1e-05	0.694	7.34e-08
P1	75x85	0.183	0.111	0.159	0.0769	0.052	2.67e-07	1.42e-08	1.01e-05	0.059	0.00157	0.108	0.0581	0.0287	0.163	0.0142	0.0328	0.00502	7.47e-09	0	0	0	0	0	0	0	0	0	0	0	0.00143	0.0384	0.0192	4.52e-09	0.0504	0.0575	0.183	4.04e-07
P1	68x40	0.0608	0.184	0.0847	0.0678	0.0539	0.0439	8.25e-08	0.00231	0.0191	0.0616	0.188	0.0615	0.00792	0.164	0.0321	3.54e-08	0.0217	0.00013	0.0101	2.26e-08	0.0113	0.0107	0.0116	0.000244	0	0	0	0	0	0.000536	0.0186	1.34e-07	0.0331	0.125	0.0298	0.0608	4.97e-09
P1	38x98	0.58	0.092	0.00113	0.0417	0.000328	0.0389	0.0203	8.54e-07	3.02e-05	0.0059	0.168	6.75e-08	0.0145	0.0364	7.95e-05	7.95e-05	7.95e-05	7.95e-05	1.43e-06	4e-06	5.63e-07	0.00492	0.0176	0.0163	0.0112	1.78e-08	7.29e-09	9.25e-07	0.00909	6.74e-06	6.74e-06	6.74e-06	0.157	0.0114	2.12e-07	6.46e-07	0.58
P1	48x8	0.663	0.00279	0.0525	0.0231	0.0456	5.52e-08	0.00097	5.78e-07	1.18e-06	0.00583	0.0499	0.0332	3.58e-06	0.123	0.0238	1.82e-08	5.49e-08	0.0218	0	0	0	0	0	0	0.000192	0.000192	0.000192	0.000192	0.000192	0	0	0	4.82e-09	0.0439	0.00603	0.663	2.03e-09
P1	49x55	0.334	0.0431	0.0665	0.0126	0.043	0.0169	1.72e-05	2.83e-07	3.4e-05	0.053	6.44e-07	0.0409	6.68e-09	0.39	1.57e-11	0.0134	0.0123	0.0173	1.17e-06	2.05e-07	0.00883	5.7e-09	1.53e-06	0.00804	1.43e-06	1.43e-06	1.43e-06	1.43e-06	1.43e-06	8.01e-06	8.01e-06	8.01e-06	0	0	1e-05	0.334	4.73e-08
P1	17x77	0	0.5	0.169	4.93e-05	0.0127	0.0393	7.11e-05	6.62e-08	1.12e-05	0.0429	0.17	0.0199	1.88e-05	0.0459	0.0126	0.000105	1.77e-08	4.25e-06	0.00881	2.28e-05	4.86e-08	3.7e-05	0.0217	0.00877	1.22e-05	1.22e-05	1.22e-05	1.22e-05	1.22e-05	3.88e-07	3.88e-07	3.88e-07	4.55e-09	0.112	0.0583	0	0
P1	73x69	0.186	0.062	0.0799	5.36e-09	0.393	0.186	1.1e-06	6.25e-08	0.0568	0.0114	0.023	0.000521	0.000234	0.00165	0.0509	0.0322	0.307	0.00233	6.61e-06	2.49e-05	0.0253	0.0277	0.0886	0.0444	0	0	0	0	0	0.0339	1.25e-08	0.0229	4.7e-09	3.46e-08	0.023	0.186	6.91e-06
P1	23x49	0.237	0.287	0.0562	0.129	0.0966	0.0467	0.00184	0.00285	0.0152	0.0355	0.0605	0.00316	2.62e-08	0.0281	1.47e-05	0.0477	0.049	1.1e-07	4.4e-09	0.000357	0.000523	0.000153	0.0222	0.0234	0.000365	0.000365	0.000365	0.000365	0.000365	0.00396	5.23e-08	0.0112	2.99e-09	3.02e-08	0.0605	0.237	3.11e-07
P1	30x64	0.278	0.191	0.107	0.205	0.0485	0.0105	9.07e-08	5.23e-07	0.0184	0.0434	0.0765	0.00332	4.64e-05	0.0185	9.17e-09	7.67e-06	0.033	0.0155	1.72e-08	1.51e-08	5.84e-07	1.87e-06	0.00546	0.00504	0	0	0	0	0	0.00515	7.38e-09	0.0132	1.76e-08	0.0156	0.061	0.278	6.88e-08
P1	55x121	0.841	8.04e-05	0.00838	0.0228	2.89e-05	1.33e-05	1.22e-05	2.11e-07	0.0225	9.12e-05	0.0496	1.16e-06	0.0211	0.0346	4.73e-06	4.73e-06	4.73e-06	4.73e-06	5.45e-07	5.45e-07	5.45e-07	5.45e-07	5.45e-07	5.45e-07	4.42e-07	4.42e-07	4.42e-07	4.42e-07	4.42e-07	0.00746	0.00753	0.00753	0.049	0.000594	2.03e-07	0.341	0.5
P1	58x70	1	0	0	0	0	0	0	0	0	0	0	0	0	1e-05	0	0	0	0	0	0	0	0	0	0	0	0	0	0	0	0	0	0	0	0	1e-05	1	5.55e-09
P1	52x124	0.732	0.0564	0.0898	1.04e-06	0.00539	0.0101	2.47e-06	0.00562	7.99e-07	0.00993	0.0618	0.00193	5.18e-06	0.0273	0.00134	0.00134	0.00134	0.00134	3.38e-08	1.54e-08	0.00119	9.73e-07	0.00502	0.00389	0	0	0	0	0	0	0	0	0.0271	0.0221	0.0127	0.732	4.9e-07
P1	68x6	0.627	0.0883	0.0848	0.0297	7.06e-08	2.06e-05	5.03e-09	0.00111	0.0225	2.09e-07	6.27e-08	0.000162	0.0648	0.0815	0	0	0	0	1.76e-06	1.76e-06	1.76e-06	1.76e-06	1.76e-06	1.76e-06	0	0	0	0	0	0.00862	0.0138	3.47e-08	0	0	1e-05	0.627	3.17e-08
P1	71x37	0.813	0.0414	0.0659	0.0282	6.28e-06	2.85e-07	1.11e-05	1.31e-06	1.07e-05	0.000185	5.46e-10	9.27e-05	0.0149	0.0366	0	0	0	0	0	0	0	0	0	0	2.16e-07	2.16e-07	2.16e-07	2.16e-07	2.16e-07	2.36e-07	2.36e-07	2.36e-07	0	0	1e-05	0.813	7.34e-08
P1	40x108	0.821	0.0275	0.0112	0.0203	0.0126	0.0101	0.000203	1.26e-06	0.0128	0.00256	0.082	2.8e-06	7.62e-06	5.65e-08	0.00315	0.00315	0.00315	0.00315	3.22e-10	3.8e-07	2.14e-07	2.19e-08	1.22e-07	0.0101	3.86e-05	3.86e-05	3.86e-05	3.86e-05	3.86e-05	0.00486	0.00793	5.72e-08	0.0459	0.0259	0.0102	0.235	0.586
P1	27x59	0.109	0.177	0.0366	0.0585	0.359	0.13	4.75e-05	4.04e-06	0.013	0.0354	0.0799	0.000319	2.11e-05	1.23e-06	0.00186	0.0407	0.127	0.189	0.00491	1.14e-05	0.000154	0.0316	0.0216	0.072	7.51e-06	7.51e-06	7.51e-06	7.51e-06	7.51e-06	0.00431	0.00433	0.00438	8.98e-08	0.0491	0.0308	0.109	1.12e-07
P1	15x79	0.0234	0.519	0.101	0.00421	0.0539	0.0395	0.000565	3.01e-07	0.0211	0.0122	0.209	0.0152	3.17e-07	0.00151	0.0267	0.00602	0.0212	8.58e-05	2.39e-08	8.16e-07	0.00626	1.59e-06	0.016	0.0172	0.000111	0.000111	0.000111	0.000111	0.000111	0.0126	3.16e-08	0.00845	1.33e-08	0.149	0.06	0.0234	1.77e-08
P1	65x35	0.449	0.0764	0.0939	0.0158	0.0988	0.022	4.72e-06	5.17e-08	3.09e-06	0.0157	4.82e-08	0.0263	0.0165	0.185	0.0407	0.0137	0.0444	1.91e-06	0.000323	8.46e-05	8.16e-08	0.00657	0.00793	0.00707	0	0	0	0	0	0	0	0	0	0	1e-05	0.449	2.29e-09
P1	37x97	0.846	4.68e-09	9.35e-07	0.00309	2.32e-05	1.48e-05	0.000481	0.000367	1.26e-06	1.8e-06	0.14	2.03e-08	0.0103	1.33e-06	3.29e-06	3.29e-06	3.29e-06	3.29e-06	8.01e-07	8.01e-07	8.01e-07	8.01e-07	8.01e-07	8.01e-07	9.42e-05	9.42e-05	9.42e-05	9.42e-05	9.42e-05	0	0	0	0.14	3.73e-08	2.11e-08	3.6e-08	0.846
P1	55x105	0.763	1.59e-07	0.0427	0.0101	0.0069	8.6e-08	0.00476	1.06e-05	3.61e-06	0.00456	0.129	0.00693	1.13e-05	0.0322	0.00172	0.00172	0.00172	0.00172	0	0	0	0	0	0	0.000949	0.000949	0.000949	0.000949	0.000949	0	0	0	0.0912	0.0297	0.00798	0.763	9.16e-07
P1	51x71	0.927	9.43e-07	0.00261	0.00029	5.61e-05	3.92e-06	8.06e-08	8.99e-07	1.28e-05	7.64e-08	0.0325	1.64e-05	2.71e-06	0.0378	1.15e-05	1.15e-05	1.15e-05	1.15e-05	0	0	0	0	0	0	0	0	0	0	0	9.21e-07	9.21e-07	9.21e-07	5.69e-10	0.0272	0.00525	0.927	2.77e-07
P1	70x30	0.838	5.49e-07	0.00763	3.54e-07	3.78e-05	1.49e-06	4.07e-05	5.36e-05	9.95e-07	5.63e-05	0.131	0.000173	3.78e-08	0.0231	6.94e-06	6.94e-06	6.94e-06	6.94e-06	0	0	0	0	0	0	6.14e-06	6.14e-06	6.14e-06	6.14e-06	6.14e-06	0	0	0	2.57e-09	0.128	0.00293	0.838	1.54e-08
P1	52x20	0.526	0.0919	0.105	0.052	0.0148	0.00847	0.000457	7.88e-08	0.0174	0.0323	0.0468	0.0108	0.0155	0.0791	2.06e-07	0.00337	0.0113	6.56e-05	0.00141	0.00141	0.00141	0.00141	0.00141	0.00141	8.95e-05	8.95e-05	8.95e-05	8.95e-05	8.95e-05	0.00135	0.016	4.99e-05	4.04e-08	1.72e-06	0.0468	0.526	1.24e-07
P1	37x119	0.838	8.69e-06	3.19e-06	1.62e-05	0.00292	0.0269	7.67e-06	2.43e-06	4.05e-06	0.00308	3.46e-08	0.0321	3.95e-05	0.0972	0.000729	0.000729	0.000729	0.000729	0.000126	0.00308	1.27e-05	0.0109	0.0066	0.00611	0	0	0	0	0	0	0	0	0	0	1e-05	0.541	0.297
P1	24x112	0.696	0.0977	0.000857	2.17e-08	4.09e-05	7.72e-05	0.000161	1.5e-06	7.35e-06	1.6e-06	0.205	4.66e-08	5.27e-06	7.98e-06	7.72e-06	7.72e-06	7.72e-06	7.72e-06	1.12e-05	1.12e-05	1.12e-05	1.12e-05	1.12e-05	1.12e-05	3.02e-05	3.02e-05	3.02e-05	3.02e-05	3.02e-05	0	0	0	1.07e-08	0.205	1.34e-08	1.63e-09	0.696
P1	17x99	0.248	0.42	0.0214	0.0535	0.00849	0.0407	0.019	8.07e-05	0.011	0.00402	0.164	0.00959	0.000153	4.62e-06	0.00212	0.00212	0.00212	0.00212	0.00472	0.0014	0.00425	9.46e-08	0.017	0.0133	0.014	1.47e-08	1.13e-05	4.53e-09	0.005	4.28e-07	3.74e-09	0.011	0.0505	0.113	2.15e-07	3.82e-07	0.248
P1	13x121	0.59	0.199	0.0034	4.59e-08	0.000172	0.027	0.0138	0.00244	3.53e-05	0.00102	0.0995	3.81e-08	0.0638	5.57e-06	4.05e-05	4.05e-05	4.05e-05	4.05e-05	1.64e-06	0.00178	8.81e-06	0.00647	0.0105	0.0083	0.00874	2.76e-09	3.31e-07	6.37e-09	0.00502	8.42e-06	8.42e-06	8.42e-06	1.45e-07	0.0995	4.49e-09	9.06e-08	0.59
P1	19x41	0.153	0.175	0.0175	0.00958	0.187	0.288	1.99e-06	1.23e-06	0.102	0.0167	0.0502	0.000612	1.63e-07	2.13e-05	2.08e-05	0.0456	0.0567	0.0847	2.24e-05	0.00402	4.24e-09	0.0229	0.183	0.0782	0	0	0	0	0	0.0261	0.0379	0.0379	2.16e-08	2e-09	0.0502	0.153	8.5e-06
P1	27x47	0.112	0.242	0.0337	0.0611	0.296	0.116	4.48e-06	9.88e-08	0.0343	0.0239	0.081	2.83e-07	4.24e-07	7.24e-06	4.45e-06	0.000279	0.144	0.151	6.73e-07	9.6e-09	1.97e-08	0.00045	0.0537	0.0613	0	0	0	0	0	3.28e-09	0.0123	0.0221	1.74e-10	0.0149	0.0661	0.112	6.74e-07
P1	58x92	0.629	0.0747	0.0714	0.0108	0.00638	1.64e-06	6.54e-06	6.2e-06	0.0051	0.0088	0.15	0.0437	1.33e-06	7.96e-05	0.00159	0.00159	0.00159	0.00159	0	0	0	0	0	0	0	0	0	0	0	0.0017	0.0017	0.0017	3.95e-08	0.124	0.0267	0.629	2.59e-09
P1	53x115	0.699	2.54e-08	0.0385	2.85e-05	0.000509	0.00933	0.00788	0.00217	0.0063	0.00113	0.2	7.53e-07	2.21e-07	0.0351	0.000125	0.000125	0.000125	0.000125	0.00155	0.00155	0.00155	0.00155	0.00155	0.00155	0.00157	0.00157	0.00157	0.00157	0.00157	0.0021	0.0021	0.0021	0.0193	0.18	0.00052	0.586	0.113
P1	34x110	0.966	0.00748	3.36e-08	0.00969	1.32e-07	2.39e-07	5.46e-08	6.73e-06	2.38e-06	1.44e-06	1.13e-06	0.0171	9.36e-06	6.85e-06	0	0	0	0	0	0	0	0	0	0	0	0	0	0	0	0	0	0	0	0	1e-05	1.85e-08	0.966
P1	24x86	0.825	0.0784	0.00414	0.0221	0.000171	4.87e-05	1.04e-07	4.7e-08	6.05e-07	1.77e-05	0.0403	5.34e-07	0.0295	4.46e-06	4.01e-05	4.01e-05	4.01e-05	4.01e-05	6.45e-06	6.45e-06	6.45e-06	6.45e-06	6.45e-06	6.45e-06	0	0	0	0	0	0	0	0	7.63e-08	0.0403	5.4e-08	6.55e-08	0.825
P1	28x74	0.827	0.00374	0.0405	0.00491	0.00245	2.97e-07	0.00061	0.00234	1.89e-05	0.000755	0.0674	7.39e-08	3.14e-05	0.0505	0.000609	0.000609	0.000609	0.000609	0	0	0	0	0	0	0.00012	0.00012	0.00012	0.00012	0.00012	2.97e-06	2.97e-06	2.97e-06	2.29e-08	0.0674	2.54e-10	0.585	0.241
P1	53x87	0.604	0.00994	0.0378	0.00165	1.49e-07	0.0143	1.99e-05	8.62e-08	3.31e-07	0.00113	0.329	0.00208	1.51e-07	3.31e-06	0	0	0	0	2.53e-06	5.62e-09	0.00042	2.57e-05	0.00905	0.00479	1.98e-06	1.98e-06	1.98e-06	1.98e-06	1.98e-06	0	0	0	0.04	0.289	6.69e-09	0.604	9.06e-09
P1	14x66	0.29	0.299	0.0611	0.115	0.0117	0.0162	0.000167	4.16e-09	0.0146	0.0286	0.112	6.2e-09	3.08e-06	0.0516	0.0116	7.16e-05	5.14e-06	2.44e-09	5.98e-06	8.2e-07	2.34e-07	1.73e-05	0.0158	0.000302	3.14e-05	3.14e-05	3.14e-05	3.14e-05	3.14e-05	0.00514	0.00943	2.64e-08	8.47e-09	0.0486	0.0636	0.29	8.66e-08
P1	73x21	0.388	0.0273	0.156	0.0468	0.0142	0.0279	6.38e-09	1.3e-06	0.0208	0.0127	6.94e-08	0.0365	0.047	0.222	0.0141	3.42e-05	2.07e-08	5.36e-08	0.00408	3.67e-07	2.7e-05	0.00206	0.0109	0.0107	0	0	0	0	0	0.00573	0.0151	3.65e-08	0	0	1e-05	0.388	7.92e-08
P1	2x108	0.393	0.346	0.0159	0.101	3.17e-05	0.0403	0.0133	4.99e-07	0.0108	0.0106	0.0687	3.42e-10	3.88e-08	1.42e-06	5.43e-06	5.43e-06	5.43e-06	5.43e-06	4.94e-05	0.000803	0.000552	0.00424	0.012	0.0226	0.0068	1.47e-05	0.00155	4.99e-08	0.0049	1.54e-08	3.95e-08	0.0108	0.0687	1.09e-07	9.48e-10	1.52e-07	0.393
P1	6x126	0.515	0.202	8.97e-05	0.0253	0.00328	0.0117	2.95e-08	2.07e-06	2.33e-06	3.8e-07	0.242	8.69e-05	0.000362	9.32e-07	0.000817	0.000817	0.000817	0.000817	3.06e-05	3.43e-05	1.11e-05	1.73e-05	0.00218	0.00937	0	0	0	0	0	0	0	0	1.14e-08	0.234	0.00846	2.89e-08	0.515
P1	30x116	0.658	0.151	0.0138	0.0483	0.00321	0.0161	6.09e-08	1.9e-06	2.44e-07	0.000291	0.0677	5.6e-06	3.11e-07	0.0409	0.0008	0.0008	0.0008	0.0008	0.00412	0.000832	0.000739	0.00204	0.00428	0.00409	0	0	0	0	0	0	0	0	4.97e-10	0.0335	0.0343	0.0358	0.623
P1	37x121	0.871	0.0213	4.2e-09	0.00972	0.000101	0.0343	6.94e-05	0.00358	3.17e-05	5.67e-05	2.79e-08	0.0198	0.000116	0.0405	2.27e-05	2.27e-05	2.27e-05	2.27e-05	0.0105	0.00362	0.00809	0.012	1.05e-06	1.45e-07	1.19e-05	1.19e-05	1.19e-05	1.19e-05	1.19e-05	7.24e-06	7.24e-06	7.24e-06	0	0	1e-05	0.435	0.435
P1	59x97	0.00624	0.416	0.133	4.2e-05	0.00399	0.0158	0.000593	2.07e-08	1.45e-05	0.0288	0.245	0.0806	2.26e-07	0.0699	0.000994	0.000994	0.000994	0.000994	0.00516	2.43e-08	0.0023	0.00403	0.00432	2.34e-09	0.000117	0.000117	0.000117	0.000117	0.000117	1.49e-06	1.49e-06	1.49e-06	4.74e-08	0.174	0.0715	0.00312	0.00312
P1	46x34	0.64	0.0288	0.0195	0.0409	0.00116	0.0257	0.0129	8.64e-07	7.45e-05	0.0141	0.119	3.33e-07	0.00394	0.0947	0.000287	0.000287	0.000287	0.000287	0.000717	6.49e-08	0.006	1.75e-08	0.0108	0.00819	0.00802	4.27e-07	0.000461	2.85e-08	0.00438	2.15e-05	2.15e-05	2.15e-05	0.0489	0.0671	0.00253	0.64	6.98e-07
P1	48x94	0.813	1.73e-08	0.0259	4.04e-07	0.00316	0.0155	0.00549	3.45e-07	0.0527	1.2e-07	0.0632	0.000338	0.0142	0.00669	0.000787	0.000787	0.000787	0.000787	0.000126	3.5e-05	8.82e-05	0.00345	0.0008	0.011	0.0011	0.0011	0.0011	0.0011	0.0011	4.47e-06	0.0478	0.00493	0.0487	0.00999	0.00447	0.078	0.735
P1	45x13	0.92	4.96e-06	0.0288	0.000396	7.23e-06	5.26e-06	0.000132	2.74e-05	7.33e-09	9.64e-05	1.01e-08	1.93e-06	7.39e-05	0.05	0	0	0	0	0	0	0	0	0	0	2.43e-05	2.43e-05	2.43e-05	2.43e-05	2.43e-05	0	0	0	0	0	1e-05	0.92	3.13e-08
P1	76x84	0	0.0318	0.161	0.0262	0.114	1.36e-06	2.56e-05	5.28e-06	0.0521	1.18e-06	0.25	0.133	7.27e-05	0.231	0.0538	4.36e-08	5.34e-06	0.0603	0	0	0	0	0	0	3.11e-06	3.11e-06	3.11e-06	3.11e-06	3.11e-06	0.0173	0.0174	0.0174	8.85e-08	0.152	0.0982	0	0
P1	8x26	0	0.139	0.183	0.0849	0.0551	0.0922	5.59e-06	7.31e-07	0.0244	0.0205	0.241	0.0289	8.09e-06	0.131	0.015	7.67e-08	0.0154	0.0248	0.0198	7.63e-08	0.0239	1.61e-07	0.0233	0.0251	0	0	0	0	0	0.0163	4.69e-08	0.00803	0.0773	0.119	0.0449	0	0
P1	74x76	0.702	8.63e-08	0.0443	0.0107	0.00487	0.0135	4.6e-06	0.000344	1.2e-06	0.000285	0.116	0.00781	8.72e-05	0.1	0.00122	0.00122	0.00122	0.00122	6.9e-06	0.00033	0.00212	0.000109	0.00449	0.0064	0	0	0	0	0	0	0	0	3.62e-09	0.091	0.025	0.702	2.87e-09
P1	23x29	0.443	0.167	0.11	0.0629	0.0344	0.0284	5.02e-06	4.3e-08	0.0213	0.0235	0.027	3.12e-06	0.00218	0.081	0.00895	1.96e-06	0.0252	0.000193	0.00193	8.39e-06	1e-05	6.42e-08	0.0265	2.85e-08	0	0	0	0	0	0.0078	0.0135	2.88e-06	4.98e-09	1.57e-08	0.027	0.443	4.94e-08
P1	62x114	1	0	0	0	0	0	0	0	0	0	0	0	0	1e-05	0	0	0	0	0	0	0	0	0	0	0	0	0	0	0	0	0	0	0	0	1e-05	0.352543	0.647447
P1	76x14	0	0.0468	0.193	0.0434	0.0985	4.49e-05	0.00012	6.07e-06	0.238	7.05e-05	0.18	2.31e-06	2.73e-05	0.2	5.72e-10	0.0314	0.0282	0.0388	5.82e-06	5.82e-06	5.82e-06	5.82e-06	5.82e-06	5.82e-06	2.19e-05	2.19e-05	2.19e-05	2.19e-05	2.19e-05	0.157	6.48e-07	0.0809	1.84e-08	0.00134	0.179	0	0
P1	5x31	0.289	0.175	0.0731	0.0964	0.0196	0.0734	1.17e-07	1.41e-05	0.0311	0.005	0.0968	0.0559	9.16e-09	0.0845	0.00764	1.45e-08	0.012	1.22e-08	0.027	0.0118	4.62e-06	0.0122	0.0224	4.65e-06	0	0	0	0	0	0.011	0.0202	1.05e-08	9.4e-09	2.33e-08	0.0968	0.289	2.95e-07
P1	29x107	0.811	0.0948	4.37e-06	0.00272	6.08e-06	6.73e-06	1.02e-08	7.57e-07	4.86e-07	0.00238	0.0812	7.17e-08	0.000248	0.00739	0	0	0	0	0	0	0	0	0	0	0	0	0	0	0	0	0	0	0.0357	0.014	0.0314	1.8e-08	0.811
P1	77x9	0	0.0544	0.163	0.116	1.27e-06	1.67e-05	5.9e-06	0.000108	0.0918	2.36e-06	0.0511	0.00215	0.0315	0.49	0	0	0	0	1.12e-06	1.12e-06	1.12e-06	1.12e-06	1.12e-06	1.12e-06	0	0	0	0	0	0.0306	0.0306	0.0306	0.0511	2.67e-07	2.05e-06	0	0
P1	10x104	0.552	0.163	0.00357	0.00377	0.000678	0.046	0.0119	2.02e-07	0.0126	9.65e-08	0.204	6.84e-09	0.00221	4.71e-07	0.000167	0.000167	0.000167	0.000167	0.000862	0.000183	2.4e-05	0.000815	0.000239	0.0439	0.00991	1.07e-10	3.63e-09	0.0014	0.000579	0.00356	0.00448	0.00452	0.204	1.14e-08	4.88e-07	1.03e-07	0.552
P1	20x54	0.721	0.0577	0.0386	0.012	0.0243	9.47e-05	4.36e-06	3e-08	0.0547	0.0102	8.29e-08	1.19e-07	0.00568	0.0758	0.00608	0.00608	0.00608	0.00608	1.41e-05	1.41e-05	1.41e-05	1.41e-05	1.41e-05	1.41e-05	0	0	0	0	0	0.000112	0.0546	2.75e-07	0	0	1e-05	0.39	0.331
P1	25x1	0.47	0.0796	0.0906	0.0423	0.0395	0.00909	9.37e-08	3.36e-08	0.0346	0.0106	0.0309	0.0406	9.77e-08	0.153	0.0119	1.66e-08	0.015	0.0126	0.00151	0.00151	0.00151	0.00151	0.00151	0.00151	0	0	0	0	0	0.0146	0.0182	0.00181	8.8e-09	1.03e-08	0.0309	0.47	1.82e-06
P1	29x99	0.867	0.0329	4.48e-08	0.0135	9.31e-05	0.00632	5.37e-06	8.65e-05	3.91e-05	0.00164	0.078	8.76e-09	4.36e-05	7.04e-07	2.08e-05	2.08e-05	2.08e-05	2.08e-05	0.00105	0.00105	0.00105	0.00105	0.00105	0.00105	0	0	0	0	0	9.69e-06	9.69e-06	9.69e-06	0.0405	0.0375	2.07e-08	1.96e-08	0.867
P1	56x72	0.203	0.269	0.121	0.031	0.0534	0.00831	0.0362	6.56e-07	1.55e-07	0.0223	0.232	0.00798	1.92e-05	0.0152	0.000206	0.00817	0.045	5.53e-09	0.00138	0.00138	0.00138	0.00138	0.00138	0.00138	0.012	0.00802	1.08e-09	0.00112	0.0151	0	0	0	1.57e-08	0.207	0.0254	0.203	2.66e-07
P1	72x34	0.919	1.8e-09	0.0472	0.0079	6.91e-05	2.59e-07	1.76e-05	6.04e-05	2.03e-06	1.46e-05	7.77e-06	4.48e-07	6.69e-07	0.0258	1.48e-05	1.48e-05	1.48e-05	1.48e-05	0	0	0	0	0	0	1.52e-06	1.52e-06	1.52e-06	1.52e-06	1.52e-06	0	0	0	0	0	1e-05	0.919	1.05e-09
P1	64x102	1	0	0	0	0	0	0	0	0	0	0	0	0	1e-05	0	0	0	0	0	0	0	0	0	0	0	0	0	0	0	0	0	0	0	0	1e-05	0.738632	0.261358
P1	75x47	0	0.0236	0.234	0.0807	0.0149	0.00328	0.00566	0.0198	1.94e-07	0.0204	0.234	0.0168	0.000563	0.346	0.000115	0.00337	0.0114	2.7e-05	0.000545	0.000545	0.000545	0.000545	0.000545	0.000545	0.00113	0.00113	0.00113	0.00113	0.00113	0	0	0	0.0232	0.197	0.0138	0	0
P1	35x53	0.499	0.0337	0.0208	0.025	0.0454	0.0855	8.25e-05	5.14e-07	0.0446	0.0103	0.144	3.83e-08	0.00234	0.0885	0.00636	1.33e-09	0.0254	0.0136	2.76e-08	2.45e-07	0.0119	0.00587	0.0441	0.0237	1.45e-05	1.45e-05	1.45e-05	1.45e-05	1.45e-05	0.00118	0.00647	0.037	0.11	0.0348	2.1e-06	0.499	4.95e-06
P1	69x105	1	0	0	0	0	0	0	0	0	0	0	0	0	1e-05	0	0	0	0	0	0	0	0	0	0	0	0	0	0	0	0	0	0	0	0	1e-05	0.575839	0.424151
P1	30x2	0.409	0.00303	0.0404	0.000469	0.0173	0.00184	5.55e-06	1.32e-07	0.00342	0.0127	0.21	0.0468	0.00154	0.253	0.0115	3.77e-06	0.00242	0.00341	0.000305	0.000305	0.000305	0.000305	0.000305	0.000305	0	0	0	0	0	0.00114	0.00114	0.00114	0.0557	0.155	2.73e-10	0.409	5.07e-08
P1	60x116	0.705	0.0138	0.0401	1.61e-08	0.00859	0.0522	1.94e-05	1.61e-07	0.0293	0.00306	0.0652	4.03e-07	0.0336	0.0489	0.00214	0.00214	0.00214	0.00214	4.15e-05	0.000986	5.08e-05	1.12e-05	0.0196	0.0315	1.88e-06	1.88e-06	1.88e-06	1.88e-06	1.88e-06	0.000128	0.0166	0.0126	1.5e-07	0.0652	6.32e-07	3.6e-06	0.705
P1	10x76	0.755	0.0809	0.0206	0.0193	0.00163	2.01e-05	0.00669	1.2e-06	2.11e-08	0.00728	0.0688	8.5e-09	3.73e-06	0.0397	0.000406	0.000406	0.000406	0.000406	1.68e-06	1.68e-06	1.68e-06	1.68e-06	1.68e-06	1.68e-06	0.00134	0.00134	0.00134	0.00134	0.00134	0	0	0	3.91e-09	0.04	0.0288	0.569	0.186
P1	38x94	0.532	0.0598	0.0185	0.00682	0.000136	0.0618	5.87e-08	1.24e-06	0.0283	0.0141	0.238	7e-07	0.0229	0.018	3.15e-05	3.15e-05	3.15e-05	3.15e-05	0.000135	5.19e-08	0.0112	0.0172	0.0136	0.0197	0	0	0	0	0	0.00939	0.00941	0.00946	0.185	0.0525	3e-08	1.38e-06	0.532
P1	76x20	0	0.114	0.0904	0.0523	0.135	0.0554	5.06e-05	7.42e-06	3.67e-05	0.0381	0.333	0.000493	2.01e-06	0.181	0.0558	0.0349	0.0447	9.94e-08	0.00199	6.52e-07	0.0154	0.00319	0.0196	0.0152	8.13e-06	8.13e-06	8.13e-06	8.13e-06	8.13e-06	8.9e-06	8.9e-06	8.9e-06	0.0799	0.19	0.0625	0	0
P1	6x72	0.855	3.42e-05	0.00453	0.00833	0.00632	0.00378	5.21e-07	1.79e-05	1.88e-07	7.21e-07	8.29e-06	1.08e-09	5.41e-05	0.122	0.00158	0.00158	0.00158	0.00158	0.000629	0.000629	0.000629	0.000629	0.000629	0.000629	0	0	0	0	0	0	0	0	0	0	1e-05	0.855	6.64e-09
P1	13x59	0.537	0.19	0.0505	0.0513	0.018	0.00891	0.00399	3.01e-06	7.41e-07	0.00763	0.133	1.5e-06	5.92e-06	5.83e-05	0.0075	4.81e-08	0.0105	3.85e-08	0.00148	0.00148	0.00148	0.00148	0.00148	0.00148	0.000797	0.000797	0.000797	0.000797	0.000797	0	0	0	2.27e-09	0.103	0.0297	0.537	1.76e-06
P1	0x82	0.278	0.237	0.045	0.208	0.038	0.00635	1.32e-06	8.52e-07	7.48e-06	0.0222	0.166	3.48e-05	1.38e-06	0.000163	8.9e-05	2e-05	0.0341	0.00383	0.00106	0.00106	0.00106	0.00106	0.00106	0.00106	0	0	0	0	0	0	0	0	3.09e-09	0.123	0.0428	0.278	4.33e-08
P1	57x41	1	0	0	0	0	0	0	0	0	0	0	0	0	1e-05	0	0	0	0	0	0	0	0	0	0	0	0	0	0	0	0	0	0	0	0	1e-05	1	2.5e-08
P1	32x48	0.332	0.203	0.0874	0.0868	0.0185	0.0653	7.28e-07	8.34e-08	0.0708	0.0104	0.0137	0.0028	0.0153	0.0938	1.72e-05	1.55e-08	0.0083	0.0101	0.0139	0.0184	0.0056	0.0167	0.0105	6.56e-05	0	0	0	0	0	0.0207	0.0501	4.98e-07	3.68e-09	1.23e-08	0.0137	0.332	8.04e-07
P1	5x75	0.315	0.0537	0.0321	0.0677	0.00949	0.117	9.42e-06	1.39e-06	0.0784	0.0146	0.239	2.1e-05	0.0141	0.0587	0.00237	0.00237	0.00237	0.00237	3.08e-06	0.000116	0.00272	0.0205	0.0244	0.0687	0	0	0	0	0	0.0456	2.82e-05	0.0328	0.239	3.75e-08	2.43e-06	0.315	4.62e-07
P1	43x111	0.27	0.0544	0.0524	8.6e-09	0.112	0.227	0.00807	3.42e-08	0.0855	0.0236	0.167	2.1e-08	3.01e-06	1.88e-07	7.56e-10	0.0353	0.0394	0.0378	2.64e-06	5.04e-06	0.00623	6.36e-08	0.136	0.0847	0.00161	0.00161	0.00161	0.00161	0.00161	0.00225	9.72e-08	0.0832	0.0498	0.0927	0.0246	0.27	9.06e-06
P1	3x23	0.181	0.233	0.0459	0.0873	0.0119	0.0156	5.71e-06	6.4e-05	8.08e-07	0.00246	0.201	0.0613	9.95e-07	0.16	0.000688	6.32e-09	0.00493	0.0063	0.000866	1.34e-08	0.00556	0.000965	0.00823	2.6e-08	0	0	0	0	0	0	0	0	5.96e-09	0.124	0.077	0.181	9.38e-07
P1	0x90	0.696	0.187	0.00146	0.0689	0.00771	8.54e-06	6.89e-07	3.9e-08	1.12e-07	0.00176	0.037	3.1e-09	1.83e-07	2.01e-05	0.00192	0.00192	0.00192	0.00192	0	0	0	0	0	0	0	0	0	0	0	0	0	0	4.21e-09	0.0124	0.0246	1.61e-07	0.696
P1	62x40	0.93	1.21e-05	0.0214	2.65e-08	4.59e-06	9.86e-06	1.11e-05	5.8e-05	8.83e-06	1.9e-07	3.99e-06	2.88e-07	0.000116	0.0486	0	0	0	0	0	0	0	0	0	0	2.12e-07	2.12e-07	2.12e-07	2.12e-07	2.12e-07	0	0	0	0	0	1e-05	0.93	1.71e-05
P1	39x99	0.729	0.03	0.0748	0.0126	4.23e-07	8.32e-08	1.1e-08	3.9e-07	5.74e-05	0.00394	0.138	7.51e-07	0.0124	1.51e-06	0	0	0	0	0	0	0	0	0	0	0	0	0	0	0	1.58e-05	1.58e-05	1.58e-05	0.0356	0.102	7.07e-10	5.89e-08	0.729
P1	54x94	0.228	0.307	0.141	0.00703	0.00883	2.17e-07	0.0115	1.72e-05	0.00227	0.0386	0.162	0.0701	1.21e-08	0.0233	0.0022	0.0022	0.0022	0.0022	0	0	0	0	0	0	0.00652	5.12e-06	0.00106	1.43e-07	0.00392	0.000753	0.000753	0.000753	3.99e-09	0.1	0.0619	0.228	2.57e-07
P1	37x35	0.643	7.42e-09	0.0103	4.9e-06	0.00159	0.0418	1.87e-06	1.5e-06	0.0304	0.0088	0.041	0.00947	4.67e-08	0.214	0.000396	0.000396	0.000396	0.000396	3.45e-08	0.00464	0.00976	0.0134	1.38e-09	0.0139	0	0	0	0	0	0.00819	3.98e-09	0.0222	5.95e-09	0.038	0.00299	0.643	6.5e-08
P1	57x75	0.878	0.00844	0.0276	1.63e-07	9.44e-08	1.49e-06	1.14e-05	1.53e-07	1.51e-05	0.00396	0.02	0.0186	0.0108	0.0322	0	0	0	0	0	0	0	0	0	0	2.81e-07	2.81e-07	2.81e-07	2.81e-07	2.81e-07	1.71e-06	1.71e-06	1.71e-06	2.26e-09	0.0133	0.00669	0.775	0.103
P1	50x92	0.711	0.0287	0.0522	0.009	0.00304	0.00409	0.00369	9.76e-06	1.18e-07	2.11e-07	0.0925	0.00498	0.0365	0.0538	0.000757	0.000757	0.000757	0.000757	0.000679	0.000679	0.000679	0.000679	0.000679	0.000679	0.000737	0.000737	0.000737	0.000737	0.000737	0	0	0	0.038	0.0471	0.0074	0.147	0.564
P1	47x55	0.0452	0.143	0.131	0.0682	0.0459	0.0764	0.000246	0.00105	6.46e-06	0.0238	0.213	0.0482	0.00275	0.202	0.000977	7.03e-06	0.0449	4.9e-08	0.0198	1.63e-06	0.0113	0.00135	0.0374	0.00659	4.73e-05	4.73e-05	4.73e-05	4.73e-05	4.73e-05	0	0	0	0.0828	0.0949	0.0351	0.0452	2.33e-07
P1	18x52	0.535	0.194	0.0471	0.0704	0.0102	0.0125	0.000185	1.49e-07	0.00364	0.00178	0.066	1.43e-08	1.19e-07	0.0587	0.00269	5e-06	0.00746	6.74e-08	2.69e-05	5.22e-09	7.36e-08	6.61e-07	0.0119	0.000535	3.5e-05	3.5e-05	3.5e-05	3.5e-05	3.5e-05	0.00121	0.00121	0.00121	5.71e-08	9.91e-08	0.066	0.478	0.0571
P1	36x2	0.569	1.27e-08	0.0207	0.00118	0.000958	0.0371	5.82e-07	3.02e-09	0.0282	3.92e-05	0.142	0.0579	5.07e-06	0.142	0.000237	0.000237	0.000237	0.000237	1.9e-06	8.27e-05	0.0163	0.0206	9.71e-05	1.11e-07	0	0	0	0	0	0.0219	9.51e-09	0.00634	8.42e-09	0.106	0.0361	0.569	5.6e-09
P1	2x66	0.454	0.131	0.0877	0.081	0.00544	0.0343	1.06e-07	5.98e-07	0.00787	0.0115	0.0591	0.0372	5.56e-08	0.0907	0.00136	0.00136	0.00136	0.00136	0.0104	0.00397	0.00525	0.00584	0.00882	4.38e-07	0	0	0	0	0	0.00262	0.00262	0.00262	1.2e-08	1.7e-08	0.0591	0.454	2.02e-07
P1	21x27	0.148	0.223	0.0321	0.053	0.172	0.0609	0.0273	0.00276	0.0235	0.0666	0.19	1.98e-06	3.37e-05	0.00117	0.00394	0.0244	0.0698	0.0735	1.87e-07	2.17e-05	0.00764	1.99e-07	0.0126	0.0407	0.0194	2.26e-09	4.02e-09	1.6e-08	0.00786	0.0117	2.86e-09	0.0118	1.95e-08	0.159	0.0314	0.148	2.04e-08
P1	0x62	0.54	0.131	0.0734	0.0889	0.00812	0.02	5.26e-05	1.34e-06	2.42e-05	0.0186	0.0621	0.0162	2.12e-07	0.0416	0.00203	0.00203	0.00203	0.00203	0.00427	0.000556	9.93e-05	8.7e-05	0.015	5.21e-07	8.51e-06	8.51e-06	8.51e-06	8.51e-06	8.51e-06	4.75e-06	4.75e-06	4.75e-06	3.61e-08	1.84e-08	0.0621	0.54	1.32e-08
P1	14x50	0.591	0.166	0.0541	0.0438	0.00349	6.68e-08	8.68e-06	8.12e-05	0.0738	0.00366	2.12e-06	4.79e-08	8.18e-07	0.0642	0.000871	0.000871	0.000871	0.000871	0	0	0	0	0	0	0	0	0	0	0	0.0216	0.0522	5.98e-09	0	0	1e-05	0.591	4.44e-09
P1	50x14	0.68	0.0917	0.0576	0.0571	1.4e-05	2.98e-06	2.77e-08	1.93e-08	0.0177	0.0183	0.00286	3.79e-06	8.05e-09	0.0746	1e-06	1e-06	1e-06	1e-06	0	0	0	0	0	0	0	0	0	0	0	0.011	0.00671	5.17e-07	0.00143	0.00143	1e-05	0.68	1.84e-09
P1	2x32	0.00312	0.17	0.112	0.0581	0.0561	0.0754	8.07e-07	0.000446	3.56e-06	0.00756	0.29	0.0187	1.39e-05	0.208	0.00729	0.031	4.16e-06	0.0178	0.00588	0.00233	0.00571	0.00997	0.0151	0.0365	0	0	0	0	0	0	0	0	0.0951	0.162	0.0332	0.00156	0.00156
P1	75x3	0	0.0146	0.189	0.00757	8.95e-05	4.05e-06	1.34e-06	1.79e-07	0.119	3.65e-05	0.13	0.157	0.118	0.266	1.99e-05	1.99e-05	1.99e-05	1.99e-05	0	0	0	0	0	0	0	0	0	0	0	0.0452	0.0574	0.0162	5.71e-08	0.0842	0.0456	0	0
P1	32x90	0.685	0.0506	6.28e-07	0.0133	2.39e-08	0.0125	6.34e-05	6.34e-09	5.36e-07	0.00126	0.22	6.61e-07	5.48e-06	0.0176	0	0	0	0	0.000244	2.08e-05	0.000482	8.48e-08	0.0081	0.00362	1.07e-05	1.07e-05	1.07e-05	1.07e-05	1.07e-05	0	0	0	0.132	0.0879	2.33e-09	6.23e-08	0.685
P1	1x101	0.746	0.172	2.09e-06	0.0352	0.00249	0.0181	0.000229	0.000218	0.00722	0.0015	2.87e-08	7.87e-06	3.27e-06	0.0178	0.000619	0.000619	0.000619	0.000619	5.17e-07	2.93e-05	7.49e-05	5.12e-06	2.07e-09	0.018	4.38e-05	4.38e-05	4.38e-05	4.38e-05	4.38e-05	0.0024	0.0024	0.0024	0	0	1e-05	1.42e-07	0.746
P1	47x25	0.599	0.067	0.0701	0.0312	0.0273	0.000554	2.02e-06	1.49e-06	1.92e-09	0.00804	0.102	1.07e-07	2.2e-06	0.0951	0.0114	0.00135	1.45e-08	0.0145	9.07e-05	9.07e-05	9.07e-05	9.07e-05	9.07e-05	9.07e-05	0	0	0	0	0	0	0	0	0.0628	0.0388	1.23e-08	0.599	5.77e-10
P1	32x124	0.755	0.0487	2.4e-06	0.0391	0.00354	1.06e-05	0.00858	1.21e-05	2.09e-08	0.00325	0.0899	0.0203	1.34e-08	0.0315	0.000883	0.000883	0.000883	0.000883	1.03e-07	1.03e-07	1.03e-07	1.03e-07	1.03e-07	1.03e-07	0.00171	0.00171	0.00171	0.00171	0.00171	0	0	0	0.0183	0.0471	0.0245	0.301	0.454
P1	8x58	0.137	0.319	0.0401	0.162	0.0635	0.0256	0.00331	4.52e-07	2.48e-05	0.0224	0.199	0.0276	3.48e-08	3.9e-06	2.53e-06	0.00139	0.0301	0.032	8.46e-06	3.49e-09	0.00304	8.17e-05	0.0149	0.00753	0.000661	0.000661	0.000661	0.000661	0.000661	4.95e-06	4.95e-06	4.95e-06	4.32e-11	0.156	0.0435	0.137	1.33e-07
P1	44x50	0.699	1.55e-06	0.0357	0.00103	0.0117	2.29e-07	4.74e-06	1.38e-06	0.0197	6.8e-07	0.0669	0.052	0.00626	0.108	0.0029	0.00291	0.00291	0.00293	0	0	0	0	0	0	0	0	0	0	0	0.00652	0.00658	0.00658	0.00892	0.058	3.85e-09	0.699	1.04e-09
P1	16x16	0.534	0.12	0.0573	0.0137	0.00685	0.0597	7.95e-05	0.000237	0.113	0.0135	2.08e-08	0.0402	1.3e-05	0.0416	0.00171	0.00171	0.00171	0.00171	0.0161	0.0161	0.0128	0.00546	0.00895	0.000134	1.39e-05	1.39e-05	1.39e-05	1.39e-05	1.39e-05	0.0464	0.0669	2.26e-06	0	0	1e-05	0.448	0.0852
P1	22x6	0.686	3.96e-09	0.017	0.0119	0.0287	8.11e-05	0.00188	0.000938	0.000122	5.32e-07	0.149	0.0019	3.8e-06	0.102	0.00454	3.06e-08	0.0123	0.0118	1.18e-05	1.18e-05	1.18e-05	1.18e-05	1.18e-05	1.18e-05	0.000375	0.000375	0.000375	0.000375	0.000375	3.72e-05	3.72e-05	3.72e-05	3.32e-07	0.141	0.0078	0.686	1.73e-07
P1	0x10	0.145	0.167	0.0764	0.0963	0.0788	0.000456	0.00104	1.29e-09	0.0184	0.0124	0.179	0.0611	5.98e-07	0.164	0.0316	0.0466	0.000644	2.17e-08	7.43e-05	7.43e-05	7.43e-05	7.43e-05	7.43e-05	7.43e-05	0.000206	0.000206	0.000206	0.000206	0.000206	0.00912	1.92e-05	0.00923	0.0713	0.0862	0.0217	0.145	8.65e-10
P1	45x25	0.47	0.107	0.0712	0.0414	0.044	0.0073	1.2e-07	4.36e-06	4.15e-06	0.018	0.107	0.00231	4.22e-05	0.132	0.0302	3.79e-09	0.0138	1.61e-07	0.00121	0.00121	0.00121	0.00121	0.00121	0.00121	0	0	0	0	0	0	0	0	6.16e-07	0.0815	0.0257	0.47	4.15e-08
P1	42x42	0.738	3.16e-09	1.92e-06	3.22e-05	5.92e-06	0.000476	2.81e-05	1.85e-05	0.0252	1.82e-05	0.112	8.01e-05	4.41e-05	0.124	0	0	0	0	7.77e-05	7.77e-05	7.77e-05	7.77e-05	7.77e-05	7.77e-05	3.62e-06	3.62e-06	3.62e-06	3.62e-06	3.62e-06	0.0156	2.18e-08	0.00963	8.44e-08	0.112	4.19e-07	0.738	1.31e-07
P1	28x2	0.513	2.69e-10	0.0921	0.0206	0.0053	0.0323	3.36e-05	9.7e-07	0.069	0.0131	8.48e-06	0.0415	8.05e-06	0.213	0.00132	0.00132	0.00132	0.00132	6.65e-06	6.05e-06	0.00747	0.0152	3.72e-08	0.00952	4.72e-06	4.72e-06	4.72e-06	4.72e-06	4.72e-06	0.0498	0.0187	0.000516	0	0	1e-05	0.513	3.75e-09
P1	56x74	0.649	0.0741	0.0801	0.0207	8.68e-07	0.00262	0.000675	7.67e-05	1.33e-07	0.0026	0.0875	0.0128	0.0131	0.0568	0	0	0	0	0.000435	0.000435	0.000435	0.000435	0.000435	0.000435	0.000133	0.000133	0.000133	0.000133	0.000133	0	0	0	4.27e-08	0.0645	0.0229	0.649	3.49e-07
P1	66x66	0.838	0.0339	0.0449	0.0154	1.11e-05	4.51e-07	1.28e-06	1.56e-05	1.53e-06	0.000173	9.03e-10	0.0168	2.07e-06	0.051	2.69e-07	2.69e-07	2.69e-07	2.69e-07	0	0	0	0	0	0	0	0	0	0	0	0	0	0	0	0	1e-05	0.838	3.22e-08
P1	6x36	0.237	0.219	0.106	0.122	0.0134	0.0559	2.01e-06	0.0023	0.0255	0.0056	0.0862	0.0342	5.46e-07	0.0926	4.49e-06	6.81e-07	3.34e-08	0.0134	0.0215	0.0254	1.93e-07	1.67e-07	0.00899	2.59e-07	0	0	0	0	0	0.0133	0.0122	5.93e-08	3.18e-08	6.83e-07	0.0862	0.237	5.97e-09
P1	42x114	0.685	0.0855	0.0509	0.00688	0.0116	0.0169	0.00755	2.42e-09	0.000113	0.0187	0.0872	0.00015	2.42e-07	0.0296	2.57e-05	0.00147	0.0093	0.000822	2.09e-08	2.1e-08	2.34e-07	0.00343	0.00628	0.00716	0.00151	0.00151	0.00151	0.00151	0.00151	3.44e-05	3.44e-05	3.44e-05	1.57e-07	0.0498	0.0374	1.09e-06	0.685
P1	56x54	0.85	1.47e-09	0.0038	0.0173	0.00667	4.27e-07	0.00665	5.92e-06	4.35e-06	0.00121	6.35e-05	0.00296	0.00877	0.102	0.00166	0.00166	0.00166	0.00166	0	0	0	0	0	0	0.00133	0.00133	0.00133	0.00133	0.00133	0	0	0	2.67e-05	2.67e-05	1e-05	0.511	0.34
P1	16x60	0.374	0.328	0.0321	0.141	0.0203	0.0241	1.11e-06	6.59e-08	0.00188	0.00553	0.0605	0.0115	1.48e-08	9.82e-07	0.00815	0.000415	0.0117	4.37e-08	7.6e-06	2.14e-07	1.66e-10	1.83e-06	0.0219	0.00215	0	0	0	0	0	0.000622	0.000622	0.000622	1.22e-08	1.74e-08	0.0605	0.313	0.0611
P1	16x74	0	0.454	0.271	4.98e-05	0.0106	0.0634	0.000133	7.76e-07	0.00317	0.0347	0.154	0.00811	3.15e-06	0.000233	0.00483	4.47e-08	0.00573	5.09e-08	0.00542	2.02e-06	0.0112	1.49e-08	0.0227	0.0241	2.47e-05	2.47e-05	2.47e-05	2.47e-05	2.47e-05	0.00105	0.00105	0.00105	5.61e-09	0.0688	0.0854	0	0
P1	47x17	0.866	0.00658	0.0362	0.00537	4.8e-07	1.8e-06	4.37e-05	0.00103	3.35e-09	6.06e-05	5.85e-06	1.76e-06	1.97e-06	0.0849	0	0	0	0	0	0	0	0	0	0	6.74e-06	6.74e-06	6.74e-06	6.74e-06	6.74e-06	0	0	0	0	0	1e-05	0.866	2.46e-10
P1	19x25	0.212	0.258	0.171	0.0966	0.0363	0.0208	0.00325	3.29e-07	0.0024	0.00579	0.113	0.0158	2.39e-06	0.065	7.71e-07	0.0099	0.012	0.0143	0.00543	8.46e-08	0.00245	0.00282	0.0101	3.83e-05	0.000648	0.000648	0.000648	0.000648	0.000648	0.000796	0.000796	0.000796	8.03e-10	0.0523	0.0612	0.212	7.77e-09
P1	26x68	0.566	0.23	0.00553	0.0984	3.97e-05	0.000202	0.00141	8.97e-08	0.00404	0.0058	0.0775	2.22e-09	0.0104	7.47e-06	7.43e-06	7.43e-06	7.43e-06	7.43e-06	3.19e-05	3.19e-05	3.19e-05	3.19e-05	3.19e-05	3.19e-05	0.000279	0.000279	0.000279	0.000279	0.000279	0.00134	0.00134	0.00134	1.03e-09	0.0593	0.0183	1.82e-07	0.566
P1	67x15	0.498	1.62e-07	0.122	0.0277	0.0239	6.24e-06	3.16e-05	8.2e-08	0.0839	0.00395	1.6e-08	0.0583	5.91e-07	0.182	0.0239	7.68e-08	8.33e-08	2.76e-07	0	0	0	0	0	0	4.31e-06	4.31e-06	4.31e-06	4.31e-06	4.31e-06	0.0298	0.0402	0.0139	0	0	1e-05	0.498	6.81e-10
P1	23x73	0.785	0.0492	2.26e-07	0.0394	2.51e-07	0.000102	0.00256	1.19e-07	0.00263	0.000565	0.121	5.17e-09	3.94e-06	9.1e-06	0	0	0	0	1.54e-05	1.54e-05	1.54e-05	1.54e-05	1.54e-05	1.54e-05	0.00051	0.00051	0.00051	0.00051	0.00051	0.000873	0.000873	0.000873	0.0319	0.089	3.32e-10	3.19e-08	0.785
P1	5x107	0.75	0.217	2.23e-07	0.00773	0.000695	0.00611	0.00107	0.000983	0.00276	0.000117	0.013	6.03e-08	0.000602	6.8e-07	0.000171	0.000171	0.000171	0.000171	0.00102	0.00102	0.00102	0.00102	0.00102	0.00102	0.000211	0.000211	0.000211	0.000211	0.000211	0.000916	0.000916	0.000916	3.13e-08	1.43e-08	0.013	1.34e-07	0.75
P1	69x59	0.761	0.0747	0.0726	0.0193	0.0271	6.91e-05	4.21e-05	0.000101	2.47e-05	3.28e-05	3.17e-08	0.00183	0.00175	0.0411	0.0124	2.4e-06	0.00522	0.00949	9.85e-06	9.85e-06	9.85e-06	9.85e-06	9.85e-06	9.85e-06	6.43e-06	6.43e-06	6.43e-06	6.43e-06	6.43e-06	4.88e-06	4.88e-06	4.88e-06	0	0	1e-05	0.761	6.08e-10
P1	31x7	0.71	0.0332	0.0166	0.00602	0.0166	0.0395	2.28e-06	1.42e-05	0.00636	1.03e-05	0.000837	0.0281	0.0264	0.117	0.0141	0.00251	4.12e-08	5.53e-07	0.00702	0.00986	0.00293	9.13e-06	0.0132	0.00653	0	0	0	0	0	0.00212	0.00212	0.00212	0.000413	0.000413	1e-05	0.71	5.7e-09
P1	24x26	0.797	0.0349	3.35e-06	0.00233	0.041	0.00453	4.62e-06	6.02e-05	0.000186	0.00233	7.85e-10	0.000197	0.000125	0.117	1.28e-08	0.0128	0.0119	0.0164	0.000754	0.000754	0.000754	0.000754	0.000754	0.000754	0	0	0	0	0	5.88e-05	5.88e-05	5.88e-05	0	0	1e-05	0.797	4.04e-09
P1	18x62	0.582	0.174	0.078	0.0678	0.00752	0.00257	0.000906	5.61e-06	3.66e-06	0.00569	0.0813	0.000221	8.47e-10	6.44e-06	0.00188	0.00188	0.00188	0.00188	0.000427	0.000427	0.000427	0.000427	0.000427	0.000427	0.000179	0.000179	0.000179	0.000179	0.000179	0	0	0	4.74e-09	0.0373	0.044	0.468	0.114
P1	21x41	0.0858	0.166	0.0054	0.0403	0.209	0.249	5.56e-09	6.91e-08	0.0841	0.0318	0.129	2.6e-05	5.36e-08	9.38e-06	4.91e-08	0.0863	0.0507	0.0719	0.000121	3.74e-05	0.0245	0.0276	0.108	0.0894	0	0	0	0	0	0.049	8.31e-08	0.0351	4.19e-08	0.0695	0.0592	0.0858	1.26e-06
P1	60x48	0.838	3.05e-05	0.00243	2.31e-06	4.64e-07	4.51e-07	5.55e-05	0.000354	9.3e-06	3.09e-05	4.47e-10	0.0278	4.35e-05	0.131	0	0	0	0	0	0	0	0	0	0	9.1e-06	9.1e-06	9.1e-06	9.1e-06	9.1e-06	0	0	0	0	0	1e-05	0.838	3.91e-08
P1	35x47	0.516	0.0529	0.0563	0.0191	0.0184	0.0196	3.17e-05	0.00356	0.0555	0.00776	6.07e-10	0.0263	0.00793	0.216	0.00467	0.00149	0.000266	0.0119	6.67e-08	0.000418	0.00507	0.0052	0.0028	0.00613	4.34e-06	4.34e-06	4.34e-06	4.34e-06	4.34e-06	0.0307	0.0247	3.21e-05	0	0	1e-05	0.516	3.77e-09
P1	19x67	0.505	0.156	0.0266	0.126	0.0662	0.0194	8.57e-07	1.53e-06	0.000979	0.0128	0.0604	0.00107	1.65e-07	0.0253	0.00294	7.94e-06	0.0632	9.58e-09	1.43e-05	4.71e-08	6.37e-06	3.06e-07	0.00761	0.0117	0	0	0	0	0	0.000323	0.000323	0.000323	1.74e-08	0.0126	0.0479	0.474	0.0316
P1	23x107	0.407	0.178	0.00323	4.16e-09	0.0062	0.0199	0.00644	3.49e-07	6.68e-08	0.000925	0.378	3.89e-07	1.12e-07	4.97e-06	0.00155	0.00155	0.00155	0.00155	0.00012	5.42e-07	2.11e-06	0.00161	0.000155	0.018	0.00129	0.00129	0.00129	0.00129	0.00129	0	0	0	1.22e-07	0.378	4.45e-08	1.24e-08	0.407
P1	77x79	0	2.76e-06	0.372	0.00333	5.41e-06	0.0482	0.00127	4.53e-05	0.073	0.0126	0.143	0.0669	0.0111	0.269	0	0	0	0	0.0141	3.45e-08	7.3e-08	0.0137	0.00397	0.0164	0.000252	0.000252	0.000252	0.000252	0.000252	0.0729	9.52e-07	4.56e-05	9.4e-08	0.105	0.0379	0	0
P1	36x16	0.894	3.19e-06	1.6e-07	2.98e-07	1.16e-06	0.00932	3.88e-06	3.83e-07	3.74e-06	0.0108	3.91e-07	0.00329	2.19e-05	0.0826	0	0	0	0	0.00155	0.00155	0.00155	0.00155	0.00155	0.00155	0	0	0	0	0	0	0	0	0	0	1e-05	0.894	8.84e-10
P1	46x48	0.782	7.23e-05	6.23e-07	2.33e-05	5.89e-06	3.56e-05	1.4e-06	0.000102	8.12e-08	1.32e-06	9.55e-08	0.0255	2.31e-06	0.193	0	0	0	0	4.27e-06	4.27e-06	4.27e-06	4.27e-06	4.27e-06	4.27e-06	0	0	0	0	0	0	0	0	0	0	1e-05	0.782	3.86e-07
P1	19x115	0.365	0.27	0.02	0.0163	0.00841	0.0197	7e-08	0.00077	5.78e-07	1.3e-07	0.187	0.00354	0.0237	0.0861	0.0021	0.0021	0.0021	0.0021	6.24e-08	2.34e-09	1.4e-05	2.72e-05	0.0108	0.0088	0	0	0	0	0	0	0	0	1.51e-08	0.145	0.0419	1.43e-07	0.365
P1	11x91	0.764	0.156	1.78e-06	0.0203	0.00776	0.00681	8.24e-07	4.2e-06	1.58e-06	1.43e-06	0.0442	4.33e-08	4.66e-05	2e-06	0.00194	0.00194	0.00194	0.00194	0.00113	0.00113	0.00113	0.00113	0.00113	0.00113	0	0	0	0	0	0	0	0	3.75e-07	0.0299	0.0142	1.4e-08	0.764
P1	8x100	0.594	0.221	7.22e-05	0.0424	0.00242	0.0102	0.00776	0.00227	1.04e-08	0.00189	0.116	1.08e-07	0.00181	3.69e-06	0.000602	0.000602	0.000602	0.000602	2.46e-06	4.01e-07	1.03e-07	5.53e-08	0.00422	0.00596	0.00155	0.00155	0.00155	0.00155	0.00155	0	0	0	0.0708	0.0452	6.45e-09	3.91e-08	0.594
P1	46x116	0.176	0.0907	0.0387	0.0449	0.156	0.145	0.0453	3.06e-06	0.0116	0.0814	0.207	0.00213	3.52e-08	0.00117	4.98e-08	2.27e-05	0.155	8.83e-08	0.013	4.64e-08	0.0289	0.0012	0.0583	0.0433	0.00921	7.62e-06	0.000505	0.000322	0.0353	0.00612	8.19e-09	0.00543	0.0369	0.171	6.83e-09	0.176	4.04e-09
P1	47x81	0.385	0.162	0.0941	0.0599	0.0228	0.0519	1.51e-06	2e-07	2e-06	0.0125	0.211	0.00039	1.67e-08	1.21e-05	1.19e-09	1.1e-06	0.0228	1.96e-08	0.0138	2.14e-08	2.25e-07	9.01e-06	0.0372	0.000841	0	0	0	0	0	0	0	0	0.101	0.11	1.31e-09	0.385	4.03e-06
P1	23x121	0.707	0.102	0.00144	0.0327	0.00192	0.0119	1.27e-06	0.000248	0.000703	0.000178	0.0553	2.12e-09	1.32e-07	0.0864	0.000477	0.000477	0.000477	0.000477	0.000117	5.59e-10	4.93e-06	6.38e-07	0.0071	0.00465	0	0	0	0	0	0.000231	0.000231	0.000231	1.13e-08	0.0286	0.0267	0.0941	0.613
P1	17x97	0.381	0.201	3.48e-08	0.0317	0.00467	0.0519	0.00373	4.56e-08	0.000821	0.0111	0.314	2.73e-09	0.000151	4.25e-06	0.00116	0.00116	0.00116	0.00116	0.00737	1.87e-08	0.00833	0.0122	0.011	0.013	0.000744	0.000744	0.000744	0.000744	0.000744	0.00027	0.00027	0.00027	0.0859	0.228	4.16e-09	8.39e-07	0.381
P1	63x39	0.768	0.0238	0.0801	5.39e-05	0.0108	0.00165	5.33e-05	1.88e-05	0.00114	1.16e-05	7.63e-09	0.0124	8.96e-05	0.102	0.00975	0.00023	0.000788	1.33e-07	0.000273	0.000273	0.000273	0.000273	0.000273	0.000273	8.65e-06	8.65e-06	8.65e-06	8.65e-06	8.65e-06	0.000377	0.000377	0.000377	0	0	1e-05	0.768	3.4e-08
P1	29x39	0.0764	0.424	0.0259	0.118	0.112	0.139	8.01e-06	1.81e-06	1.79e-08	0.0135	0.0911	0.000205	4.84e-06	9.85e-07	6.71e-07	0.0296	0.0443	0.0379	4.01e-08	0.025	5.59e-08	0.0102	0.0444	0.0597	0	0	0	0	0	0	0	0	9.59e-09	0.00133	0.0898	0.0764	2.6e-07
P1	54x82	0.619	0.0796	0.0846	0.0465	0.0118	0.0134	0.0126	4.17e-06	5.59e-07	0.00872	0.111	6.54e-07	4.26e-05	0.0126	0.00295	0.00295	0.00295	0.00295	0.00444	5.96e-09	5.9e-06	0.00327	0.00566	7.12e-08	0.007	8.03e-09	0.000844	2.04e-08	0.00475	0	0	0	0.0734	0.0374	1.32e-08	0.619	1.45e-09
P1	14x36	0.379	0.193	0.0454	0.0476	0.0121	0.0807	1.19e-06	6.24e-07	0.0368	0.00704	0.0381	0.0188	1.37e-07	0.141	5.46e-07	8.93e-07	0.00565	0.00646	0.023	0.0183	3.17e-08	0.0355	0.00393	4.63e-06	0	0	0	0	0	0.00369	0.033	5.31e-05	3.53e-10	6.68e-08	0.0381	0.379	1.4e-09
P1	38x2	0.69	7.56e-08	0.0225	0.00507	1.47e-06	0.0233	2.5e-06	0.00219	5.7e-08	0.00365	0.00552	0.073	2.79e-07	0.175	0	0	0	0	0.00309	0.0026	0.00179	0.0158	1.43e-05	3.47e-07	0	0	0	0	0	0	0	0	0.00276	0.00276	1e-05	0.69	9.61e-07
P1	71x117	1	0	0	0	0	0	0	0	0	0	0	0	0	1e-05	0	0	0	0	0	0	0	0	0	0	0	0	0	0	0	0	0	0	0	0	1e-05	0.347495	0.652495
P1	6x4	0.307	0.137	0.0599	0.0757	0.054	0.0166	5.76e-07	2.03e-07	8.17e-09	0.00393	0.173	0.033	0.00653	0.133	0.0358	1.53e-06	0.0182	2.51e-07	3.78e-08	1.46e-06	1.28e-09	0.00796	0.000274	0.00838	0	0	0	0	0	0	0	0	0.00936	0.136	0.0275	0.307	1.42e-09
P1	12x18	0.58	0.0747	0.0528	0.0776	0.00366	0.0315	6.06e-05	2.63e-07	0.0463	3.07e-06	0.0286	0.00428	0.0185	0.0816	0.000913	0.000913	0.000913	0.000913	0.00973	0.00216	5.64e-08	0.0136	0.00604	9.56e-08	1.01e-05	1.01e-05	1.01e-05	1.01e-05	1.01e-05	3.15e-07	0.0463	2.32e-07	2.07e-07	2.42e-08	0.0286	0.58	4.09e-08
P1	9x123	0.129	0.36	0.0109	2.97e-06	1.23e-06	0.00152	0.0444	0.0251	2.48e-09	0.00858	0.404	0.00999	0.0052	3.36e-06	0	0	0	0	0.000252	0.000252	0.000252	0.000252	0.000252	0.000252	0.00863	0.00865	0.00947	5.32e-09	0.0177	0	0	0	0.404	6.17e-08	4.47e-07	1.45e-06	0.129
P1	0x40	0.204	0.24	0.0996	0.109	0.00484	0.0338	1.23e-06	5.82e-07	4.26e-06	0.0235	0.116	0.0309	1.31e-07	0.138	0.00121	0.00121	0.00121	0.00121	0.014	0.00443	1.11e-08	0.000103	0.0153	1.79e-08	0	0	0	0	0	0	0	0	5.17e-09	5.97e-06	0.116	0.204	4.05e-08
P1	20x110	0.0296	0.419	0.00968	8.17e-06	6.81e-06	0.0112	0.034	0.000788	7.02e-06	0.00877	0.465	3.12e-07	0.0215	5.56e-05	0	0	0	0	6.85e-09	0.00129	0.00206	0.00097	0.00357	0.00334	0.0318	3.1e-09	4.2e-07	6.42e-07	0.00218	0	0	0	0.269	0.196	3.19e-07	0.0296	1.65e-07
P1	18x0	0.661	0.0127	0.0426	0.0222	0.0161	0.0154	3.8e-06	4.31e-07	0.00898	0.0159	0.122	0.00369	0.0025	0.0768	0.0027	1.77e-08	0.00697	0.00639	1.8e-07	8.69e-07	6.55e-09	2.96e-09	0.00278	0.0126	0	0	0	0	0	0.00299	0.00299	0.00299	0.105	1.82e-08	0.0169	0.661	8.99e-10
P1	22x54	0.61	0.112	0.0853	0.0405	0.019	3.66e-06	3.27e-07	3.11e-06	0.0551	0.000996	4.18e-06	0.00244	2.8e-07	0.0744	3.46e-08	0.0115	0.00751	1.1e-07	0	0	0	0	0	0	0	0	0	0	0	0.0226	0.0326	9.28e-09	0	0	1e-05	0.61	3.18e-07
P1	75x55	0	0.0663	0.175	0.0607	7.64e-05	0.0234	0.000145	1.34e-07	0.0198	0.025	0.235	0.0991	7.22e-06	0.295	1.66e-05	1.66e-05	1.66e-05	1.66e-05	0.000464	3.09e-08	0.00448	7.28e-06	0.00593	0.0125	2.7e-05	2.7e-05	2.7e-05	2.7e-05	2.7e-05	0.0189	0.000924	2.32e-07	4.32e-07	0.178	0.0567	0	0
P1	18x98	0.279	0.306	0.00271	0.0309	0.0257	0.0418	0.00941	4.29e-09	9.42e-08	0.0265	0.277	2.31e-07	4.1e-06	2.6e-06	0.000237	0.00342	0.022	1.85e-08	1.01e-08	1.47e-07	1.11e-05	3.55e-06	0.0157	0.0261	0.00188	0.00188	0.00188	0.00188	0.00188	0	0	0	0.0384	0.239	4.16e-10	1.12e-07	0.279
P1	67x71	1	0	0	0	0	0	0	0	0	0	0	0	0	1e-05	0	0	0	0	0	0	0	0	0	0	0	0	0	0	0	0	0	0	0	0	1e-05	1	8.1e-10
P1	25x83	0.817	0.0516	3.67e-10	0.0257	3.02e-06	0.00593	9.58e-08	7.12e-07	6.39e-07	4.61e-07	0.0629	3.54e-08	0.0185	0.0178	0	0	0	0	0.000987	0.000987	0.000987	0.000987	0.000987	0.000987	0	0	0	0	0	0	0	0	3.01e-07	0.0629	3.16e-07	1.69e-08	0.817
P1	6x84	0.413	0.0291	3.31e-07	0.0119	0.00041	0.0601	0.0149	1.8e-07	0.263	0.00884	0.0956	3e-07	0.0432	0.0594	0.0001	0.0001	0.0001	0.0001	2.75e-08	0.00257	0.00103	0.00034	0.0146	0.0415	0.00583	0.00317	1.51e-08	0.00124	0.00465	4.72e-08	0.131	0.132	0.0956	2.16e-08	5.56e-08	3.31e-07	0.413
P1	10x62	0.404	0.235	0.0308	0.133	0.0246	0.00673	0.0128	9.28e-09	4.13e-07	0.015	0.135	0.00287	5.46e-08	3.54e-07	0.00498	1.7e-07	0.0111	0.00853	0.00112	0.00112	0.00112	0.00112	0.00112	0.00112	0.0127	6.22e-06	1.72e-09	8.95e-08	1.35e-08	0	0	0	2.77e-09	0.0945	0.0405	0.404	1.51e-06
P1	29x125	0.594	0.221	1.84e-07	0.0585	0.0123	0.0109	6.99e-07	0.00349	5.7e-07	0.00155	0.0681	0.00535	9.48e-05	0.0239	0.00307	0.00307	0.00307	0.00307	0.00129	0.00148	7.6e-09	0.00215	0.00404	0.00189	0	0	0	0	0	0	0	0	4.9e-09	0.0333	0.0349	0.113	0.481
P1	8x4	0.203	0.169	0.0947	0.21	0.0846	0.00545	4.88e-08	5.01e-07	0.000127	0.0218	0.152	0.00351	3.6e-06	0.0559	0.00299	3.59e-08	0.0331	0.0485	0.000906	0.000906	0.000906	0.000906	0.000906	0.000906	0	0	0	0	0	3.91e-05	3.91e-05	3.91e-05	0.121	0.0306	4.5e-08	0.203	9.02e-08
P1	25x19	0.643	4.08e-09	0.00517	0.0247	0.00779	0.00245	4.17e-06	8.92e-05	0.0225	0.0207	0.0326	0.0309	1.2e-10	0.21	0.00194	0.00194	0.00194	0.00194	0.000406	0.000406	0.000406	0.000406	0.000406	0.000406	0	0	0	0	0	0.00761	0.0146	0.000315	4.72e-09	0.0326	5.26e-06	0.643	1.12e-09
P1	30x10	0.618	1.09e-07	0.0468	0.0168	0.00631	0.0284	3.27e-05	0.000316	0.000273	0.00639	0.113	0.0221	8.77e-07	0.141	0.00158	0.00158	0.00158	0.00158	0.00902	0.00333	0.0075	0.00583	3.74e-06	0.00269	4.55e-06	4.55e-06	4.55e-06	4.55e-06	4.55e-06	8.78e-05	8.78e-05	8.78e-05	1.74e-07	0.0844	0.029	0.618	2.2e-09
P1	46x74	1	0	0	0	0	0	0	0	0	0	0	0	0	1e-05	0	0	0	0	0	0	0	0	0	0	0	0	0	0	0	0	0	0	0	0	1e-05	1	5.03e-08
P1	76x54	0	0.0524	0.201	0.00879	6.65e-06	6.41e-05	1.03e-05	6.43e-06	0.399	5.4e-07	0.0467	0.0197	0.000229	0.272	0	0	0	0	9.02e-06	9.02e-06	9.02e-06	9.02e-06	9.02e-06	9.02e-06	5.78e-08	5.78e-08	5.78e-08	5.78e-08	5.78e-08	0.133	0.133	0.133	1.6e-07	2.68e-07	0.0467	0	0
P1	45x57	0.521	0.0981	0.113	0.0423	0.0239	0.0264	2.71e-08	5.16e-07	1.52e-06	0.0114	0.0975	0.00162	0.00485	0.0599	0.0168	1.6e-06	0.00683	0.000279	0.00359	0.00241	0.00351	2.05e-05	0.00988	0.007	0	0	0	0	0	0	0	0	0.0119	0.0638	0.0218	0.521	9.09e-07
P1	46x118	0.0998	0.161	0.112	0.0417	0.157	0.0524	0.0394	3.86e-06	3.83e-07	0.0595	0.225	0.00333	8.32e-06	0.0486	0.000383	8.55e-09	0.131	0.0261	1.15e-07	4.69e-08	1.32e-06	0.000177	0.027	0.0253	0.00791	0.0113	0.00483	7.52e-06	0.0153	0	0	0	9.06e-09	0.197	0.0279	0.0998	2.21e-07
P1	24x88	0.635	0.191	0.0154	0.0338	7.01e-06	0.00105	6.43e-05	2.68e-06	8.54e-05	2.37e-05	0.123	6.54e-08	1.1e-07	5.19e-06	0	0	0	0	0.000174	0.000174	0.000174	0.000174	0.000174	0.000174	1.09e-05	1.09e-05	1.09e-05	1.09e-05	1.09e-05	2.51e-05	2.51e-05	2.51e-05	3.87e-09	0.117	0.00651	2.22e-08	0.635
P1	29x113	0.622	0.128	7.03e-06	0.0343	0.000278	3e-06	5.28e-08	0.000194	1.24e-06	3.14e-06	0.0977	0.00105	0.00676	0.11	6.7e-05	6.7e-05	6.7e-05	6.7e-05	0	0	0	0	0	0	0	0	0	0	0	0	0	0	1.78e-09	0.0838	0.0139	0.0487	0.574
P1	53x19	0.257	0.0529	0.163	0.0536	0.0119	2.82e-05	1.22e-06	8.74e-07	0.0151	0.0182	0.158	0.0415	0.00432	0.224	0.00298	0.00298	0.00298	0.00298	3.03e-06	3.03e-06	3.03e-06	3.03e-06	3.03e-06	3.03e-06	0	0	0	0	0	0.00403	3.7e-08	0.0111	0.00623	0.12	0.0317	0.257	2.03e-09
P1	6x76	0.53	0.0703	0.069	0.0599	0.0032	0.0176	5.96e-06	9.69e-08	0.0516	0.0128	0.0113	4.76e-07	0.0225	0.151	0.000798	0.000798	0.000798	0.000798	4.48e-06	6.45e-06	4.09e-10	0.000108	0.00436	0.0131	0	0	0	0	0	0.00443	0.0292	0.018	3.35e-09	1.76e-08	0.0113	0.53	8.03e-08
P1	4x58	0.596	0.0861	0.0966	0.0333	0.000323	0.0511	1.7e-08	3.46e-06	0.051	1.09e-07	5.01e-07	0.0249	5.77e-09	0.0606	7.83e-05	7.83e-05	7.83e-05	7.83e-05	0.0168	0.0185	1.03e-05	0.000937	0.0142	0.000643	0	0	0	0	0	0.0202	0.0308	2.56e-08	0	0	1e-05	0.596	6.04e-07
P1	62x8	0.828	1.17e-06	0.0313	0.0234	2.56e-05	2.15e-06	1.1e-07	4.72e-05	1.89e-09	1.34e-05	6.28e-06	0.00625	4.18e-05	0.11	3.91e-06	3.91e-06	3.91e-06	3.91e-06	0	0	0	0	0	0	0	0	0	0	0	0	0	0	0	0	1e-05	0.828	6.61e-08
P1	15x21	0.587	0.0613	0.0751	0.0154	0.0229	0.0288	6.82e-05	1.7e-06	0.07	8.51e-06	7.15e-08	0.06	0.00115	0.0787	0.00524	0.000826	2.95e-05	0.0168	0.0227	0.00462	0.00119	0.00029	2.12e-07	6.79e-07	1.16e-05	1.16e-05	1.16e-05	1.16e-05	1.16e-05	0.0206	0.0494	2.57e-05	0	0	1e-05	0.587	7.76e-07
P1	1x63	0.228	0.227	0.0777	0.133	0.00422	0.026	4.72e-07	1.75e-06	8.62e-05	0.0567	0.0839	0.0511	0.0019	0.11	0.00105	0.00105	0.00105	0.00105	0.00989	0.00449	1.81e-05	4.6e-08	0.0116	1.4e-06	0	0	0	0	0	2.54e-05	2.54e-05	2.54e-05	1.49e-08	0.00892	0.075	0.228	1.62e-07
P1	59x11	0.808	0.00104	0.0672	1.37e-07	0.000135	1.5e-05	5.14e-06	0.000419	3.87e-06	1.18e-05	5.64e-05	0.000363	4.87e-07	0.123	3.12e-05	3.12e-05	3.12e-05	3.12e-05	8.39e-07	8.39e-07	8.39e-07	8.39e-07	8.39e-07	8.39e-07	0	0	0	0	0	0	0	0	2.32e-05	2.32e-05	1e-05	0.808	1.75e-08
P1	11x29	0.253	0.199	0.0605	0.131	0.0134	0.0708	0.00588	0.00149	0.0276	0.0137	0.0886	0.0126	2.24e-08	0.123	0.00911	2.89e-08	2.21e-06	0.00422	0.0364	0.00932	0.00128	1.22e-05	0.0237	0.000109	0.00117	0.00117	0.00117	0.00117	0.00117	0.0101	0.0175	4.18e-08	8.6e-09	2.13e-08	0.0886	0.253	1.62e-07
P1	22x68	0.877	0.0408	0.00574	0.0362	0.000209	2.26e-05	1.92e-06	5.24e-06	0.00759	2.98e-07	9.97e-08	1.25e-05	0.0295	0.00313	4.97e-05	4.97e-05	4.97e-05	4.97e-05	2.1e-06	2.1e-06	2.1e-06	2.1e-06	2.1e-06	2.1e-06	0	0	0	0	0	0.00253	0.00253	0.00253	0	0	1e-05	2.96e-08	0.877
P1	52x68	0.814	4.12e-06	5.06e-08	3.39e-06	3.43e-05	2.57e-07	6.26e-07	0.00121	9.27e-06	8.75e-06	0.103	0.000604	5.19e-05	0.0807	6.08e-06	6.08e-06	6.08e-06	6.08e-06	0	0	0	0	0	0	0	0	0	0	0	0	0	0	1.07e-08	0.102	0.00153	0.567	0.247
P1	65x13	0.591	1.67e-08	0.122	0.00119	0.00957	0.00465	2.68e-06	0.00521	4.05e-08	2.68e-06	0.144	0.00667	6.3e-05	0.116	0.00239	0.00239	0.00239	0.00239	0.000773	0.000773	0.000773	0.000773	0.000773	0.000773	0	0	0	0	0	0	0	0	0.018	0.118	0.00801	0.591	7.74e-08
P1	34x90	0.167	0.22	0.0132	0.0131	1.12e-08	0.0534	2.32e-07	1.57e-05	0.0633	0.0141	0.298	1.24e-05	0.027	0.13	0	0	0	0	0.000209	4.07e-06	0.00639	0.0013	0.0248	0.0206	0	0	0	0	0	0.00077	2.6e-08	0.0626	0.26	0.038	1.98e-08	2.28e-06	0.167
P1	37x45	0.434	0.127	0.00879	0.0462	0.0453	0.021	0.00634	0.00135	0.00111	0.0284	0.125	2.06e-07	4.63e-06	0.156	9.48e-06	3.42e-08	0.0307	0.0145	0.00032	0.0034	6.67e-07	0.00422	0.0123	0.00077	0.00127	0.00127	0.00127	0.00127	0.00127	0.000366	0.000366	0.000366	0.0049	0.114	0.00597	0.434	1.87e-07
P1	72x28	0.686	0.0468	0.0564	0.0255	0.000239	1.04e-05	1.6e-06	2.15e-07	4.33e-07	7.88e-06	1.73e-06	0.0225	0.0519	0.11	5.73e-05	5.73e-05	5.73e-05	5.73e-05	7.31e-08	7.31e-08	7.31e-08	7.31e-08	7.31e-08	7.31e-08	0	0	0	0	0	0	0	0	0	0	1e-05	0.686	9.1e-07
P1	62x72	0.922	0.0142	0.035	0.00446	1.55e-08	1.44e-07	4.9e-07	2.16e-07	5.89e-07	0.00179	0.0168	0.0058	6.27e-09	2.2e-07	0	0	0	0	0	0	0	0	0	0	0	0	0	0	0	0	0	0	1.1e-09	0.0168	9.71e-08	0.922	5.75e-08
P1	66x10	0.871	0.0161	0.0348	0.0131	8.2e-08	2.35e-08	4.26e-09	4.48e-06	1.74e-05	1.59e-05	7.48e-06	0.00123	0.0129	0.0513	0	0	0	0	0	0	0	0	0	0	0	0	0	0	0	2.47e-06	2.47e-06	2.47e-06	0	0	1e-05	0.871	1.04e-08
P1	46x36	0.741	0.0295	0.0356	0.0263	0.00962	0.00367	8.64e-08	0.000284	0.0328	0.0354	0.000813	3.13e-07	9.11e-09	0.0851	0.0024	0.0024	0.0024	0.0024	0.000611	0.000611	0.000611	0.000611	0.000611	0.000611	0	0	0	0	0	0.0208	9.43e-08	0.012	0.000401	0.000401	1e-05	0.741	8.4e-07
P1	49x95	0.729	0.0123	0.0222	0.000122	0.0647	0.0265	0.00126	1.91e-06	0.0332	0.00334	8.03e-06	0.0329	0.0337	0.0413	0.00187	4.64e-09	0.0275	0.0353	3.52e-09	0.00284	0.000854	0.0065	0.00676	0.00953	0.00025	0.00025	0.00025	0.00025	0.00025	0.00971	0.0235	1.82e-06	0	0	1e-05	0.336	0.393
P1	18x14	0.507	0.143	0.0769	0.0703	0.00572	0.0443	3.71e-06	3.04e-07	0.0626	0.00983	0.0122	0.0206	0.0012	0.0464	0.00143	0.00143	0.00143	0.00143	0.00778	0.00651	0.0124	0.00614	0.0114	7.84e-07	0	0	0	0	0	1.28e-06	0.0555	0.00714	4.32e-08	1.34e-08	0.0122	0.507	1.59e-08
P1	55x29	0.679	0.0706	0.0391	0.0625	0.00763	1.98e-05	1.66e-06	6.78e-06	8.96e-06	0.00729	3.08e-08	0.00319	0.0223	0.109	0.00191	0.00191	0.00191	0.00191	1.64e-06	1.64e-06	1.64e-06	1.64e-06	1.64e-06	1.64e-06	0	0	0	0	0	0	0	0	0	0	1e-05	0.679	2.72e-09
P1	68x30	0.755	0.0864	0.0852	0.0158	0.02	0.00597	9.41e-07	4.09e-08	0.00364	1.86e-05	0.00369	0.00445	0.00372	0.0159	0.0153	0.000504	0.00422	1.39e-08	0.000994	0.000994	0.000994	0.000994	0.000994	0.000994	0	0	0	0	0	0.00121	0.00121	0.00121	0.00184	0.00184	1e-05	0.755	6.51e-08
P1	0x26	0.0406	0.157	0.141	0.0597	0.129	0.071	2.6e-05	0.000935	0.0299	0.0484	0.162	0.0134	2.19e-08	0.147	0.0142	3.01e-08	0.0516	0.0628	8.95e-05	0.00221	1.1e-06	3.29e-05	0.0349	0.0337	3.19e-06	3.19e-06	3.19e-06	3.19e-06	3.19e-06	0.0241	1.05e-06	0.00576	3.36e-07	0.146	0.0165	0.0405	1.95e-08
P1	74x64	0.14	0.0414	0.0298	0.0308	0.473	0.145	8.21e-07	7.07e-07	0.001	0.0235	0.012	0.000981	9.53e-08	0.102	0.0134	1.43e-05	4.69e-08	0.46	4.91e-08	1.26e-08	0.0409	0.00322	0.0821	0.0189	0	0	0	0	0	0.00033	0.00033	0.00033	2.99e-08	1.52e-10	0.012	0.14	4.51e-06
P1	59x47	0.551	0.0049	0.0819	0.0276	0.0229	3.61e-08	1.53e-07	6.45e-06	0.0369	0.0141	1.56e-05	0.0498	0.0626	0.149	0.00571	0.00573	0.00572	0.00575	0	0	0	0	0	0	0	0	0	0	0	7.95e-07	0.0342	0.00272	2.79e-06	2.79e-06	1e-05	0.551	9.44e-10
P1	5x63	0.314	0.219	0.05	0.0435	0.0283	0.0247	0.000201	1.49e-05	5.84e-06	0.00503	0.276	0.00364	5.24e-07	0.0351	0.0208	0.00137	5.23e-08	0.00608	0.00413	7.62e-06	0.0057	0.00736	0.00663	0.00083	3.82e-05	3.82e-05	3.82e-05	3.82e-05	3.82e-05	0	0	0	3.03e-09	0.187	0.089	0.314	3.73e-08
P1	75x57	0	0.112	0.141	0.0721	0.000139	0.0564	2.72e-06	1.53e-07	5.22e-06	0.0367	0.123	0.0885	0.0359	0.335	3.22e-05	3.22e-05	3.22e-05	3.22e-05	0.00775	7.86e-09	0.00992	0.0142	0.00879	0.0157	0	0	0	0	0	0	0	0	9.58e-09	0.0758	0.0468	0	0
P1	74x48	0.242	0.0359	0.108	0.0622	4.97e-07	1.42e-06	3.02e-07	2.74e-07	0.0409	0.0326	0.161	0.0577	0.00693	0.253	0	0	0	0	0	0	0	0	0	0	0	0	0	0	0	0.036	6.87e-08	0.00494	1.3e-08	0.119	0.0418	0.242	1.22e-09
P1	7x57	0.388	0.198	0.0846	0.0462	0.022	0.0473	2.34e-06	8.38e-06	0.0392	0.0216	0.0813	0.0115	1.35e-06	0.0603	0.000821	3e-09	3.33e-08	0.0212	0.0133	0.00136	5e-09	0.017	0.0156	1.37e-06	0	0	0	0	0	0.0386	0.000598	4.52e-07	3.65e-08	0.00188	0.0794	0.388	5.1e-07
P1	63x107	1	0	0	0	0	0	0	0	0	0	0	0	0	1e-05	0	0	0	0	0	0	0	0	0	0	0	0	0	0	0	0	0	0	0	0	1e-05	0.863034	0.136956
P1	5x45	0.378	0.0949	0.128	0.0602	0.0034	0.0813	4.07e-06	6.58e-08	0.0853	0.0177	0.00376	0.063	4.24e-08	0.085	0.000848	0.000848	0.000848	0.000848	0.0144	0.0136	0.0127	0.015	0.0135	0.0121	0	0	0	0	0	0.02	0.0653	5.44e-08	0.00188	0.00188	1e-05	0.378	1.47e-08
P1	1x5	0.785	0.0773	0.0139	0.0197	1.88e-05	3.74e-06	1.23e-05	3.95e-07	0.0443	3.01e-07	0.0261	0.0046	0.0031	0.0262	2.21e-06	2.21e-06	2.21e-06	2.21e-06	0	0	0	0	0	0	4.52e-07	4.52e-07	4.52e-07	4.52e-07	4.52e-07	0.0147	0.0148	0.0148	5.51e-08	4.69e-08	0.0261	0.785	1.55e-07
P1	9x9	0.817	8.53e-08	0.0266	0.0132	1.13e-06	0.00798	2.07e-05	2.22e-06	0.00321	1.39e-06	6.78e-08	0.0175	8.92e-09	0.114	0	0	0	0	0.00133	0.00133	0.00133	0.00133	0.00133	0.00133	2.14e-06	2.14e-06	2.14e-06	2.14e-06	2.14e-06	0.00107	0.00107	0.00107	0	0	1e-05	0.817	6.61e-09
P1	12x116	0.588	0.233	0.000314	7.47e-06	3.62e-08	1.42e-06	1.3e-07	7.63e-07	5.08e-07	1.18e-07	0.0857	1.33e-06	0.0925	1.07e-06	0	0	0	0	0	0	0	0	0	0	0	0	0	0	0	0	0	0	5.48e-10	0.0751	0.0107	2.12e-08	0.588
P1	45x1	0.724	9.53e-09	0.0652	0.0209	0.0112	0.00175	0.000551	0.00794	3.09e-08	0.00341	0.0912	0.00644	9.42e-08	0.0676	0.00111	1.1e-05	0.00964	0.000381	0.00029	0.00029	0.00029	0.00029	0.00029	0.00029	0.000108	0.000108	0.000108	0.000108	0.000108	0	0	0	3.78e-08	0.067	0.0241	0.724	1.79e-08
P1	66x38	0.0702	0.148	0.131	0.0146	0.132	0.117	1.31e-08	1.65e-05	0.0606	0.0691	0.0445	0.0561	0.0231	0.134	0.0172	0.0396	0.0756	2.21e-09	0.00863	0.000119	0.0377	0.0164	0.0196	0.0342	0	0	0	0	0	5.8e-06	0.0202	0.0405	1.35e-08	4.85e-09	0.0445	0.0702	2.93e-09
P1	23x19	0.58	0.0282	0.0854	0.0306	0.00948	0.0437	3.71e-06	7.16e-05	0.0114	0.0101	5.45e-09	0.039	1.06e-08	0.162	0.00237	0.00237	0.00237	0.00237	0.0189	3.87e-07	4.07e-06	0.00958	0.00853	0.00673	0	0	0	0	0	0.0114	4.3e-06	5.35e-10	0	0	1e-05	0.58	1.13e-07
P1	25x27	0.509	0.122	0.0506	0.0271	0.0429	0.00934	0.00142	0.000183	0.0825	0.000278	5.98e-09	0.00476	4.75e-08	0.151	0.0147	0.0113	3.34e-07	0.0168	0.00156	0.00156	0.00156	0.00156	0.00156	0.00156	0.000282	0.000282	0.000282	0.000282	0.000282	0.0651	0.0146	0.00271	0	0	1e-05	0.509	5.47e-08
P1	19x31	0.29	0.157	0.09	0.125	0.0164	0.0745	3.91e-06	1.97e-05	0.0323	0.0116	0.116	0.0228	5.52e-07	0.0644	0.000179	6.41e-06	0.00725	0.00899	0.0127	0.0118	0.0181	2.43e-08	0.0318	4.4e-07	0	0	0	0	0	0.00761	0.0247	4.06e-08	1.8e-08	0.0475	0.0689	0.29	5.22e-09
P1	38x8	0.594	1.79e-08	0.0918	0.0476	0.0194	0.0282	1.52e-05	0.00344	2.2e-06	0.0178	0.0581	0.00333	1.89e-08	0.136	0.0192	1.61e-08	1.99e-06	0.000248	5.7e-07	0.00186	0.00433	0.00268	0.00889	0.0105	1.03e-06	1.03e-06	1.03e-06	1.03e-06	1.03e-06	0	0	0	6.63e-08	3.8e-08	0.0581	0.594	1.35e-08
P1	28x22	0.621	0.0361	0.0257	0.0758	0.0619	0.00425	1.88e-06	2.15e-06	0.00182	0.0052	0.0906	2.38e-08	6.68e-07	0.0777	0.0303	9.21e-06	0.00214	0.0294	0.000707	0.000707	0.000707	0.000707	0.000707	0.000707	0	0	0	0	0	0.000603	0.000603	0.000603	0.00702	0.0604	0.0232	0.621	1.2e-09
P1	10x12	0.697	0.036	0.0586	5.27e-06	8.89e-06	1.64e-05	2.05e-06	0.000252	0.106	2.03e-06	1.46e-07	8.35e-07	0.00107	0.101	0	0	0	0	1.06e-06	1.06e-06	1.06e-06	1.06e-06	1.06e-06	1.06e-06	0	0	0	0	0	0.0312	0.0615	0.0129	0	0	1e-05	0.697	9.4e-08
P1	13x37	0.154	0.315	0.0534	0.119	0.0258	0.0546	0.00595	8.21e-08	3.56e-08	0.0701	0.0827	0.0273	5.43e-06	0.0924	0.00193	0.000255	0.0236	2.8e-05	1.5e-07	2.73e-08	0.0131	3.94e-05	0.0413	2.61e-05	0.00119	0.00119	0.00119	0.00119	0.00119	0	0	0	3.36e-08	1.9e-08	0.0827	0.154	3.91e-07
P1	69x91	0.864	0.0468	0.0199	0.011	4.51e-05	9.27e-06	0.00011	3.97e-08	0.0012	1.65e-06	0.00233	0.00479	0.0494	0.000143	8.77e-06	8.77e-06	8.77e-06	8.77e-06	0	0	0	0	0	0	2e-05	2e-05	2e-05	2e-05	2e-05	0.000397	0.000397	0.000397	0.00116	0.00116	1e-05	0.864	2.61e-07
P1	13x83	0.738	0.129	1.16e-07	0.0619	0.00504	2.18e-06	6.41e-07	4.01e-06	2.58e-08	0.00358	0.049	0.00189	4.85e-08	0.0118	0.00126	0.00126	0.00126	0.00126	0	0	0	0	0	0	0	0	0	0	0	0	0	0	4.22e-09	0.0315	0.0175	6.25e-08	0.738
P1	62x56	0.874	2.98e-06	0.0265	0.0221	4.85e-06	6.92e-05	4.77e-06	1.12e-05	6.74e-06	5.06e-06	8.85e-10	0.00691	4.95e-08	0.0708	0	0	0	0	9.87e-06	9.87e-06	9.87e-06	9.87e-06	9.87e-06	9.87e-06	0	0	0	0	0	0	0	0	0	0	1e-05	0.874	1.04e-09
P1	58x110	0.487	0.0533	0.076	0.0911	0.0543	0.0348	0.00575	1.39e-05	3.24e-06	5.7e-08	0.12	0.0117	0.000321	0.0662	0.00887	0.0198	0.0256	7.46e-09	0.00336	8.54e-09	0.00233	0.00831	0.00735	0.0135	0.00115	0.00115	0.00115	0.00115	0.00115	0	0	0	0.0879	0.0319	1.87e-09	0.487	3.11e-07
P1	45x75	1	0	0	0	0	0	0	0	0	0	0	0	0	1e-05	0	0	0	0	0	0	0	0	0	0	0	0	0	0	0	0	0	0	0	0	1e-05	0.811846	0.188144
P1	6x32	0.0374	0.236	0.127	0.115	0.0228	0.0967	3.69e-06	6.44e-07	0.0315	0.0254	0.128	0.067	1.15e-07	0.113	0.00448	9.68e-08	0.00817	0.0101	0.0166	0.0173	0.015	0.00781	0.0399	2.98e-10	0	0	0	0	0	0.0095	0.022	2.3e-05	1.31e-08	0.0392	0.0886	0.0374	4.35e-08
P1	32x2	0.298	0.00277	0.105	0.0299	0.0263	7.17e-07	3.94e-05	1.27e-05	1.8e-05	0.00937	0.219	0.0412	0.00535	0.262	0.0263	1.24e-07	1.07e-05	1.03e-07	0	0	0	0	0	0	5.89e-06	5.89e-06	5.89e-06	5.89e-06	5.89e-06	2.66e-06	2.66e-06	2.66e-06	0.062	0.14	0.0171	0.298	4.24e-07
P1	17x5	0.725	0.0371	0.00361	0.00327	0.0268	0.0102	1.06e-06	0.00314	0.0465	0.000697	0.00803	0.00673	0.025	0.104	0.00238	4.93e-06	0.013	0.0113	0.00329	3.71e-06	0.0028	0.00142	0.0027	1.19e-08	0	0	0	0	0	4.57e-08	0.0404	0.0061	0.00401	0.00401	1e-05	0.725	1.06e-06
P1	1x89	0.612	0.263	0.0101	0.0699	0.00769	0.0144	0.00172	1.65e-07	1.93e-09	0.00281	0.019	1.03e-07	6.15e-07	1.43e-06	0.00192	0.00192	0.00192	0.00192	3.81e-09	3.85e-07	1.23e-08	2.61e-07	0.00722	0.00712	0.000341	0.000341	0.000341	0.000341	0.000341	0	0	0	3.51e-09	1.11e-08	0.019	5.62e-08	0.612
P1	2x38	0.0265	0.278	0.0709	0.0864	0.179	0.0332	0.000962	0.0101	0.0597	0.00846	0.137	0.00317	1.51e-07	0.106	0.017	0.000392	0.145	0.0162	5.07e-05	6.88e-05	0.00019	0.012	0.0208	1.4e-06	0.00019	0.00019	0.00019	0.00019	0.00019	0.0223	0.0374	5.02e-08	3.07e-09	0.0609	0.0765	0.0265	1.8e-08
P1	51x49	0.83	2.86e-05	0.0327	3.46e-06	0.00371	0.00399	0.00161	1.48e-05	6.98e-07	1.71e-06	7.31e-06	0.0183	1.42e-07	0.11	0.000924	0.000924	0.000924	0.000924	0.000663	0.000663	0.000663	0.000663	0.000663	0.000663	0.000319	0.000319	0.000319	0.000319	0.000319	0	0	0	0	0	1e-05	0.83	3.36e-08
P1	27x81	0.998	0.000129	0.000129	0.000129	0.000129	0.000129	0.000129	0.000129	0.000129	0.000129	0.000129	0.000129	0.000129	1e-05	2.98e-05	2.98e-05	2.98e-05	2.98e-05	1.99e-05	1.99e-05	1.99e-05	1.99e-05	1.99e-05	1.99e-05	2.38e-05	2.38e-05	2.38e-05	2.38e-05	2.38e-05	3.97e-05	3.97e-05	3.97e-05	5.96e-05	5.96e-05	1e-05	0.0503	0.948
P1	77x37	0	1.07e-06	0.0454	0.00267	0.000496	0.000442	5.35e-05	6.59e-05	0.000385	3.12e-06	0.722	0.0006	0.00052	0.227	0.000121	0.000121	0.000121	0.000121	7.2e-05	7.2e-05	7.2e-05	7.2e-05	7.2e-05	7.2e-05	8.71e-06	8.71e-06	8.71e-06	8.71e-06	8.71e-06	0.000125	0.000125	0.000125	0.318	0.254	0.15	0	0
P1	32x94	0.527	0.118	4.22e-08	0.0255	0.00145	0.0255	2.78e-05	2.81e-06	0.0279	0.00875	0.251	9.19e-07	0.00442	0.0099	0.000361	0.000361	0.000361	0.000361	2.24e-06	1.99e-09	1.44e-07	0.00536	0.0101	0.0101	3.56e-06	3.56e-06	3.56e-06	3.56e-06	3.56e-06	0.00925	0.00927	0.00932	0.251	1.44e-07	5.67e-10	7.2e-08	0.527
P1	74x66	0.17	0.00156	0.00799	0.00706	0.635	0.171	6.06e-06	7.12e-07	5.22e-07	7.63e-05	1.65e-07	0.00755	8.07e-10	1.75e-05	0.158	0.0171	3.7e-06	0.46	2.77e-05	0.0097	0.0141	0.0326	0.0611	0.0533	0	0	0	0	0	0	0	0	0	0	1e-05	0.17	8.94e-07
P1	38x72	0.406	0.127	0.0364	0.0536	0.0717	0.0816	2.91e-07	2.01e-07	0.0329	0.0133	0.144	0.00385	0.0157	0.0141	0.00303	1.69e-08	0.0426	0.0261	1.62e-08	2.17e-06	3.01e-09	0.0267	0.0205	0.0344	0	0	0	0	0	5.07e-08	0.0153	0.0176	0.144	9.47e-06	3.52e-09	0.406	1.47e-05
P1	46x122	0.429	1.16e-08	0.0301	0.0248	0.0387	0.0123	4.02e-06	1.18e-06	6.02e-07	0.0469	1.81e-06	0.0369	0.00018	0.381	0.00794	2.37e-09	0.017	0.0137	3.71e-09	0.000568	3.76e-08	0.000103	0.00506	0.00655	0	0	0	0	0	0	0	0	0	0	1e-05	0.359	0.0704
P1	8x106	0.46	0.31	0.0171	0.0367	0.00278	0.0164	0.000141	0.00309	3.75e-06	0.0082	0.145	2.07e-09	3.9e-08	5.34e-06	0.000693	0.000693	0.000693	0.000693	1.25e-08	9.43e-06	6.63e-06	0.00051	0.00498	0.0109	2.62e-05	2.62e-05	2.62e-05	2.62e-05	2.62e-05	0	0	0	0.052	0.0933	2.78e-09	4.8e-07	0.46
P1	21x1	0.137	0.21	0.0475	0.177	0.0979	0.0848	3.63e-07	1.72e-07	0.0016	0.00466	0.179	0.00756	0.00498	0.0482	0.0245	0.0245	0.0245	0.0245	0.0145	0.00824	0.0185	2.78e-05	0.013	0.0306	0	0	0	0	0	0.000531	0.000531	0.000531	0.0309	0.0983	0.0494	0.137	3.55e-08
P1	23x87	0.602	0.156	0.00229	0.032	0.0198	6.24e-05	0.000137	0.000295	4.43e-05	0.00322	0.17	0.0139	7.14e-05	1.68e-05	6.76e-06	1.08e-05	0.0197	2.34e-08	8.74e-06	8.74e-06	8.74e-06	8.74e-06	8.74e-06	8.74e-06	2.54e-05	2.54e-05	2.54e-05	2.54e-05	2.54e-05	1.14e-05	1.14e-05	1.14e-05	0.0172	0.153	1.13e-08	8.85e-08	0.602
P1	55x39	0.64	0.101	0.0376	0.0129	0.034	1.74e-06	8.48e-07	1.24e-05	0.0127	0.0116	0.055	0.0153	0.00347	0.0765	0.0125	2.79e-08	0.0134	0.00809	0	0	0	0	0	0	0	0	0	0	0	0.00547	0.00721	3.38e-08	3.11e-08	4.39e-09	0.055	0.64	6.98e-07
P1	21x95	0.752	0.0536	4.71e-07	1.39e-05	2.86e-06	0.00697	0.0108	2.06e-05	3.7e-05	0.00132	0.175	5.82e-08	0.00034	6.48e-07	0	0	0	0	0.00116	0.00116	0.00116	0.00116	0.00116	0.00116	0.0107	1.57e-10	6.66e-07	5.53e-06	1.32e-05	9.01e-06	9.01e-06	9.01e-06	0.175	7.44e-07	2.27e-09	3.41e-10	0.752
P1	20x64	0.488	0.185	0.103	0.0831	0.0166	0.0116	1.74e-07	4.4e-07	2.14e-06	0.00561	0.0681	2.67e-06	2.66e-06	0.0384	2.12e-08	0.00459	0.00648	0.00548	1.68e-07	0.000469	0.00136	0.000148	0.0065	0.00308	0	0	0	0	0	0	0	0	3.96e-08	3.13e-07	0.0681	0.488	2.53e-07
P1	16x32	0.253	0.218	0.0964	0.0832	0.0442	0.0218	1.25e-06	1.07e-06	8.02e-08	0.0308	0.15	1.76e-07	0.00227	0.101	0.0218	6.45e-07	0.0117	0.0107	0.00908	1.87e-08	0.00522	4.27e-06	0.0074	8.44e-05	0	0	0	0	0	0	0	0	0.0683	0.0489	0.0325	0.253	3.62e-08
P1	28x96	0.911	0.014	7.69e-07	0.0216	1.88e-07	4.47e-07	2.61e-07	2.72e-07	9.31e-08	1.86e-06	0.0392	4e-08	0.0141	6.36e-07	0	0	0	0	0	0	0	0	0	0	0	0	0	0	0	0	0	0	1.48e-08	0.0392	7.41e-09	1.95e-09	0.911
P1	56x78	0.772	2.24e-07	1.94e-07	0.000677	0.000188	0.00283	0.000182	0.00286	0.00176	0.0126	0.11	0.000178	5.79e-05	0.097	4.45e-05	4.45e-05	4.45e-05	4.45e-05	0.000469	0.000469	0.000469	0.000469	0.000469	0.000469	3.44e-05	3.44e-05	3.44e-05	3.44e-05	3.44e-05	0.000583	0.000583	0.000583	7.29e-09	0.0988	0.0107	0.772	2.52e-10
P1	42x4	0.934	3.7e-07	6.35e-06	1.8e-05	1.83e-05	4.25e-07	0.000219	6.83e-06	3.12e-07	4.26e-06	6.68e-06	0.00148	2.34e-09	0.0638	2.07e-06	2.07e-06	2.07e-06	2.07e-06	0	0	0	0	0	0	4.18e-05	4.18e-05	4.18e-05	4.18e-05	4.18e-05	0	0	0	0	0	1e-05	0.934	1.52e-07
P1	4x54	0.246	0.224	0.143	0.0882	0.0281	0.0679	2.15e-06	0.000696	0.00265	0.0176	0.114	0.00142	2.14e-07	0.0656	3.93e-05	0.000166	0.0279	1.6e-08	0.0234	0.0145	0.00755	0.00692	0.0155	2.25e-05	0	0	0	0	0	0.000879	0.000879	0.000879	8.44e-09	0.0455	0.0689	0.246	1.45e-08
P1	41x71	0.797	4.22e-10	0.00516	0.0158	4.06e-07	0.00554	0.00154	8.96e-07	0.00169	0.00378	0.157	3.4e-07	0.0119	2.27e-05	0	0	0	0	0.000922	0.000922	0.000922	0.000922	0.000922	0.000922	0.000306	0.000306	0.000306	0.000306	0.000306	0.00056	0.00056	0.00056	0.155	0.00246	8.87e-10	0.133	0.664
P1	12x114	0.627	0.18	0.00437	0.00192	1.47e-07	0.000163	0.00149	4.4e-05	4.77e-06	1.22e-05	0.14	6.3e-07	0.0453	1.1e-07	0	0	0	0	2.55e-05	2.55e-05	2.55e-05	2.55e-05	2.55e-05	2.55e-05	0.000296	0.000296	0.000296	0.000296	0.000296	0	0	0	4.08e-09	0.136	0.00425	5.98e-08	0.627
P1	53x49	0.931	0.00123	0.00337	7.2e-06	1.31e-06	4.84e-07	1.01e-06	6.46e-10	7.82e-07	1.84e-07	2.86e-06	0.000288	3.24e-06	0.0637	0	0	0	0	0	0	0	0	0	0	0	0	0	0	0	0	0	0	0	0	1e-05	0.931	5.71e-10
P1	63x91	0.761	0.0505	0.00434	0.00407	0.000234	0.00247	0.000126	9.89e-05	0.000118	0.0103	0.159	0.00621	0.00141	1.63e-05	5.6e-05	5.6e-05	5.6e-05	5.6e-05	0.00041	0.00041	0.00041	0.00041	0.00041	0.00041	2.32e-05	2.32e-05	2.32e-05	2.32e-05	2.32e-05	3.61e-05	3.61e-05	3.61e-05	3.83e-08	0.158	0.00116	0.3	0.461
P1	62x48	0.953	1.85e-06	7.1e-09	6.07e-06	1.42e-06	2.2e-07	1.7e-05	0.000783	3.39e-05	8.94e-07	0.00847	0.0208	5.76e-08	0.0167	0	0	0	0	0	0	0	0	0	0	1.41e-06	1.41e-06	1.41e-06	1.41e-06	1.41e-06	7.95e-06	7.95e-06	7.95e-06	0.00423	0.00423	1e-05	0.917	0.0358
P1	63x95	0.417	0.152	0.0637	0.0725	0.00963	0.0488	0.0178	9.73e-05	4.58e-05	0.0369	0.177	0.00479	9.2e-05	9.84e-06	0.00241	0.00241	0.00241	0.00241	4.6e-08	2.4e-08	1.55e-05	2.23e-05	0.0277	0.0211	0.0162	0.000534	0.00108	3.05e-08	8.13e-08	1.19e-05	1.19e-05	1.19e-05	2.27e-07	0.177	4.89e-08	0.417	1.08e-08
P1	51x119	1	0	0	0	0	0	0	0	0	0	0	0	0	1e-05	0	0	0	0	0	0	0	0	0	0	0	0	0	0	0	0	0	0	0	0	1e-05	0.00210413	0.997886
P1	29x41	0.259	0.326	0.0364	0.104	0.0968	0.0468	1.91e-06	2.63e-07	0.00615	0.0365	0.0307	5.36e-06	0.00324	0.0544	6.12e-05	1.11e-08	0.0732	0.0236	4.41e-05	7.28e-05	0.00118	0.00345	0.0196	0.0224	0	0	0	0	0	0.00205	0.00205	0.00205	8.22e-09	3.5e-09	0.0307	0.259	7.96e-09
P1	51x31	0.846	9.6e-06	1.11e-06	1.62e-07	0.00086	0.00819	4e-05	4.24e-06	0.0366	0.00212	1.22e-06	9.67e-07	1.41e-09	0.107	0.000213	0.000213	0.000213	0.000213	0.00136	0.00136	0.00136	0.00136	0.00136	0.00136	5.99e-06	5.99e-06	5.99e-06	5.99e-06	5.99e-06	0.0204	0.0115	0.00475	0	0	1e-05	0.846	6.98e-10
P1	47x13	0.917	4.71e-07	8.93e-06	6.35e-06	2.09e-05	1.58e-08	1.24e-06	0.000457	2.69e-07	1.32e-05	4.89e-11	0.00382	1.45e-06	0.0784	2.73e-06	2.73e-06	2.73e-06	2.73e-06	0	0	0	0	0	0	0	0	0	0	0	0	0	0	0	0	1e-05	0.917	1.29e-09
P1	3x33	0.186	0.127	0.137	0.0181	0.00996	0.0146	1.11e-08	0.000489	0.0582	0.00727	0.213	0.0258	0.00115	0.202	0.00249	0.00249	0.00249	0.00249	7.06e-07	0.0015	0.00109	0.00676	0.00449	0.000744	0	0	0	0	0	0.0215	0.0262	0.0105	1.44e-08	0.163	0.0496	0.186	6.6e-07
P1	58x32	0.761	2.22e-07	0.0599	0.0082	0.00957	2.01e-07	1.45e-06	7.1e-06	6.23e-08	0.00574	0.108	0.00023	0.000821	0.0459	0.00239	0.00239	0.00239	0.00239	0	0	0	0	0	0	0	0	0	0	0	0	0	0	0.0403	0.0574	0.0106	0.761	4.58e-07
P1	61x5	0.902	2.01e-08	0.0219	0.00668	3.95e-06	3.15e-06	5.42e-06	3.14e-05	2.07e-05	1.38e-05	1.51e-05	2.35e-05	2.72e-05	0.0695	0	0	0	0	0	0	0	0	0	0	0	0	0	0	0	3.55e-06	3.55e-06	3.55e-06	2.57e-06	2.57e-06	1e-05	0.902	1.64e-08
P1	72x114	0.262	0.0495	0.0254	0.00228	0.354	0.218	0.00527	2.89e-08	0.00887	0.026	9.84e-07	7.28e-05	3.66e-06	0.0488	6.86e-08	0.11	0.103	0.142	6.41e-09	0.000174	0.021	0.000402	0.131	0.0652	0.00105	0.00105	0.00105	0.00105	0.00105	0.00295	0.00295	0.00295	0	0	1e-05	0.262	4.06e-05
P1	19x99	0.534	0.215	1.39e-06	7.68e-07	5.18e-06	0.0187	0.00322	1.49e-06	5.23e-05	9.17e-06	0.23	7.57e-08	1.38e-05	1.35e-07	0	0	0	0	0.0017	0.00181	1.86e-05	0.00381	0.00528	0.00608	0.000641	0.000641	0.000641	0.000641	0.000641	1.41e-05	1.41e-05	1.41e-05	0.115	0.115	3.02e-07	2.21e-08	0.534
P1	15x101	0.601	0.118	0.00049	0.00765	5.75e-05	0.015	0.0069	2.64e-07	9.36e-07	0.000722	0.247	2.46e-07	0.00385	4.54e-07	1.19e-05	1.19e-05	1.19e-05	1.19e-05	1.5e-05	2.21e-07	6.48e-05	1e-06	0.000159	0.0148	0.00138	0.00138	0.00138	0.00138	0.00138	0	0	0	0.108	0.139	1.91e-09	4.66e-08	0.601
P1	40x54	0.426	0.0983	0.0504	0.105	0.0457	0.000154	6.74e-06	5.71e-06	4.03e-07	0.0133	0.237	0.00729	1.2e-07	0.016	0.000237	0.00127	0.0442	6.17e-09	2.4e-05	2.4e-05	2.4e-05	2.4e-05	2.4e-05	2.4e-05	0	0	0	0	0	0	0	0	0.0634	0.174	0.000107	0.426	2.6e-08
P1	36x102	0.718	0.0516	0.0287	0.0661	2.05e-06	7.12e-07	1.89e-05	3.1e-06	3.53e-07	4.09e-08	0.135	2.17e-08	0.0011	2.25e-06	0	0	0	0	0	0	0	0	0	0	1.78e-06	1.78e-06	1.78e-06	1.78e-06	1.78e-06	0	0	0	0.0157	0.119	1.03e-09	1.2e-07	0.718
P1	34x38	0.12	0.189	0.0416	0.0487	0.0915	0.106	4.01e-05	2.41e-08	0.0947	0.0255	0.119	0.0015	0.00267	0.16	1.1e-07	1.32e-05	0.0343	0.0571	0.000197	0.0183	0.00983	0.00504	0.0419	0.0305	6.01e-06	6.01e-06	6.01e-06	6.01e-06	6.01e-06	0.0946	0.000136	1.44e-07	0.0102	0.052	0.0565	0.12	9.57e-11
P1	2x110	0.602	0.253	1.91e-06	0.0682	0.00429	0.0187	3.31e-07	2.57e-07	0.000151	0.00249	0.0513	1.2e-07	1.14e-06	1.02e-05	0.00107	0.00107	0.00107	0.00107	0.000517	0.00122	6.25e-06	0.00125	0.00633	0.00934	0	0	0	0	0	4.7e-05	4.7e-05	4.7e-05	1.11e-09	0.0398	0.0115	5.19e-08	0.602
P1	68x94	0.83	0.065	0.0267	0.016	0.000332	5.26e-06	7.18e-05	0.000532	0.00217	0.00608	0.0446	0.00852	2.21e-05	9.37e-07	8.04e-05	8.04e-05	8.04e-05	8.04e-05	0	0	0	0	0	0	1.24e-05	1.24e-05	1.24e-05	1.24e-05	1.24e-05	0.000719	0.000719	0.000719	1.03e-10	0.0446	3.45e-08	0.83	8.97e-07
P1	45x11	0.789	0.0102	0.05	0.00887	2.42e-08	1.57e-06	1.02e-05	5.46e-05	4.53e-06	1.23e-05	2.26e-06	0.000257	3.45e-09	0.141	0	0	0	0	0	0	0	0	0	0	4.76e-08	4.76e-08	4.76e-08	4.76e-08	4.76e-08	0	0	0	0	0	1e-05	0.789	9.46e-10
P1	38x44	0.736	6.96e-08	0.00595	6.17e-07	0.00567	0.0157	0.000322	0.0016	7.79e-07	3.74e-07	0.0547	0.0181	6.08e-08	0.162	0.00141	0.00141	0.00141	0.00141	0.00037	1.65e-07	0.0043	0.0046	0.00489	0.00152	6.24e-05	6.24e-05	6.24e-05	6.24e-05	6.24e-05	0	0	0	0.0248	0.0299	2.81e-08	0.736	1.25e-09
P1	42x68	0.814	1.23e-08	0.00525	0.0185	7.07e-07	0.00468	0.000195	0.0014	1.99e-06	0.00577	0.0851	0.000796	0.000963	0.063	0	0	0	0	0.000778	0.000778	0.000778	0.000778	0.000778	0.000778	3.7e-05	3.7e-05	3.7e-05	3.7e-05	3.7e-05	0	0	0	0.0251	0.06	2.18e-07	0.814	1.13e-07
P1	38x116	0.764	0.0889	8.77e-05	0.0036	0.017	0.0111	2.61e-08	2.42e-06	0.0303	2.55e-07	0.0184	0.00705	7.27e-08	0.0591	0.000816	1.48e-06	0.0159	0.000329	0.00332	0.00067	0.00158	0.00199	0.00354	3.48e-06	0	0	0	0	0	3.98e-06	0.0148	0.0154	3.87e-08	2.18e-10	0.0184	0.148	0.617
P1	47x63	0.76	0.0721	0.0274	0.0278	0.000137	0.0124	3.76e-08	4.28e-08	2.84e-08	0.00629	0.0845	0.00105	0.00854	1.65e-05	3.18e-05	3.18e-05	3.18e-05	3.18e-05	0.00406	3.25e-06	3.5e-08	2.36e-06	0.00834	8.52e-10	0	0	0	0	0	0	0	0	1.11e-07	0.0845	1.11e-07	0.76	2.71e-08
P1	12x16	0.317	0.128	0.0703	0.161	0.0687	0.0452	5.42e-06	7.23e-07	0.00256	0.0328	0.114	0.00706	4.53e-07	0.0537	5.61e-06	5.61e-06	0.0289	0.0398	0.00982	1.75e-07	5.31e-08	1.08e-06	0.0229	0.0125	0	0	0	0	0	0.000851	0.000851	0.000851	0.0475	0.0392	0.0272	0.317	1.62e-07
P1	11x79	0.357	0.242	0.0361	0.161	0.0409	0.0261	0.00616	0.004	5.42e-06	0.0133	0.107	0.00541	0.00026	1.4e-06	7.62e-07	0.000668	0.024	0.0162	5.43e-06	0.000954	0.000803	0.00071	0.0185	0.00519	0.00123	0.00123	0.00123	0.00123	0.00123	0	0	0	0.0184	0.0736	0.0154	0.0258	0.331
P1	18x104	0.407	0.286	0.0202	0.00211	0.00478	0.0206	2.6e-08	0.00261	0.00195	0.0103	0.235	1.83e-08	0.0086	1.01e-05	0.00119	0.00119	0.00119	0.00119	4.95e-06	0.000235	0.000768	1.39e-05	0.00737	0.0122	0	0	0	0	0	0.000646	0.000646	0.000646	0.00675	0.206	0.0225	8.84e-07	0.407
P1	77x65	0	0.105	4.36e-05	1.75e-05	0.53	0.157	2.28e-06	3.24e-07	2.57e-07	0.00526	0.00706	4.11e-05	0.00137	0.194	1.31e-08	5.85e-05	0.214	0.315	1.05e-06	0.0369	0.00526	0.0299	0.0728	0.0122	0	0	0	0	0	0	0	0	0.00353	0.00353	1e-05	0	0
P1	57x87	1	0	0	0	0	0	0	0	0	0	0	0	0	1e-05	0	0	0	0	0	0	0	0	0	0	0	0	0	0	0	0	0	0	0	0	1e-05	0.270599	0.729391
P1	61x81	0.892	0.0387	4.92e-06	0.00533	0.000977	1.96e-07	1.94e-06	6.06e-07	1.15e-07	6.06e-07	0.0614	0.00124	1.03e-08	3.48e-07	0.000242	0.000242	0.000242	0.000242	0	0	0	0	0	0	0	0	0	0	0	0	0	0	1.23e-07	0.0614	5.87e-08	0.742	0.151
P1	49x69	0.647	0.133	0.0413	0.0535	0.0248	0.00852	7.79e-07	8.8e-06	1.85e-06	0.00601	0.0651	0.00898	2.11e-07	0.0113	0.00619	0.00618	0.00623	0.00623	0.00142	0.00142	0.00142	0.00142	0.00142	0.00142	0	0	0	0	0	0	0	0	1.31e-07	1.96e-07	0.0651	0.647	2.61e-09
P1	17x115	0.744	0.12	3.12e-07	0.0129	3.31e-07	0.00575	0.00131	1.45e-05	9.91e-06	6.83e-05	0.0906	8.32e-08	0.025	9.29e-06	0	0	0	0	0.000957	0.000957	0.000957	0.000957	0.000957	0.000957	0.000261	0.000261	0.000261	0.000261	0.000261	0	0	0	2.38e-08	0.0906	1.46e-07	3.73e-08	0.744
P1	64x18	0.894	9.5e-08	8.65e-08	0.0037	1.56e-07	0.0071	2.83e-06	0.00606	3.5e-06	1.44e-06	3.42e-05	0.000677	2.52e-05	0.0885	0	0	0	0	0.00118	0.00118	0.00118	0.00118	0.00118	0.00118	0	0	0	0	0	0	0	0	1.21e-05	1.21e-05	1e-05	0.894	1.3e-09
P1	13x119	0.367	0.405	0.00369	0.00531	0.00657	4.05e-06	0.0065	6.31e-08	5.67e-08	2.85e-06	0.195	2.95e-07	0.0115	6.07e-07	0.00164	0.00164	0.00164	0.00164	0	0	0	0	0	0	0.0013	0.0013	0.0013	0.0013	0.0013	0	0	0	1.91e-08	0.185	0.0103	8.29e-08	0.367
P1	60x6	0.822	0.0175	0.0633	0.0172	2.79e-05	3.8e-05	6e-05	3.41e-06	2.11e-06	1.25e-08	1.11e-11	0.000118	1.78e-05	0.0796	4.47e-06	4.47e-06	4.47e-06	4.47e-06	4.67e-06	4.67e-06	4.67e-06	4.67e-06	4.67e-06	4.67e-06	9.99e-06	9.99e-06	9.99e-06	9.99e-06	9.99e-06	0	0	0	0	0	1e-05	0.822	5.47e-08
P1	7x5	0.363	0.231	0.0186	0.0901	0.0431	0.00959	1.14e-07	3.14e-07	0.000534	0.0305	0.153	0.0168	0.000208	0.0427	0.0049	0.0109	0.0272	3.32e-06	0.0016	0.0016	0.0016	0.0016	0.0016	0.0016	0	0	0	0	0	0.000175	0.000175	0.000175	0.153	1.16e-07	5.02e-07	0.363	5.34e-08
P1	77x25	0	0.0671	0.369	5.69e-05	0.000353	0.183	6.42e-05	2.44e-05	9.59e-05	2.54e-06	0.204	0.00381	0.0967	0.0758	8.56e-05	8.56e-05	8.56e-05	8.56e-05	0.0356	0.00688	4.43e-07	0.0369	0.046	0.0582	1.08e-05	1.08e-05	1.08e-05	1.08e-05	1.08e-05	2.86e-05	2.86e-05	2.86e-05	3.19e-07	0.0447	0.159	0	0
P1	52x4	0.782	0.0118	0.0421	0.0385	1.95e-06	5.9e-05	6.08e-06	9.82e-06	6.41e-08	1.23e-05	2.21e-05	0.0162	4.38e-05	0.11	0	0	0	0	8.17e-06	8.17e-06	8.17e-06	8.17e-06	8.17e-06	8.17e-06	0	0	0	0	0	0	0	0	6.03e-06	6.03e-06	1e-05	0.782	1.26e-09
P1	2x80	0.523	0.117	0.0337	0.0659	0.0299	0.00275	1.15e-06	9.99e-06	6.35e-06	0.0236	0.104	3.49e-08	0.00231	0.0978	0.0148	2.72e-06	0.0148	0.000227	0.000457	0.000457	0.000457	0.000457	0.000457	0.000457	0	0	0	0	0	0	0	0	2.18e-08	0.0751	0.0292	0.523	1.38e-07
P1	49x53	0.265	0.199	0.0477	0.044	0.0587	0.0351	1.42e-06	4.45e-07	0.0127	0.0388	0.0569	0.0345	0.0124	0.195	0.0224	0.0254	0.0088	0.00209	0.00397	5.12e-07	0.0114	0.00676	0.0129	6.66e-07	0	0	0	0	0	0.0107	0.00194	2.11e-08	2.18e-08	4.42e-08	0.0569	0.265	5.35e-10
P1	69x51	0.552	0.00346	0.0785	0.00934	0.0128	3.08e-08	2.27e-06	3e-05	0.0207	0.00393	0.133	0.0431	0.00517	0.138	0.00318	0.00319	0.00319	0.00322	0	0	0	0	0	0	0	0	0	0	0	0.00921	1.21e-05	0.0115	2.62e-08	0.109	0.0236	0.552	3.68e-09
P1	72x74	0	0.143	0.189	0.0159	0.168	0.0317	0.000515	2.55e-05	1.92e-07	0.0891	0.32	0.000335	3.61e-06	0.0418	0.0839	0.0205	0.0295	0.0342	2.34e-07	1.03e-05	0.0271	0.00386	6.77e-05	0.000571	0.000101	0.000101	0.000101	0.000101	0.000101	0	0	0	1.51e-07	0.32	2.5e-06	0	0
P1	9x1	0.569	0.033	0.0676	0.0126	6.93e-08	0.00101	1.58e-06	2.5e-06	4.19e-06	0.00623	0.116	0.000516	0.0377	0.156	0	0	0	0	0.000166	0.000166	0.000166	0.000166	0.000166	0.000166	0	0	0	0	0	0	0	0	0.116	1.27e-08	1.18e-07	0.569	1.01e-07
P1	45x31	0.635	0.134	0.0808	0.0177	0.00568	0.00625	1.86e-07	2.85e-07	0.0449	0.0157	0.00581	0.00121	1.35e-07	0.0527	0.00142	0.00142	0.00142	0.00142	0.00104	0.00104	0.00104	0.00104	0.00104	0.00104	0	0	0	0	0	0.018	0.0269	5.84e-08	0.0029	0.0029	1e-05	0.635	4.11e-09
P1	9x59	0.544	0.17	0.0578	0.0812	0.0269	0.0137	1.52e-05	4e-08	3.34e-06	0.0246	0.0737	0.00334	3.95e-08	0.0043	0.00181	0.00496	0.0201	7.87e-07	3.06e-05	2.54e-09	7.99e-09	3.29e-05	0.01	0.00361	1.04e-06	1.04e-06	1.04e-06	1.04e-06	1.04e-06	0	0	0	6.84e-10	1.29e-07	0.0737	0.544	4.64e-09
P1	71x45	0.551	0.0838	0.0476	6.09e-08	0.00295	5.52e-07	5.85e-06	9.7e-06	0.00439	0.00912	0.134	0.0195	2.57e-05	0.148	0.000735	0.000735	0.000735	0.000735	0	0	0	0	0	0	0	0	0	0	0	0.00146	0.00146	0.00146	0.0626	0.0714	1.09e-08	0.551	6.22e-08
P1	1x11	0.312	0.172	0.0777	0.161	0.0261	0.012	4.82e-08	2.22e-07	0.0153	0.0281	0.104	0.00862	0.00166	0.0808	0.00729	2.42e-06	0.0074	0.0114	1.88e-08	2.36e-06	9.59e-08	7.11e-05	0.00631	0.00565	0	0	0	0	0	0.00571	0.00964	2.67e-07	1.65e-08	1.43e-07	0.104	0.312	9.25e-09
P1	30x88	0.7	0.117	2.07e-05	0.0265	8.08e-07	0.00295	4.87e-05	1.01e-06	1.91e-08	2.43e-06	0.138	1.25e-07	0.0152	1.49e-06	0	0	0	0	0.00049	0.00049	0.00049	0.00049	0.00049	0.00049	7.75e-06	7.75e-06	7.75e-06	7.75e-06	7.75e-06	0	0	0	4.02e-09	0.132	0.00561	1.3e-08	0.7
P1	32x84	0.66	0.169	0.0222	0.0601	1.99e-08	6.28e-07	1.74e-07	5.11e-07	0.0206	0.00335	0.0604	3.55e-08	0.00468	1.45e-07	0	0	0	0	0	0	0	0	0	0	0	0	0	0	0	1.77e-05	0.0206	2.73e-08	1.64e-08	0.0485	0.0119	4.51e-07	0.66
P1	30x38	0.025	0.476	0.0489	0.129	0.0631	0.108	0.00702	2.48e-07	0.00458	0.0224	0.111	0.00534	5.39e-06	2.56e-06	1.55e-05	0.00161	1.2e-05	0.0614	4.57e-06	7.33e-08	8.82e-09	0.0216	0.0378	0.0482	0.0014	0.0014	0.0014	0.0014	0.0014	0.00152	0.00152	0.00152	2.67e-09	0.0592	0.052	0.0249	1.29e-06
P1	4x106	0.559	0.349	2.27e-06	0.0271	0.00203	0.00673	1e-06	9.23e-08	0.0126	8.65e-07	0.0445	2.89e-07	1.7e-07	1.49e-05	0.000504	0.000504	0.000504	0.000504	0.00112	0.00112	0.00112	0.00112	0.00112	0.00112	0	0	0	0	0	0.0116	7.11e-10	0.000955	4.64e-10	0.0193	0.0252	9.75e-07	0.559
P1	8x76	0.607	0.123	0.00964	0.113	0.00524	4.85e-07	1.72e-09	4.66e-08	9.33e-06	0.0123	0.0953	0.00678	0.00202	0.0259	0.00131	0.00131	0.00131	0.00131	0	0	0	0	0	0	0	0	0	0	0	0	0	0	2.1e-08	0.0852	0.0101	1.89e-07	0.607
P1	68x112	1	0	0	0	0	0	0	0	0	0	0	0	0	1e-05	0	0	0	0	0	0	0	0	0	0	0	0	0	0	0	0	0	0	0	0	1e-05	0.466071	0.533919
P1	33x111	0.716	0.0997	0.0202	0.0548	0.00244	8.57e-08	6.05e-09	1.47e-06	2.91e-05	8.52e-08	0.104	0.00288	9.25e-08	4.05e-06	0.000608	0.000608	0.000608	0.000608	0	0	0	0	0	0	0	0	0	0	0	6.37e-06	6.37e-06	6.37e-06	2.78e-09	0.0846	0.0193	1.7e-07	0.716
P1	11x49	0.48	0.193	0.0834	0.0381	0.00417	0.0308	0.00677	4.24e-08	1.1e-06	0.0159	0.0769	2.53e-05	7.28e-07	0.0709	0.00104	0.00104	0.00104	0.00104	0.00719	0.00247	0.00742	2.87e-05	0.0133	0.000352	0.00135	0.00135	0.00135	0.00135	0.00135	0	0	0	1.41e-08	0.0511	0.0259	0.48	5.07e-06
P1	36x42	0.186	0.157	0.108	0.0448	0.148	0.052	8.07e-05	9.96e-07	9.59e-05	0.0202	0.214	8.81e-08	8.86e-07	0.071	0.0148	0.0344	0.0482	0.0503	9.71e-09	1.19e-07	0.00092	2.51e-05	0.0293	0.0218	1.41e-05	1.41e-05	1.41e-05	1.41e-05	1.41e-05	2.86e-05	2.86e-05	2.86e-05	0.0336	0.163	0.0176	0.186	6.42e-08
P1	17x67	0.496	0.129	0.036	0.0802	0.0291	0.0528	0.00254	4.54e-06	0.0267	0.0363	0.0681	0.000565	5.43e-07	0.043	2.65e-09	1.97e-06	0.0136	0.0155	1.26e-06	3.26e-09	0.00325	3.38e-08	0.0288	0.0207	0.000506	0.000506	0.000506	0.000506	0.000506	0.0159	1.58e-08	0.0109	0.0284	0.0244	0.0153	0.492	0.00383
P1	62x118	0.794	2.07e-09	0.0362	0.016	3.38e-07	0.0116	0.000526	0.00236	0.0083	0.00201	0.0227	0.0066	0.0144	0.0851	0	0	0	0	1.94e-08	1.08e-06	2.63e-09	1.89e-08	0.00431	0.00725	0.000103	0.000103	0.000103	0.000103	0.000103	0.00276	0.00276	0.00276	0.0195	3.92e-09	0.00323	0.745	0.0488
P1	32x4	0.432	0.00346	0.0723	0.0322	0.0292	0.015	5.06e-05	0.00132	3.82e-05	0.017	0.209	0.0305	0.000535	0.157	0.00862	0.000688	1.17e-05	0.0199	0.00321	2.55e-08	0.00782	0.000265	0.00368	7.33e-07	8.13e-06	8.13e-06	8.13e-06	8.13e-06	8.13e-06	9.41e-06	9.41e-06	9.41e-06	3.99e-08	0.177	0.0319	0.432	1.21e-07
P1	62x38	0.807	0.0441	0.0454	0.0108	0.00477	2.71e-08	6.57e-06	1.5e-05	0.00756	2.2e-06	2.38e-06	0.00376	2.32e-08	0.077	0.00119	0.00119	0.00119	0.00119	0	0	0	0	0	0	0	0	0	0	0	0.00252	0.00252	0.00252	0	0	1e-05	0.807	8.25e-10
P1	11x89	0.847	0.0884	1.7e-08	0.0227	0.00648	1.69e-06	1.12e-07	1.04e-06	1.86e-07	1.06e-05	0.0338	3.31e-07	0.00146	5.12e-06	0.00162	0.00162	0.00162	0.00162	0	0	0	0	0	0	0	0	0	0	0	0	0	0	7.85e-11	0.0301	0.0038	1.86e-08	0.847
P1	11x125	0.0686	0.357	0.0294	0.0109	4.85e-06	0.0636	1.43e-05	0.00469	0.0279	0.0288	0.331	0.0111	0.0229	0.043	0	0	0	0	4.51e-06	0.0107	0.00231	0.0169	0.00503	0.0287	8.67e-07	8.67e-07	8.67e-07	8.67e-07	8.67e-07	0.0167	1.65e-08	0.0112	0.0179	0.288	0.0251	0.0686	3.83e-08
P1	16x50	0.526	0.147	0.0727	0.0215	0.00013	0.0141	5.86e-06	3.11e-07	0.0708	0.0291	4.63e-07	6.47e-07	8.62e-07	0.119	2.99e-05	2.99e-05	2.99e-05	2.99e-05	0.000932	3.15e-06	2.56e-05	2.39e-08	0.00843	0.00469	0	0	0	0	0	0.0207	0.0501	2.08e-08	0	0	1e-05	0.526	3.2e-08
P1	57x17	0.68	0.0717	0.0792	0.0194	0.00548	0.000558	0.000742	9.73e-07	0.0314	0.00126	0.0154	0.0086	0.000982	0.0851	0.00137	0.00137	0.00137	0.00137	9.13e-05	9.13e-05	9.13e-05	9.13e-05	9.13e-05	9.13e-05	0.000146	0.000146	0.000146	0.000146	0.000146	0.0117	0.0197	5.99e-08	8.98e-09	2.36e-09	0.0154	0.68	2.21e-10
P1	63x85	0.995	0.000389	0.000389	0.000389	0.000389	0.000389	0.000389	0.000389	0.000389	0.000389	0.000389	0.000389	0.000389	1e-05	9.48e-05	9.48e-05	9.48e-05	9.48e-05	6.32e-05	6.32e-05	6.32e-05	6.32e-05	6.32e-05	6.32e-05	7.58e-05	7.58e-05	7.58e-05	7.58e-05	7.58e-05	0.000126	0.000126	0.000126	0.00019	0.00019	1e-05	0.354	0.641
P1	8x38	0.362	0.235	0.0499	0.121	0.0149	0.0458	0.00477	6.67e-07	1.05e-06	0.01	0.102	0.0143	1.39e-07	0.04	0.00254	9e-09	0.000175	0.0121	0.0233	0.0049	4.6e-05	1.31e-07	0.0176	3.42e-07	0.000952	0.000952	0.000952	0.000952	0.000952	0	0	0	2.23e-09	0.0342	0.0681	0.362	1.43e-07
P1	5x69	0.752	0.085	0.0147	0.0458	0.0236	1.32e-05	0.00218	8.16e-08	0.00554	0.0123	0.00927	5.17e-08	0.0131	0.0366	0.0146	0.00601	0.00289	1.68e-08	5.33e-07	5.33e-07	5.33e-07	5.33e-07	5.33e-07	5.33e-07	0.000434	0.000434	0.000434	0.000434	0.000434	0.00184	0.00184	0.00184	0.00463	0.00463	1e-05	0.376	0.376
P1	56x44	0.933	6.96e-06	4.07e-09	2.02e-05	6.75e-06	1.34e-05	1.43e-07	5.97e-06	0.00462	6.36e-06	0.0116	0.0086	7.89e-06	0.0422	0	0	0	0	5.6e-07	5.6e-07	5.6e-07	5.6e-07	5.6e-07	5.6e-07	0	0	0	0	0	0.00154	0.00154	0.00154	1.98e-08	0.0116	2.67e-08	0.933	7.46e-09
P1	44x38	0.591	0.111	0.0656	0.0191	0.00983	5.35e-05	1.44e-06	2.13e-07	2.63e-06	0.00605	0.0888	5.46e-08	8.08e-05	0.108	0.00245	0.00245	0.00245	0.00245	7.26e-06	7.26e-06	7.26e-06	7.26e-06	7.26e-06	7.26e-06	0	0	0	0	0	0	0	0	0.0144	0.046	0.0284	0.591	3.05e-09
P1	8x46	0.204	0.155	0.0435	0.111	0.0702	0.0659	6.74e-07	3.58e-07	0.063	0.0225	0.143	3.73e-06	2.58e-07	0.122	0.0212	6.64e-09	0.0104	0.0385	6.25e-08	2.15e-08	2.4e-05	0.0125	0.0224	0.031	0	0	0	0	0	0.022	1.07e-05	0.041	0.126	0.0164	3.4e-07	0.204	2.94e-08
P1	15x89	0.613	0.187	8.58e-06	0.00862	3.23e-06	0.0408	0.00281	5.61e-05	2.68e-06	0.00244	0.136	0.00721	0.00132	8.77e-07	0	0	0	0	0.00452	8.66e-08	0.00682	0.00637	0.0116	0.0114	0.000561	0.000561	0.000561	0.000561	0.000561	0	0	0	0.136	2.55e-06	1.09e-10	8.68e-08	0.613
P1	4x48	0.222	0.276	0.0302	0.138	0.0154	0.0114	2.97e-05	2.9e-06	0.00599	0.0194	0.147	0.0218	4.17e-06	0.113	0.00053	1.74e-05	0.0149	2.01e-05	0.00294	2.26e-06	0.00143	0.00318	0.0038	1.87e-06	3.94e-06	3.94e-06	3.94e-06	3.94e-06	3.94e-06	0.00199	0.00199	0.00199	5.8e-08	0.0799	0.0672	0.222	2.36e-08
P1	45x105	0.577	0.0322	0.0353	0.00721	0.0513	0.141	0.00252	2.13e-07	0.0784	0.0103	0.008	4.68e-09	0.00811	0.0485	0.0107	1.93e-09	0.0305	0.0102	0.0145	0.00352	0.00383	0.0113	0.0706	0.0371	0.000501	0.000501	0.000501	0.000501	0.000501	4.77e-07	0.03	0.0484	0.00399	0.00399	1e-05	0.517	0.0602
P1	35x125	0.822	0.0573	6.73e-07	0.0302	6.94e-07	0.00466	7.59e-06	0.000103	7.43e-08	0.00115	0.0151	0.00935	5.56e-09	0.06	0	0	0	0	0.000775	0.000775	0.000775	0.000775	0.000775	0.000775	0	0	0	0	0	0	0	0	4.47e-09	2.36e-08	0.0151	0.39	0.433
P1	41x121	1	0	0	0	0	0	0	0	0	0	0	0	0	1e-05	0	0	0	0	0	0	0	0	0	0	0	0	0	0	0	0	0	0	0	0	1e-05	0.193375	0.806615
P1	4x116	0.554	0.205	0.00571	0.0781	3.13e-05	0.0223	0.000826	9.04e-06	5.63e-05	0.00516	0.128	0.000561	0.000115	7.51e-08	5.33e-06	5.33e-06	5.33e-06	5.33e-06	3.52e-08	8.94e-07	3.28e-06	4.17e-08	0.0106	0.0117	0.000163	0.000163	0.000163	0.000163	0.000163	1.54e-05	1.54e-05	1.54e-05	8.4e-08	0.128	3.31e-07	3.32e-07	0.554
P1	55x93	0.437	0.106	0.159	0.0407	4.01e-05	0.0027	1.18e-06	1.45e-08	8.78e-07	0.0111	0.107	0.0386	0.00547	0.0925	7.53e-06	7.53e-06	7.53e-06	7.53e-06	0.000448	0.000448	0.000448	0.000448	0.000448	0.000448	0	0	0	0	0	0	0	0	0.00211	0.0796	0.0251	0.437	1.08e-07
P1	46x62	0.842	0.0574	0.0255	0.0101	3.79e-07	0.000525	1.96e-06	6.09e-07	0.025	9.7e-08	0.00316	0.00511	0.00857	0.0222	0	0	0	0	8.59e-05	8.59e-05	8.59e-05	8.59e-05	8.59e-05	8.59e-05	0	0	0	0	0	0.00926	0.0157	4.89e-05	0.00158	0.00158	1e-05	0.842	2.18e-09
P1	74x52	0.133	0.0219	0.083	0.0305	6.76e-06	0.0384	0.0027	0.00704	0.0395	0.0545	0.258	0.026	0.012	0.294	0	0	0	0	0.00495	0.00464	0.00714	0.0126	0.00887	0.000243	0.000539	0.000539	0.000539	0.000539	0.000539	0.0228	6.04e-09	0.0167	1.91e-09	0.231	0.0271	0.133	9.04e-08
P1	59x61	0.941	0.0141	2.9e-05	0.0158	1.67e-06	4.64e-08	2.08e-07	5.45e-08	2.69e-06	7.67e-06	8.68e-07	0.00493	0.0244	5.42e-06	0	0	0	0	0	0	0	0	0	0	0	0	0	0	0	0	0	0	0	0	1e-05	0.563	0.378
P1	21x53	0.71	0.0887	0.0302	0.0165	0.0181	4.03e-05	7.18e-06	2.61e-06	0.0542	0.000128	3.93e-08	1.68e-07	4.64e-05	0.0821	0.0118	6.74e-08	6.32e-08	0.0063	5.06e-06	5.06e-06	5.06e-06	5.06e-06	5.06e-06	5.06e-06	0	0	0	0	0	0.00326	0.0495	0.00149	0	0	1e-05	0.565	0.145
P1	47x105	0.661	9.57e-05	0.0448	0.00016	0.0502	0.0385	2.16e-07	1.28e-07	0.0411	0.015	0.121	6.59e-06	3.44e-08	0.0275	1.67e-08	0.016	0.0144	0.0197	8.6e-09	9.85e-08	1.73e-07	0.00111	0.02	0.0173	0	0	0	0	0	0.0127	0.0284	1.87e-07	0.0243	0.0894	0.00748	0.438	0.224
P1	19x5	0.724	1.07e-06	0.0556	0.0189	0.0194	0.0455	0.000161	5.89e-07	0.0159	0.00157	3.79e-08	0.0293	1.21e-06	0.0898	4.43e-05	6.13e-05	2.63e-05	0.0193	6.53e-05	0.0283	0.00303	0.000207	0.0139	1.81e-08	3.02e-05	3.02e-05	3.02e-05	3.02e-05	3.02e-05	0.00484	0.011	4.07e-05	0	0	1e-05	0.724	9.96e-08
P1	71x75	0	0.243	0.202	0.0284	0.0797	0.103	6.53e-06	2.44e-07	7.04e-07	0.0556	0.235	0.00179	3.04e-06	0.0511	0.0141	2.99e-08	0.0601	0.00541	0.0467	2.71e-05	0.027	2.21e-08	0.0288	2.16e-08	0	0	0	0	0	0	0	0	1.62e-08	0.175	0.0605	0	0
P1	24x64	0.265	0.297	0.0342	0.218	0.0378	0.026	0.0148	1.52e-07	0.00237	0.0128	0.0894	0.00223	6.51e-08	1.58e-05	0.0137	0.0186	0.00554	6.75e-08	2.54e-06	2.38e-08	1.22e-05	3.53e-08	0.0126	0.0133	0.0141	5.46e-09	5.71e-08	9.31e-06	0.000653	0.000787	0.000787	0.000787	2.12e-08	0.0595	0.0299	0.265	2.77e-06
P1	50x102	0.58	0.0901	0.0967	0.0146	0.0244	0.00875	0.00357	9.53e-08	3.32e-06	0.00785	0.156	0.0113	0.00609	0.00029	0.00611	0.00611	0.00611	0.00611	0.00146	0.00146	0.00146	0.00146	0.00146	0.00146	0.000712	0.000712	0.000712	0.000712	0.000712	0	0	0	0.0223	0.119	0.0149	0.488	0.0922
P1	19x103	0.817	0.0565	8.48e-08	1.59e-07	7.53e-07	2.43e-06	2.92e-07	3.04e-06	1.28e-07	2.48e-06	0.0768	5.76e-08	0.0493	3.43e-06	0	0	0	0	0	0	0	0	0	0	0	0	0	0	0	0	0	0	4.67e-08	0.0768	1.6e-08	4.95e-08	0.817
P1	6x10	0.739	0.0344	0.0288	0.0173	8.06e-07	4.75e-05	4.06e-06	1.37e-08	0.0695	0.000167	4.06e-08	0.00845	0.000187	0.102	0	0	0	0	6.25e-06	6.25e-06	6.25e-06	6.25e-06	6.25e-06	6.25e-06	0	0	0	0	0	0.00102	0.0366	0.0318	0	0	1e-05	0.739	2.75e-09
P1	55x117	0.797	9.83e-05	0.0102	0.0204	6.92e-06	0.00483	0.00016	1.44e-05	0.0395	0.0125	6.58e-08	1.47e-05	0.0203	0.0947	0	0	0	0	0.000804	0.000804	0.000804	0.000804	0.000804	0.000804	2.99e-05	2.99e-05	2.99e-05	2.99e-05	2.99e-05	0.0131	0.0132	0.0132	0	0	1e-05	0.313	0.484
P1	74x92	0.908	0.00741	0.0018	6.83e-06	6.62e-06	0.00032	4.06e-06	7.31e-05	6.56e-08	1.51e-08	0.0452	0.0107	0.00224	0.0243	0	0	0	0	5.16e-05	5.16e-05	5.16e-05	5.16e-05	5.16e-05	5.16e-05	0	0	0	0	0	0	0	0	1.83e-08	0.0395	0.00574	0.769	0.139
P1	68x90	0.978	0.000121	0.000452	3.51e-07	1.87e-07	3.45e-07	1.42e-06	7.29e-06	2.81e-06	5.99e-07	0.0141	0.00508	0.00207	1.74e-06	0	0	0	0	0	0	0	0	0	0	0	0	0	0	0	0	0	0	0.0141	1.35e-07	1.18e-08	0.82	0.158
P1	15x97	0.571	0.108	2.54e-06	0.00514	1.4e-05	0.0285	0.0101	0.0031	2.29e-05	0.00402	0.27	1.81e-08	6.29e-08	2.65e-06	1e-06	1e-06	1e-06	1e-06	4.03e-09	9.14e-12	1.3e-07	0.00475	0.0113	0.0125	0.00199	3.48e-11	1.5e-07	0.000361	0.00774	4.31e-06	4.31e-06	4.31e-06	0.176	0.0938	7.58e-09	1.57e-07	0.571
P1	65x41	0.354	0.0827	0.0775	0.0206	0.00652	0.0118	1.48e-05	1.49e-06	7.74e-07	0.013	0.257	0.00126	2.24e-06	0.175	0.00163	0.00163	0.00163	0.00163	0.00511	2.4e-08	0.000437	0.000526	2.33e-05	0.0057	9.54e-07	9.54e-07	9.54e-07	9.54e-07	9.54e-07	0	0	0	2.49e-08	0.21	0.047	0.354	9.35e-08
P1	33x59	0.604	0.0772	0.0631	0.0374	0.0292	0.0305	4.97e-07	6.2e-07	0.0219	0.0214	1.57e-07	2.1e-05	0.00227	0.113	0.00459	6.78e-09	6.98e-06	0.0245	0.00462	4.59e-09	5.31e-06	2.35e-05	0.0187	0.00707	0	0	0	0	0	0.0125	0.0094	2.35e-08	0	0	1e-05	0.604	7.64e-08
P1	51x37	0.924	8.04e-07	2e-06	1.53e-07	3.02e-06	6.21e-06	1.44e-05	1.05e-05	9.06e-08	0.0026	9.11e-07	1.81e-05	1.25e-07	0.0738	0	0	0	0	0	0	0	0	0	0	8.73e-07	8.73e-07	8.73e-07	8.73e-07	8.73e-07	0	0	0	0	0	1e-05	0.924	6.28e-08
P1	8x2	0.37	0.1	0.0594	0.13	0.0481	0.0207	0.000482	6.3e-08	0.0111	0.0251	0.15	0.00324	0.00292	0.0788	0.00889	0.0379	0.00124	3.6e-08	0.00404	3.37e-08	0.00322	8.74e-05	0.00511	0.0082	9.45e-05	9.45e-05	9.45e-05	9.45e-05	9.45e-05	0.00367	0.0037	0.00373	0.15	7.11e-08	3.04e-09	0.37	1.51e-07
P1	71x1	0.735	0.0184	0.058	0.0406	0.00656	3.34e-07	2.77e-07	8.08e-07	0.00798	0.00123	8.39e-07	0.00657	0.0262	0.0997	0.00164	0.00164	0.00164	0.00164	0	0	0	0	0	0	0	0	0	0	0	0.00266	0.00266	0.00266	0	0	1e-05	0.735	8.73e-09
P1	30x34	0.295	0.323	0.0436	0.0581	0.0831	0.0567	0.00139	8.68e-07	0.0156	0.00833	0.0446	0.00209	1.21e-07	0.0684	0.0104	7.7e-06	0.0716	0.000979	8.57e-06	2.83e-08	5.5e-10	1.36e-05	0.0283	0.0283	0.000276	0.000276	0.000276	0.000276	0.000276	0.00354	6.1e-08	0.0121	7.09e-09	3.02e-08	0.0446	0.295	3.36e-06
P1	77x77	0	0.111	0.139	0.000114	0.0172	0.0497	4.23e-07	3.27e-07	0.157	0.132	0.0708	2.26e-05	0.00386	0.319	1.36e-05	0.00549	0.0117	5.53e-09	0.0159	9.14e-08	6.3e-06	0.0115	0.0198	0.00253	0	0	0	0	0	0.118	0.0244	0.0145	3.85e-08	1.07e-07	0.0708	0	0
P1	65x23	0.897	6.81e-10	0.00641	7.3e-06	1.79e-05	5.67e-06	8.08e-07	1.64e-06	5.58e-05	7.39e-06	3.93e-05	3.72e-07	0.000105	0.0963	1.98e-06	1.98e-06	1.98e-06	1.98e-06	0	0	0	0	0	0	0	0	0	0	0	1.53e-05	1.53e-05	1.53e-05	1.47e-05	1.47e-05	1e-05	0.897	2.6e-08
P1	34x30	0.655	0.0382	0.0566	0.00892	0.0451	0.00201	1.33e-07	6.11e-07	0.0534	0.0143	0.00473	5.96e-07	5.97e-08	0.122	0.0113	0.0113	0.0113	0.0113	0.000333	0.000333	0.000333	0.000333	0.000333	0.000333	0	0	0	0	0	0.0211	0.0323	2.18e-08	0.00236	0.00236	1e-05	0.655	9.39e-10
P1	73x37	0.735	0.000557	0.09	0.064	2.05e-05	4.23e-08	3.05e-07	8.66e-06	8.06e-06	0.00109	7.88e-09	0.00255	0.0209	0.0861	2.61e-06	2.61e-06	2.61e-06	2.61e-06	0	0	0	0	0	0	0	0	0	0	0	0	0	0	0	0	1e-05	0.735	8.73e-09
P1	44x66	0.99064	0.000779198	0.000779198	0.000779198	0.000779198	0.000779198	0.000779198	0.000779198	0.000779198	0.000779198	0.000779198	0.000779198	0.000779198	1e-05	0.0001923	0.0001923	0.0001923	0.0001923	0.0001282	0.0001282	0.0001282	0.0001282	0.0001282	0.0001282	0.00015384	0.00015384	0.00015384	0.00015384	0.00015384	0.000256399	0.000256399	0.000256399	0.000384599	0.000384599	1e-05	0.657209	0.33343
P1	77x95	0	0.0668	0.131	0.058	0.0805	2.23e-07	2.95e-05	0.0115	0.0338	0.0335	0.184	0.0621	0.000474	0.339	0.0241	0.0388	1.77e-06	0.0176	0	0	0	0	0	0	3.91e-06	3.91e-06	3.91e-06	3.91e-06	3.91e-06	0.00836	3.88e-08	0.0254	0.0481	0.136	1.38e-07	0	0
P1	42x28	0.66	0.0766	0.0719	0.0216	0.0581	6.48e-05	0.000124	0.00106	2.04e-06	0.00243	5.19e-09	0.0129	0.000131	0.0953	0.0562	1.67e-08	0.00184	4.99e-07	9.13e-06	9.13e-06	9.13e-06	9.13e-06	9.13e-06	9.13e-06	2.28e-05	2.28e-05	2.28e-05	2.28e-05	2.28e-05	0	0	0	0	0	1e-05	0.66	1.12e-10
P1	11x77	0.552	0.106	0.0344	0.0964	0.0436	0.0217	0.0089	6.28e-06	0.00312	0.00874	0.0842	9.24e-07	0.00036	0.0405	2.44e-10	0.0135	0.0134	0.0167	5.56e-07	4.11e-06	6.6e-09	1.69e-06	0.00108	0.0206	0.00178	0.00178	0.00178	0.00178	0.00178	0.00104	0.00104	0.00104	1.06e-09	0.0601	0.0241	0.552	1.11e-05
P1	44x114	0.206	0.143	0.0659	0.0163	0.117	0.152	0.0419	1.24e-07	0.0644	0.0306	0.163	8.01e-08	1.36e-07	1.86e-06	2.31e-06	0.0315	0.0389	0.0467	3.18e-09	4.33e-09	4.35e-05	0.0167	0.0931	0.042	0.00913	1.78e-08	0.0142	5.84e-10	0.0185	2.55e-08	0.0234	0.041	4.19e-08	0.14	0.0228	0.206	2.02e-07
P1	52x36	1	0	0	0	0	0	0	0	0	0	0	0	0	1e-05	0	0	0	0	0	0	0	0	0	0	0	0	0	0	0	0	0	0	0	0	1e-05	1	4.39e-09
P1	10x8	0.927	1.42e-05	2.13e-07	5.42e-05	1.72e-06	5.52e-07	7.17e-05	7.3e-05	4.43e-08	5.05e-07	6.93e-06	2.12e-05	0.0505	0.0226	0	0	0	0	0	0	0	0	0	0	1.23e-05	1.23e-05	1.23e-05	1.23e-05	1.23e-05	0	0	0	0	0	1e-05	0.927	1.69e-06
P1	24x74	0.863	0.0272	0.00865	0.0441	3.91e-06	3.04e-05	1.31e-06	8.44e-08	1.27e-05	0.000142	0.0571	1.49e-08	1.56e-08	2.62e-06	0	0	0	0	3.41e-06	3.41e-06	3.41e-06	3.41e-06	3.41e-06	3.41e-06	0	0	0	0	0	9.02e-07	9.02e-07	9.02e-07	1.37e-07	0.0571	2.75e-07	1.78e-08	0.863
P1	45x47	0.875	4.92e-08	2.87e-08	3.12e-07	3.63e-05	0.00654	3.2e-05	2.91e-06	4.53e-06	5.63e-06	1.41e-05	0.00925	0.000188	0.109	6.58e-06	6.58e-06	6.58e-06	6.58e-06	0.00109	0.00109	0.00109	0.00109	0.00109	0.00109	4.39e-06	4.39e-06	4.39e-06	4.39e-06	4.39e-06	0	0	0	2.04e-06	2.04e-06	1e-05	0.875	1.18e-07
P1	45x79	0.995	0.000389	0.000389	0.000389	0.000389	0.000389	0.000389	0.000389	0.000389	0.000389	0.000389	0.000389	0.000389	1e-05	9.48e-05	9.48e-05	9.48e-05	9.48e-05	6.32e-05	6.32e-05	6.32e-05	6.32e-05	6.32e-05	6.32e-05	7.58e-05	7.58e-05	7.58e-05	7.58e-05	7.58e-05	0.000126	0.000126	0.000126	0.00019	0.00019	1e-05	0.559	0.436
P1	17x91	0.91	0.0506	1.26e-07	6.07e-07	7.98e-07	8.98e-07	1.25e-07	0.00029	7.46e-06	4.23e-06	0.0295	1.79e-08	0.01	3.92e-06	0	0	0	0	0	0	0	0	0	0	0	0	0	0	0	0	0	0	4.47e-08	0.0295	1.2e-08	4.85e-08	0.91
P1	17x15	0.309	0.125	0.124	0.0843	0.0139	0.0829	1.77e-08	2.44e-07	0.00472	0.0106	0.127	0.0345	0.00132	0.0832	1.56e-08	3.58e-08	0.000105	0.0137	0.0405	0.00566	2.38e-08	0.0332	0.0035	9.8e-08	0	0	0	0	0	0.00157	0.00157	0.00157	0.0246	0.0621	0.0401	0.309	2.82e-08
P1	44x48	0.738	0.0315	0.049	0.0133	6.83e-07	0.0066	7.13e-07	0.000331	1.26e-06	0.00705	0.057	0.00462	0.0238	0.0689	0	0	0	0	0.0011	0.0011	0.0011	0.0011	0.0011	0.0011	0	0	0	0	0	0	0	0	1.83e-08	0.043	0.014	0.738	8.74e-08
P1	74x8	0.0718	0.0585	0.177	0.0784	0.091	2.05e-06	7.92e-07	2.11e-06	0.0366	0.0327	0.0673	0.0571	0.00652	0.323	0.0227	0.0227	0.0227	0.0227	0	0	0	0	0	0	0	0	0	0	0	0.000699	0.0238	0.0121	1e-07	0.0502	0.0171	0.0718	2.02e-07
P1	55x13	0.646	0.176	0.0826	4.76e-08	0.000104	0.00577	0.000233	9.39e-05	0.000228	0.00121	0.0528	0.000627	6.77e-05	0.0347	2.34e-05	2.34e-05	2.34e-05	2.34e-05	0.00096	0.00096	0.00096	0.00096	0.00096	0.00096	4.45e-05	4.45e-05	4.45e-05	4.45e-05	4.45e-05	7.27e-05	7.27e-05	7.27e-05	0.0157	0.0267	0.0105	0.646	3.29e-09
P1	40x116	0.732	0.005	0.0611	1.23e-09	2.37e-07	0.0209	2.09e-05	8.52e-07	6.88e-07	0.00533	5.61e-07	0.0322	0.00544	0.138	0	0	0	0	2.14e-06	0.00416	0.00529	0.00573	1.69e-07	0.00574	2.18e-06	2.18e-06	2.18e-06	2.18e-06	2.18e-06	0	0	0	0	0	1e-05	0.142	0.59
P1	30x112	0.42	0.234	0.0466	0.0706	0.00629	0.0182	1.64e-05	7.25e-08	0.00118	0.0101	0.187	0.00594	3.33e-06	8.94e-07	0.00157	0.00157	0.00157	0.00157	7.92e-09	1.71e-06	1.54e-06	6.97e-09	0.0106	0.0076	1.29e-06	1.29e-06	1.29e-06	1.29e-06	1.29e-06	0.00039	0.00039	0.00039	3.9e-09	0.144	0.043	2.81e-07	0.42
P1	36x14	0.76	5.44e-06	1.87e-06	2.84e-06	4.58e-06	0.0366	1.75e-05	1.15e-07	5.66e-08	0.0109	9.05e-07	0.0512	8.57e-08	0.141	0	0	0	0	3.03e-07	0.00659	0.0173	0.0101	0.00264	6.64e-06	1.5e-06	1.5e-06	1.5e-06	1.5e-06	1.5e-06	0	0	0	0	0	1e-05	0.76	3.25e-08
P1	51x17	0.975	1.11e-08	4.39e-08	1.51e-08	3.08e-07	3.79e-07	9.69e-08	6.07e-08	4.26e-08	1.98e-07	3.41e-09	8.87e-06	3.21e-08	0.025	0	0	0	0	0	0	0	0	0	0	0	0	0	0	0	0	0	0	0	0	1e-05	0.975	3.54e-09
P1	44x14	0.942	1e-07	4.23e-05	5.15e-07	1.63e-06	6.47e-06	8.7e-07	4.59e-07	6.3e-08	7.33e-07	3.68e-08	1.71e-06	7.26e-08	0.0577	0	0	0	0	0	0	0	0	0	0	0	0	0	0	0	0	0	0	0	0	1e-05	0.942	7.46e-08
P1	70x84	1	0	0	0	0	0	0	0	0	0	0	0	0	1e-05	0	0	0	0	0	0	0	0	0	0	0	0	0	0	0	0	0	0	0	0	1e-05	0.786581	0.213409
P1	76x8	0	0.0936	0.235	0.145	1.43e-06	3.01e-05	0.000263	8.13e-06	6.46e-05	1.09e-05	0.176	0.121	6.56e-08	0.23	0	0	0	0	3.36e-06	3.36e-06	3.36e-06	3.36e-06	3.36e-06	3.36e-06	5.05e-05	5.05e-05	5.05e-05	5.05e-05	5.05e-05	1.82e-05	1.82e-05	1.82e-05	2.66e-07	0.0872	0.0887	0	0
P1	57x69	1	0	0	0	0	0	0	0	0	0	0	0	0	1e-05	0	0	0	0	0	0	0	0	0	0	0	0	0	0	0	0	0	0	0	0	1e-05	0.82778	0.17221
P1	40x120	0.913	0.0327	4.54e-05	0.0145	3.69e-05	4.15e-05	0.00754	2.37e-06	3.69e-09	1.89e-05	9.12e-06	0.0247	0.00695	0.000827	6.72e-06	6.72e-06	6.72e-06	6.72e-06	5.26e-06	5.26e-06	5.26e-06	5.26e-06	5.26e-06	5.26e-06	0.00151	0.00151	0.00151	0.00151	0.00151	0	0	0	0	0	1e-05	4.16e-06	0.913
P1	22x38	0.482	0.0393	0.0647	0.00662	0.201	0.061	0.00453	5.55e-06	0.0529	0.0143	2.77e-07	0.0127	0.00105	0.0594	0.0105	0.00344	0.102	0.0852	0.000156	0.0018	0.0068	5.21e-06	0.0266	0.0257	0.000904	0.000904	0.000904	0.000904	0.000904	0.00914	0.0339	0.00991	0	0	1e-05	0.482	1.73e-08
P1	2x54	0.362	0.0524	0.123	0.0185	0.0127	0.0975	2.36e-10	1.71e-05	0.00286	0.0191	0.0971	0.0681	0.00312	0.144	0.00313	0.00313	0.00319	0.00319	0.0352	0.0289	1.28e-07	0.00316	0.0301	0.000127	0	0	0	0	0	0.000951	0.000951	0.000951	2.23e-09	0.00825	0.0889	0.362	5.16e-07
P1	12x90	0.961	0.0216	5.09e-07	0.0174	1.49e-07	8.43e-07	5.38e-07	4.07e-07	2.3e-07	1.48e-06	1.65e-08	3.51e-08	7.61e-09	5.54e-06	0	0	0	0	0	0	0	0	0	0	0	0	0	0	0	0	0	0	0	0	1e-05	9.06e-09	0.961
P1	28x114	0.571	0.215	3.87e-05	0.00888	0.00968	0.0189	3.56e-05	0.000754	2.03e-05	0.00169	0.136	3.04e-09	9.54e-08	0.0377	0.00242	0.00242	0.00242	0.00242	6.99e-05	0.000602	0.000444	0.00365	0.00599	0.00815	5.12e-06	5.12e-06	5.12e-06	5.12e-06	5.12e-06	3.45e-06	3.45e-06	3.45e-06	4.92e-09	0.084	0.0519	0.155	0.416
P1	61x73	1	0	0	0	0	0	0	0	0	0	0	0	0	1e-05	0	0	0	0	0	0	0	0	0	0	0	0	0	0	0	0	0	0	0	0	1e-05	1	4.26e-07
P1	72x50	0.282	0.112	0.0875	0.00699	0.0325	6.53e-08	1.41e-05	3.28e-05	5.85e-06	0.00441	0.174	0.0569	0.0161	0.227	0.00974	0.00594	0.0168	1e-05	0	0	0	0	0	0	8.2e-07	8.2e-07	8.2e-07	8.2e-07	8.2e-07	0	0	0	0.0905	0.0833	7.85e-05	0.282	2.25e-07
P1	70x36	0.878	0.0482	0.0505	3.11e-08	3.79e-06	8.89e-05	8.09e-07	9.79e-07	2.48e-05	3.33e-05	9.53e-09	9.42e-06	0.0143	0.00856	0	0	0	0	1.32e-05	1.32e-05	1.32e-05	1.32e-05	1.32e-05	1.32e-05	0	0	0	0	0	4.93e-06	4.93e-06	4.93e-06	0	0	1e-05	0.878	4.68e-07
P1	50x50	0.602	6e-09	0.0214	0.0251	9.81e-05	0.0346	0.0177	1.13e-07	0.0387	0.0312	0.115	6.08e-05	0.0292	0.0846	2.2e-05	2.2e-05	2.2e-05	2.2e-05	1.63e-07	1.55e-06	1.45e-07	1.18e-06	0.00744	0.0271	0.0173	0.000298	1.11e-05	2.85e-07	4.46e-05	0.0128	0.0129	0.0129	0.115	4.45e-09	8.15e-08	0.562	0.0397
P1	17x17	0.206	0.197	0.0808	0.157	0.0239	0.0536	5.25e-07	5.58e-07	0.0486	0.0201	0.0993	0.0408	4.1e-07	0.0731	8.98e-09	7.9e-08	0.0115	0.0123	0.0245	0.000808	1.14e-06	0.0219	0.00633	2.44e-06	0	0	0	0	0	0.0254	0.0232	8.92e-08	2.4e-09	0.00392	0.0954	0.206	6.24e-07
P1	61x69	1	0	0	0	0	0	0	0	0	0	0	0	0	1e-05	0	0	0	0	0	0	0	0	0	0	0	0	0	0	0	0	0	0	0	0	1e-05	0.71788	0.28211
P1	26x18	0.769	9.63e-09	6.71e-08	0.000103	0.0278	4.49e-07	3.18e-07	0.00396	0.00214	0.000295	0.0388	0.0242	3.79e-06	0.134	4.32e-08	3.89e-09	0.00273	0.025	0	0	0	0	0	0	0	0	0	0	0	0.00071	0.00071	0.00071	3.76e-08	0.0235	0.0152	0.769	1.82e-08
P1	52x110	0.984	2.21e-08	0.012	4.25e-06	3.31e-06	4.85e-08	7.46e-07	2.68e-08	0.00351	1.13e-07	2.61e-09	4.09e-07	6.86e-05	2.26e-06	0	0	0	0	0	0	0	0	0	0	0	0	0	0	0	0.00117	0.00117	0.00117	0	0	1e-05	0.603	0.381
P1	37x17	0.772	4.31e-07	2.61e-06	1.1e-06	1.09e-05	4.98e-06	9.75e-05	0.00253	5.76e-07	0.00946	0.102	6.26e-06	1.81e-08	0.114	2.25e-07	2.25e-07	2.25e-07	2.25e-07	0	0	0	0	0	0	1.75e-05	1.75e-05	1.75e-05	1.75e-05	1.75e-05	0	0	0	5.9e-08	0.102	5.96e-08	0.772	2.52e-10
P1	31x39	0.368	0.263	0.046	0.0412	0.0503	0.0234	3.39e-08	2.1e-07	0.033	0.0107	0.0349	0.00639	0.00443	0.119	0.0126	0.0126	0.0126	0.0126	0.0018	0.00236	1.64e-08	0.00509	0.00697	0.00721	0	0	0	0	0	0.0157	0.00986	0.00743	3.11e-08	4.53e-09	0.0349	0.368	2.5e-07
P1	40x32	0.755	0.00201	0.0581	1.38e-06	3.29e-06	0.011	4.8e-07	0.00015	0.019	0.00154	0.00344	0.00675	6.18e-08	0.143	0	0	0	0	0.00238	8.17e-08	0.00149	2.78e-06	0.00524	0.00189	0	0	0	0	0	0.00539	2.39e-08	0.0136	0.00171	0.00171	1e-05	0.755	3.74e-09
P1	21x15	0.593	0.0448	0.0719	0.0591	0.00314	0.0482	1.08e-07	4.99e-08	0.0601	0.0287	6.25e-06	0.0178	4.22e-08	0.0735	0.000783	0.000783	0.000783	0.000783	0.011	0.00721	0.00664	0.00877	0.0146	4.78e-08	0	0	0	0	0	0.0164	0.0437	8.96e-07	0	0	1e-05	0.593	5.2e-08
P1	41x103	0.881	0.0257	2.91e-06	0.014	7.74e-08	7.92e-06	8.89e-06	4.28e-06	0.0131	3.67e-06	0.0652	3.22e-07	0.000579	4.92e-06	0	0	0	0	0	0	0	0	0	0	0	0	0	0	0	0.00431	0.00439	0.00439	0.00476	0.0605	7.13e-08	2.56e-08	0.881
P1	43x93	0.669	0.00858	0.0298	0.0143	0.000989	0.0285	0.00457	5.03e-05	3.99e-06	0.0137	0.182	4.51e-09	0.0235	0.0252	0.000245	0.000245	0.000245	0.000245	8.53e-09	5.59e-07	7.53e-09	3.17e-08	0.00811	0.0203	0.000911	0.000911	0.000911	0.000911	0.000911	0	0	0	0.182	4.31e-08	2.12e-08	2.83e-07	0.669
P1	34x68	0.276	0.1	0.0712	0.0454	0.173	0.109	1.47e-06	1.26e-08	0.154	0.00572	0.0637	0.00203	5.88e-07	1.21e-06	0.0253	2.48e-05	0.148	2.2e-05	1.03e-07	1.1e-08	0.0134	0.007	0.0361	0.0522	0	0	0	0	0	4.39e-08	0.0527	0.101	8.42e-08	0.0268	0.0369	0.276	4.13e-08
P1	20x82	0.159	0.477	0.165	0.0313	0.000471	1.71e-05	0.000274	5.73e-06	1.21e-06	0.0187	0.148	8.56e-06	3.88e-06	1.76e-07	0.000115	0.000115	0.000115	0.000115	1.19e-06	1.19e-06	1.19e-06	1.19e-06	1.19e-06	1.19e-06	5.28e-05	5.28e-05	5.28e-05	5.28e-05	5.28e-05	0	0	0	1.14e-08	0.112	0.0361	0.159	1.32e-07
P1	57x95	0.409	0.0969	0.19	0.0203	0.0102	0.0263	8.68e-08	6.83e-08	0.02	0.0194	0.0154	0.0106	8.31e-07	0.183	5.23e-09	1.69e-07	0.00584	0.00439	0.017	2.99e-08	1.59e-07	2.79e-09	0.00928	3.56e-06	0	0	0	0	0	0.02	2.21e-08	1.24e-07	6.99e-09	6.54e-09	0.0154	0.409	1.71e-08
P1	22x66	0.688	0.103	0.0588	0.0632	0.00681	1.08e-06	5.14e-07	3.82e-06	0.0158	0.00338	4.3e-06	4.52e-07	0.0072	0.0535	0.0017	0.0017	0.0017	0.0017	0	0	0	0	0	0	0	0	0	0	0	0.0109	0.00242	0.00248	0	0	1e-05	0.281	0.407
P1	68x2	0	0.108	0.158	0.071	0.0585	0.013	1.58e-07	1.1e-07	0.00404	0.062	0.168	0.0583	0.0281	0.271	1.39e-08	0.00965	0.0481	0.000648	0.00544	3.89e-08	0.000155	0.000458	0.00317	0.00374	0	0	0	0	0	0.00134	0.00134	0.00134	0.0442	0.124	1.89e-07	0	0
P1	7x67	0.92	0.00198	4.16e-08	0.0174	4.84e-06	1.96e-05	7.89e-06	3.81e-05	8.68e-09	9.12e-05	8.36e-07	8.37e-06	8.03e-05	0.0599	0	0	0	0	1.59e-06	1.59e-06	1.59e-06	1.59e-06	1.59e-06	1.59e-06	0	0	0	0	0	0	0	0	0	0	1e-05	0.373	0.547
P1	48x90	0.568	0.0464	0.059	0.0766	0.04	0.0264	0.0204	1.92e-07	3.94e-07	0.0116	0.119	0.00896	0.0178	0.00582	0.00096	1.05e-07	0.0181	0.0209	9.16e-09	2.65e-07	4.13e-06	0.00631	0.0107	0.00929	0.0124	1.68e-05	0.000147	7.35e-07	0.00789	0	0	0	0.0576	0.0587	0.00284	0.383	0.185
P1	26x12	0.112	0.0652	0.105	0.0889	0.0366	0.0599	0.044	5.85e-08	0.0775	0.0371	0.181	0.0183	0.00717	0.167	5.22e-08	9.53e-06	0.0164	0.0201	0.00773	0.00274	0.0122	0.00871	0.00962	0.0189	0.023	0.00391	0.00731	0.000323	0.00945	0.049	1.46e-08	0.0286	4.78e-05	0.132	0.0491	0.112	5.03e-08
P1	73x79	0.583	0.0428	0.115	0.0359	0.00733	0.0103	4.64e-08	6.8e-08	3.63e-07	0.00433	0.0495	0.0486	0.016	0.0868	0.00183	0.00183	0.00183	0.00183	0.000935	1.19e-08	0.000194	1.16e-06	0.00303	0.00609	0	0	0	0	0	0	0	0	2.69e-08	0.0239	0.0255	0.583	3.02e-08
P1	64x66	1	0	0	0	0	0	0	0	0	0	0	0	0	1e-05	0	0	0	0	0	0	0	0	0	0	0	0	0	0	0	0	0	0	0	0	1e-05	1	9.34e-08
P1	68x46	0	0.301	0.0349	0.0701	0.0825	0.147	0.000158	1.47e-07	1.05e-05	0.0357	0.131	0.014	0.0196	0.163	0.0433	1.31e-08	0.0114	0.0278	5.24e-06	2.24e-06	0.104	0.000333	0.025	0.0175	2.95e-05	2.95e-05	2.95e-05	2.95e-05	2.95e-05	1.76e-07	1.76e-07	1.76e-07	7.23e-07	0.131	1.91e-07	0	0
P1	72x16	0.813	0.0694	0.000467	0.0371	2.45e-07	4.01e-05	3.72e-06	2.17e-06	4.13e-06	1.01e-07	1.23e-05	0.0138	0.0296	0.0368	0	0	0	0	5.01e-06	5.01e-06	5.01e-06	5.01e-06	5.01e-06	5.01e-06	0	0	0	0	0	0	0	0	1.13e-06	1.13e-06	1e-05	0.813	2.42e-07
P1	7x9	0.672	0.0633	0.00941	0.047	0.00276	0.000157	4.48e-06	1.36e-06	0.0889	5.26e-07	5.08e-07	0.0195	3.55e-07	0.0965	0.000687	0.000687	0.000687	0.000687	2.44e-05	2.44e-05	2.44e-05	2.44e-05	2.44e-05	2.44e-05	0	0	0	0	0	0.0296	0.0297	0.0297	0	0	1e-05	0.672	1.64e-09
P1	5x99	0.646	0.269	2.43e-07	0.0368	0.00359	0.000851	0.00176	1.1e-07	0.0021	0.000174	0.0371	9.35e-08	0.00235	8.49e-08	0.000894	0.000894	0.000894	0.000894	0.00014	0.00014	0.00014	0.00014	0.00014	0.00014	0.00035	0.00035	0.00035	0.00035	0.00035	0.000697	0.000697	0.000697	1.07e-09	0.0162	0.0209	4.62e-08	0.646
P1	6x114	0.624	0.169	0.000925	0.035	0.00334	0.0113	0.000646	3.99e-06	3.72e-06	1.15e-06	0.156	1.59e-07	1.8e-06	3.34e-06	0.000832	0.000832	0.000832	0.000832	5.43e-05	2.84e-05	1.24e-09	0.000793	0.00124	0.0092	0.000127	0.000127	0.000127	0.000127	0.000127	0	0	0	5.02e-08	0.156	1.26e-08	5.17e-08	0.624
P1	6x40	0.0624	0.217	0.104	0.0768	0.0153	0.0456	2.51e-08	3.5e-07	2.28e-06	0.066	0.16	0.0342	0.00125	0.217	0.00772	0.000566	0.00697	2.21e-05	0.0116	5.24e-05	0.0134	1.12e-06	0.0198	0.000759	0	0	0	0	0	0	0	0	1.75e-08	0.0973	0.063	0.0624	1.8e-08
P1	48x74	0.715	0.0303	0.0201	0.0354	0.00361	0.0137	0.0324	4.92e-07	0.0256	0.00777	0.11	0.000151	4.71e-08	0.00692	0.000899	0.000899	0.000899	0.000899	7.48e-10	5.5e-06	3.35e-09	1.79e-05	0.00456	0.0091	0.00956	0.00669	0.00664	1.13e-10	0.00946	0.000276	7.27e-09	0.0253	0.11	1.71e-10	1.42e-08	0.714	8.8e-06
P1	8x52	0.399	0.194	0.048	0.0805	0.0398	0.0425	1.2e-06	2.75e-07	0.00748	0.0303	0.121	9.04e-08	1.19e-06	0.0371	5.06e-10	0.0121	0.0142	0.0136	0.00792	7.87e-05	4.28e-05	0.000247	0.0201	0.0141	0	0	0	0	0	0.00249	0.00249	0.00249	0.0149	0.0498	0.0562	0.399	4.13e-09
P1	4x44	0.0281	0.227	0.111	0.166	0.0183	0.091	3.91e-06	1.14e-07	0.0245	0.0249	0.131	0.0238	0.0023	0.151	0.00278	5.88e-05	1.38e-05	0.0154	0.037	1.17e-05	1.51e-06	0.0143	0.0396	1.67e-07	0	0	0	0	0	0.0245	4.01e-08	1.46e-06	6.92e-08	0.0507	0.0801	0.0281	1.65e-08
P1	72x8	0.705	0.113	0.0688	0.0352	0.000243	0.000457	8.63e-05	0.000354	4.71e-05	2.01e-06	3.81e-07	0.000165	0.00637	0.0704	5.83e-05	5.83e-05	5.83e-05	5.83e-05	7.44e-05	7.44e-05	7.44e-05	7.44e-05	7.44e-05	7.44e-05	1.53e-05	1.53e-05	1.53e-05	1.53e-05	1.53e-05	1.24e-05	1.24e-05	1.24e-05	0	0	1e-05	0.705	1.21e-06
P1	54x114	0.435	1.5e-07	0.0184	4.47e-09	0.0123	0.021	0.00223	5.98e-06	0.00154	0.00212	0.5	0.00696	1.15e-06	3.02e-06	0.00305	0.00307	0.00306	0.00309	1.38e-06	4.09e-06	0.0025	5.29e-08	0.0103	0.00812	0.000444	0.000444	0.000444	0.000444	0.000444	0.000509	0.000509	0.000509	0.0217	0.479	2.22e-08	0.218	0.218
P1	52x86	0.334	0.0767	0.0962	0.0386	0.0311	0.0438	2.31e-07	9.7e-08	7.33e-07	0.00977	0.199	0.0107	0.0151	0.145	0.0146	1.31e-08	0.000432	0.016	0.0022	3.33e-09	1.65e-07	4.44e-06	0.0111	0.0305	0	0	0	0	0	0	0	0	0.0703	0.104	0.0245	0.334	4.76e-08
P1	24x106	0.498	0.141	2.6e-07	0.00257	9.68e-05	0.0181	0.00249	2.31e-05	2.85e-05	0.000927	0.337	2.91e-05	4.16e-07	4.14e-06	2.17e-05	2.17e-05	2.17e-05	2.17e-05	3.33e-09	0.000596	1.35e-05	0.000847	0.00549	0.0111	0.000497	0.000497	0.000497	0.000497	0.000497	6.16e-06	6.16e-06	6.16e-06	0.0547	0.282	1.65e-08	1.37e-08	0.498
P1	77x127	0	0.0846	0.12	0.000736	3.9e-05	0.00073	0.00395	0.0043	1.7e-06	0.018	0.595	0.00627	0.000104	0.167	7.25e-06	7.25e-06	7.25e-06	7.25e-06	0.00012	0.00012	0.00012	0.00012	0.00012	0.00012	0.000788	0.000788	0.000788	0.000788	0.000788	0	0	0	3.7e-07	0.533	0.0623	0	0
P1	1x3	0.562	0.106	0.0487	0.0552	0.00178	0.00149	7.17e-06	5.4e-05	2.61e-08	7.17e-07	0.147	0.0267	1.48e-05	0.0508	0.000443	0.000443	0.000443	0.000443	0.000247	0.000247	0.000247	0.000247	0.000247	0.000247	0	0	0	0	0	0	0	0	0.0174	0.0959	0.034	0.562	2.26e-07
P1	42x110	0.523	0.0335	0.0517	0.0295	0.0321	0.0622	0.00749	2.03e-07	0.0352	0.00855	0.192	0.00188	3.86e-09	0.0236	1.82e-07	7.62e-08	0.0122	0.0199	0.000182	0.00279	1.84e-05	0.0153	0.02	0.024	0.0015	0.0015	0.0015	0.0015	0.0015	0.0149	6.64e-07	0.0203	0.103	0.0822	0.00657	0.414	0.108
P1	38x126	0.644	0.0503	1.72e-07	0.046	0.00947	0.0333	0.00851	2.05e-05	4.59e-06	0.00158	0.188	6.7e-06	3.7e-07	0.0183	0.00236	0.00236	0.00236	0.00236	0.00762	0.00321	0.0042	0.00921	0.00904	1.84e-05	0.0017	0.0017	0.0017	0.0017	0.0017	0	0	0	0.133	0.0474	0.00727	0.228	0.416
P1	59x111	0.646	0.0348	0.0558	0.086	0.0349	0.0202	3.42e-07	6.64e-07	1.75e-06	0.0183	0.0715	0.013	0.00645	0.0131	0.0115	0.0234	9.74e-08	9.67e-09	3.17e-07	1.5e-08	6.11e-08	0.00634	0.00651	0.00736	0	0	0	0	0	0	0	0	0.0254	0.0461	1.14e-08	0.616	0.0299
P1	76x26	0	0.153	0.128	0.00684	0.095	4.43e-05	9.59e-09	1.99e-07	0.000198	3.01e-06	0.124	0.0373	0.0236	0.432	0.0237	0.0237	0.0237	0.0237	5.71e-06	5.71e-06	5.71e-06	5.71e-06	5.71e-06	5.71e-06	0	0	0	0	0	6.25e-05	6.25e-05	6.25e-05	0.124	3.4e-07	9.07e-07	0	0
P1	76x56	0	0.0938	0.0599	0.0668	2.04e-07	0.0789	6.3e-07	0.00782	0.0603	0.007	0.142	4.24e-07	0.0259	0.457	0	0	0	0	0.00456	0.00803	0.022	0.033	2.93e-06	0.0113	0	0	0	0	0	0.000534	0.0597	6.6e-07	5.6e-09	0.0696	0.0729	0	0
P1	73x51	0.164	0.0552	0.104	7.93e-07	0.0169	0.0212	0.00995	2.76e-06	3.95e-05	0.0352	0.417	0.00107	0.000208	0.175	0.0146	3.69e-06	0.00231	2.97e-08	0.00521	0.00234	0.00248	0.00323	0.00785	4.4e-05	0.00199	0.00199	0.00199	0.00199	0.00199	9.83e-06	9.83e-06	9.83e-06	0.0292	0.354	0.0332	0.164	5.79e-08
P1	43x99	0.526	0.116	0.0427	0.0356	7.83e-08	0.00546	0.0122	2.48e-05	1.26e-07	0.0112	0.21	0.0071	0.00059	0.0334	0	0	0	0	0.000909	0.000909	0.000909	0.000909	0.000909	0.000909	0.00778	0.0037	7.26e-11	1.42e-08	0.000674	0	0	0	0.0823	0.127	0.000918	0.263	0.263
P1	67x127	0.777	0.0151	0.11	0.00252	8.63e-08	0.00428	0.0015	0.00438	0.00867	0.00496	0.0471	0.00648	8.29e-07	0.018	0	0	0	0	0.000712	0.000712	0.000712	0.000712	0.000712	0.000712	0.000297	0.000297	0.000297	0.000297	0.000297	0.00289	0.00289	0.00289	0.0231	0.024	3.51e-08	0.329	0.448
P1	77x113	0	0.0767	0.0189	0.000429	0.309	0.182	7.23e-05	6.72e-06	0.0655	0.0692	0.0418	0.000222	8.32e-07	0.236	0.0122	0.00859	0.287	0.00127	0.0127	0.000802	0.0321	0.00427	0.0992	0.0328	1.25e-05	1.25e-05	1.25e-05	1.25e-05	1.25e-05	0.0244	0.041	3.7e-08	8.82e-08	2.18e-05	0.0418	0	0
P1	51x59	0.811	1.57e-08	0.0337	3.22e-06	0.00748	0.00012	2.3e-05	1.32e-05	0.00162	0.00906	0.0831	1.47e-07	0.0116	0.0421	0.00187	0.00187	0.00187	0.00187	1.83e-05	1.83e-05	1.83e-05	1.83e-05	1.83e-05	1.83e-05	2.59e-06	2.59e-06	2.59e-06	2.59e-06	2.59e-06	0.000536	0.000536	0.000536	0.00245	0.0696	0.011	0.12	0.691
P1	59x37	1	0	0	0	0	0	0	0	0	0	0	0	0	1e-05	0	0	0	0	0	0	0	0	0	0	0	0	0	0	0	0	0	0	0	0	1e-05	1	7.83e-08
P1	68x102	1	0	0	0	0	0	0	0	0	0	0	0	0	1e-05	0	0	0	0	0	0	0	0	0	0	0	0	0	0	0	0	0	0	0	0	1e-05	0.420952	0.579038
P1	31x53	0.0156	0.322	0.0357	0.154	0.153	0.0887	3.23e-08	4.7e-10	0.057	0.00633	0.146	0.00778	3.68e-07	0.014	0.000337	0.0858	0.0656	0.00127	2.08e-06	0.00614	7.1e-05	0.00155	0.0368	0.0441	0	0	0	0	0	0.0344	7.89e-07	0.0225	7.38e-07	0.121	0.0246	0.0156	1.28e-08
P1	34x78	0.485	0.178	0.0312	0.0993	0.00332	0.0138	0.00437	5.14e-09	0.00322	0.00653	0.174	0.000377	7.54e-07	6.05e-07	0.000827	0.000827	0.000827	0.000827	1.07e-06	7.82e-08	1.47e-09	2.44e-06	0.00888	0.00486	0.000872	0.000872	0.000872	0.000872	0.000872	0.00107	0.00107	0.00107	0.0388	0.136	3.33e-07	0.00429	0.481
P1	27x103	0.838	0.0755	2.1e-07	2.12e-08	1.62e-07	0.00646	2.11e-05	5.35e-06	1.25e-06	3.09e-06	0.0802	5.74e-08	2.49e-06	1.89e-05	0	0	0	0	0.00107	0.00107	0.00107	0.00107	0.00107	0.00107	2.21e-06	2.21e-06	2.21e-06	2.21e-06	2.21e-06	0	0	0	0.011	0.061	0.00827	1.84e-09	0.838
P1	16x92	0.886	0.0451	2.58e-07	4.61e-07	2.56e-07	2.16e-05	1.17e-05	1.43e-06	3.22e-05	1.29e-06	0.0687	7.53e-08	3.88e-06	1.76e-06	0	0	0	0	1.94e-06	1.94e-06	1.94e-06	1.94e-06	1.94e-06	1.94e-06	3.37e-07	3.37e-07	3.37e-07	3.37e-07	3.37e-07	7.39e-06	7.39e-06	7.39e-06	1.99e-08	0.0687	2.5e-09	1.9e-09	0.886
P1	75x99	0.0078	0.124	0.181	0.0811	0.152	0.000311	3.5e-07	6.74e-07	0.0306	0.0566	0.0924	0.0443	0.0128	0.218	0.00836	2.25e-08	0.0676	0.0756	5.02e-05	5.02e-05	5.02e-05	5.02e-05	5.02e-05	5.02e-05	0	0	0	0	0	0.0216	2.41e-05	0.009	3.33e-08	0.0576	0.0348	0.0039	0.0039
P1	8x78	0.877	0.0204	0.0273	0.0224	5.06e-06	1.87e-05	2.48e-07	1.38e-05	4.33e-05	9.05e-05	1.61e-06	0.00108	2.15e-05	0.0518	0	0	0	0	1.45e-06	1.45e-06	1.45e-06	1.45e-06	1.45e-06	1.45e-06	0	0	0	0	0	1.11e-05	1.11e-05	1.11e-05	0	0	1e-05	5.19e-09	0.877
P1	41x35	0.538	0.0498	0.0518	0.04	0.0313	7.45e-07	0.00634	6.3e-07	0.0198	0.0141	0.0917	0.000105	1.46e-06	0.157	0.0296	2.81e-06	1.93e-08	0.00171	0	0	0	0	0	0	0.00127	0.00127	0.00127	0.00127	0.00127	0.0157	1.61e-08	0.00407	0.00855	0.0768	0.0063	0.538	4.68e-08
P1	60x14	0.817	0.0182	0.077	0.00929	0.00894	5.08e-06	1.65e-05	0.00132	8.77e-05	0.00352	5.69e-08	0.00495	2.31e-06	0.0592	0.00223	0.00223	0.00223	0.00223	0	0	0	0	0	0	1.3e-06	1.3e-06	1.3e-06	1.3e-06	1.3e-06	2.59e-05	2.59e-05	2.59e-05	0	0	1e-05	0.817	1.22e-08
P1	41x7	0.755	6.93e-10	0.00228	0.0301	0.00285	0.0118	1.17e-07	3.55e-08	3.43e-06	0.00607	0.0515	0.0347	8.59e-07	0.106	0.000711	0.000711	0.000711	0.000711	0.000129	2.07e-05	0.000282	0.00176	2.82e-05	0.00952	0	0	0	0	0	0	0	0	0.0469	0.00259	0.002	0.755	5.41e-07
P1	58x112	0.493	2.69e-08	0.0131	0.0239	0.00601	0.00626	5.09e-06	9.22e-07	2.9e-07	0.0273	0.427	0.00304	1.34e-07	2.33e-05	0.0015	0.0015	0.0015	0.0015	0.00104	0.00104	0.00104	0.00104	0.00104	0.00104	0	0	0	0	0	0	0	0	1.18e-08	0.404	0.0237	0.493	2.77e-08
P1	19x27	0.37	0.151	0.0258	0.057	0.0439	0.0422	3.99e-07	1.58e-08	4.25e-06	0.0236	0.179	0.0188	1.18e-06	0.0883	1.85e-07	0.0412	0.00271	9.77e-08	0.0126	6.53e-07	1.63e-08	2.48e-05	0.0295	3.79e-09	0	0	0	0	0	0	0	0	0.088	0.074	0.0172	0.37	5.34e-07
P1	21x9	0.669	0.0556	0.0142	0.0146	0.0383	0.0042	2.96e-05	4.15e-07	1.98e-06	0.0112	0.126	1.77e-06	9.24e-08	0.0665	0.00585	2.79e-06	0.0163	0.0162	0.000698	0.000698	0.000698	0.000698	0.000698	0.000698	3.91e-06	3.91e-06	3.91e-06	3.91e-06	3.91e-06	0	0	0	0.104	0.0221	1.47e-08	0.669	3.69e-09
P1	77x23	0	0.0193	0.18	0.0725	0.0697	0.0532	1.37e-06	6.49e-06	0.0261	3.96e-05	0.208	8e-06	0.0435	0.327	0.0547	0.00196	1.5e-07	0.013	0.0181	2.88e-09	0.0104	0.00722	0.0172	0.000397	0	0	0	0	0	0.00989	0.0162	5.83e-08	9.87e-08	0.0779	0.13	0	0
P1	0x100	0.78	0.139	0.0211	0.0493	2.78e-06	0.00071	0.000798	1.16e-05	9.63e-06	1.26e-06	4.33e-07	2.34e-06	4.79e-08	0.00947	0	0	0	0	0.000117	0.000117	0.000117	0.000117	0.000117	0.000117	0.000158	0.000158	0.000158	0.000158	0.000158	0	0	0	0	0	1e-05	1.5e-07	0.78
P1	73x81	0.635	0.00996	0.0897	0.00665	4.32e-09	9.06e-06	2.14e-07	2.93e-08	0.0302	0.00946	0.0393	0.0678	0.0143	0.0977	0	0	0	0	0	0	0	0	0	0	0	0	0	0	0	0.0122	0.018	8.02e-06	3.4e-09	0.0243	0.015	0.635	7.75e-07
P1	68x18	0.0421	0.158	0.169	0.0132	0.0787	0.103	0.0166	2.3e-08	0.051	0.0598	0.0834	0.0264	0.00353	0.195	0.0311	2.21e-08	0.0238	0.0239	0.0242	0.000171	0.0413	0.0215	0.0156	0.000208	0.00371	0.0129	2.79e-07	2.22e-08	1e-08	0.00499	6.42e-08	0.046	2.35e-08	0.0404	0.0431	0.0421	1.24e-07
P1	9x113	0.598	0.223	5.47e-05	0.00363	3.32e-05	0.000307	0.000385	4.54e-05	8.2e-06	0.000103	0.167	1.49e-09	0.00809	3.83e-07	5.81e-06	5.81e-06	5.81e-06	5.81e-06	4.95e-05	4.95e-05	4.95e-05	4.95e-05	4.95e-05	4.95e-05	7.5e-05	7.5e-05	7.5e-05	7.5e-05	7.5e-05	0	0	0	4.1e-08	0.167	3.72e-08	2.03e-08	0.597
P1	37x13	0.86	4.86e-08	1.42e-06	2.9e-06	6.78e-06	1.67e-05	1.49e-06	3.16e-07	8.1e-07	9.47e-07	7.96e-07	0.000603	1.81e-08	0.14	0	0	0	0	1.12e-06	1.12e-06	1.12e-06	1.12e-06	1.12e-06	1.12e-06	0	0	0	0	0	0	0	0	0	0	1e-05	0.86	1.38e-09
P1	44x52	0.889	1e-06	0.00635	2.64e-07	1.55e-06	3.72e-05	0.0001	0.00233	3.4e-06	8.47e-06	4.18e-09	0.0138	0.0174	0.0708	0	0	0	0	4.53e-06	4.53e-06	4.53e-06	4.53e-06	4.53e-06	4.53e-06	1.81e-05	1.81e-05	1.81e-05	1.81e-05	1.81e-05	0	0	0	0	0	1e-05	0.839	0.0497
P1	28x88	0.911	0.0217	2.61e-06	0.0265	6.32e-06	1.02e-05	7.56e-09	4.74e-07	1.26e-07	5.34e-06	4.26e-05	2.73e-08	0.0407	2.51e-06	0	0	0	0	3.66e-08	3.66e-08	3.66e-08	3.66e-08	3.66e-08	3.66e-08	0	0	0	0	0	0	0	0	1.63e-05	1.63e-05	1e-05	1.07e-10	0.911
P1	70x46	0	0.473	0.0232	0.0216	0.185	3.09e-06	0.0145	0.000116	2.94e-06	0.0406	0.219	0.00256	4e-07	0.021	0.0463	0.0463	0.0463	0.0463	0	0	0	0	0	0	0.00845	0.00513	4.67e-08	4.06e-08	0.000884	0	0	0	1.76e-08	0.212	0.00697	0	0
P1	48x44	0.819	0.0394	0.0202	0.00818	8.62e-08	0.00279	0.00161	3.61e-07	0.0264	0.00431	2.6e-06	0.00865	0.016	0.0535	0	0	0	0	0.000463	0.000463	0.000463	0.000463	0.000463	0.000463	0.000321	0.000321	0.000321	0.000321	0.000321	0.00873	0.00881	0.00881	0	0	1e-05	0.819	4.22e-07
P1	63x105	1	0	0	0	0	0	0	0	0	0	0	0	0	1e-05	0	0	0	0	0	0	0	0	0	0	0	0	0	0	0	0	0	0	0	0	1e-05	1	2.86e-08
P1	54x44	0.846	0.0418	0.0331	0.00573	3.57e-08	4.89e-07	3.18e-07	2.94e-05	0.0251	6.7e-05	5.09e-06	0.0264	0.0183	0.00378	0	0	0	0	0	0	0	0	0	0	0	0	0	0	0	0.00931	0.0158	4.94e-05	0	0	1e-05	0.846	1.24e-07
P1	19x1	0.236	0.101	0.0869	0.1	0.0478	0.0483	1.44e-06	9.33e-07	0.0399	0.052	0.117	0.0139	0.00873	0.149	0.012	0.012	0.012	0.012	2.23e-08	1.02e-08	2.35e-05	0.00044	0.0272	0.0206	0	0	0	0	0	2.85e-08	0.0368	0.00313	0.0828	0.00898	0.025	0.236	4.48e-07
P1	53x7	0.881	1.55e-06	0.028	0.0152	7.82e-06	5.58e-07	1.09e-07	3.55e-05	3.84e-07	4.6e-05	2.75e-06	0.00509	3.2e-05	0.0702	0	0	0	0	0	0	0	0	0	0	0	0	0	0	0	0	0	0	0	0	1e-05	0.881	7.11e-09
P1	34x116	0.902	0.0558	4.49e-07	0.0223	2.86e-08	9.41e-05	0.000128	5.57e-06	1.6e-07	4.5e-05	1.14e-05	4.97e-07	0.00649	0.0135	0	0	0	0	1.4e-05	1.4e-05	1.4e-05	1.4e-05	1.4e-05	1.4e-05	2.37e-05	2.37e-05	2.37e-05	2.37e-05	2.37e-05	0	0	0	6.99e-07	6.99e-07	1e-05	7.41e-08	0.902
P1	68x64	0.771	0.00663	0.0707	0.00775	0.0162	4.11e-05	1.45e-06	5.68e-07	0.00348	2.04e-05	2.52e-06	0.0124	0.0128	0.0993	0.00231	9.5e-09	0.00687	0.00701	5.19e-06	5.19e-06	5.19e-06	5.19e-06	5.19e-06	5.19e-06	0	0	0	0	0	0.00116	0.00116	0.00116	0	0	1e-05	0.771	1.53e-07
P1	24x104	0.376	0.291	1.46e-05	2.06e-06	8.66e-05	0.0131	0.00359	1.41e-07	4.31e-07	1.63e-07	0.316	9.65e-09	1.5e-07	1.96e-07	1.92e-05	1.92e-05	1.92e-05	1.92e-05	5.4e-05	2.23e-06	0.000221	0.00257	0.00418	0.00609	0.000715	0.000715	0.000715	0.000715	0.000715	0	0	0	2.84e-08	0.316	9.2e-08	1.19e-09	0.376
P1	44x16	1	0	0	0	0	0	0	0	0	0	0	0	0	1e-05	0	0	0	0	0	0	0	0	0	0	0	0	0	0	0	0	0	0	0	0	1e-05	1	8.31e-08
P1	44x32	0.758	0.0665	0.032	0.0305	0.005	5.9e-07	1.84e-06	1.82e-08	0.00855	0.00565	0.0386	4.07e-05	2.86e-07	0.055	0.00125	0.00125	0.00125	0.00125	0	0	0	0	0	0	0	0	0	0	0	0.00285	0.00285	0.00285	1.78e-09	0.0231	0.0155	0.758	2.92e-08
P1	22x116	0.571	0.159	0.0125	0.0287	7.96e-09	4.26e-06	7.49e-07	1.18e-06	0.0245	0.00809	0.0752	1.9e-07	0.0293	0.0919	0	0	0	0	0	0	0	0	0	0	0	0	0	0	0	0.0081	0.00817	0.00817	6.81e-09	0.0279	0.0473	4.58e-07	0.571
P1	46x82	0.66	0.0792	0.0645	0.0151	0.0144	0.0132	0.00117	2.79e-06	8.56e-07	0.00626	0.106	4.2e-09	0.00993	0.0301	9.65e-08	2.76e-07	0.0144	5.4e-06	2.6e-07	3.96e-09	3.9e-07	2.69e-08	0.00421	0.00901	0.000232	0.000232	0.000232	0.000232	0.000232	0	0	0	0.0821	0.0173	0.00683	0.583	0.0769
P1	11x35	0.265	0.15	0.0852	0.0783	0.0233	0.0586	2.43e-07	1.46e-06	0.0675	0.0433	0.129	0.0135	4.12e-07	0.0857	0.000204	6.16e-08	0.00742	0.0156	0.0405	2.47e-05	0.00038	0.000525	0.0172	2.05e-05	0	0	0	0	0	1.42e-07	0.0675	1.2e-07	2.07e-07	3.41e-06	0.129	0.265	2.4e-09
P1	57x119	0.651	1.88e-08	1.71e-06	1.12e-07	9.23e-08	0.00609	0.00415	6.91e-05	3.79e-06	1.22e-06	0.339	4.15e-07	6.27e-07	2.93e-06	0	0	0	0	0.00101	0.00101	0.00101	0.00101	0.00101	0.00101	0.000827	0.000827	0.000827	0.000827	0.000827	0	0	0	0.119	0.22	1.61e-08	4.24e-07	0.651
P1	26x70	0.917	0.0402	1.44e-05	0.0174	6.78e-06	2.02e-06	6.4e-05	1.06e-06	1.51e-08	1.95e-06	0.02	0.00353	0.00149	7.82e-07	0	0	0	0	0	0	0	0	0	0	1.08e-05	1.08e-05	1.08e-05	1.08e-05	1.08e-05	0	0	0	1.09e-07	0.0151	0.00489	8.57e-09	0.917
P1	5x77	0.573	0.0545	0.0585	0.0838	4.22e-07	0.038	3.39e-07	7.27e-06	0.022	0.0148	0.0117	0.0018	0.04	0.102	0	0	0	0	0.000291	3.09e-07	9.12e-06	0.00174	0.0159	0.0201	0	0	0	0	0	0.00731	0.00733	0.00737	1.16e-08	3.77e-08	0.0117	0.455	0.117
P1	38x54	0.512	0.156	0.0654	0.0714	0.00437	0.0181	1.47e-06	2.5e-05	1.07e-07	1.2e-06	0.125	6.97e-07	1.32e-06	0.048	0.00109	0.00109	0.00109	0.00109	0.00145	1.32e-05	1.32e-09	2.55e-06	0.0161	0.000498	0	0	0	0	0	0	0	0	0.0488	0.0696	0.00631	0.512	7.74e-08
P1	33x49	0.215	0.197	0.0816	0.0595	0.112	0.0153	4.19e-07	1.26e-06	0.00542	0.000129	0.153	9.7e-06	0.00107	0.16	0.00391	2.11e-05	0.0716	0.0363	0.00206	5.65e-08	0.000966	0.00353	0.00379	0.00493	0	0	0	0	0	0.0018	0.0018	0.0018	0.127	0.0178	0.00787	0.215	4.45e-07
P1	73x113	0.207	0.0146	0.0223	1.05e-05	0.603	0.122	2.94e-05	2.01e-06	1e-05	0.024	3.02e-07	0.0063	1.98e-06	3.26e-06	0.122	0.118	0.177	0.185	6.86e-09	5.58e-06	0.00969	0.0187	0.0615	0.0323	3.89e-06	3.89e-06	3.89e-06	3.89e-06	3.89e-06	6.34e-09	6.34e-09	6.34e-09	0	0	1e-05	0.207	1.52e-06
P1	57x21	0.699	0.0365	0.0431	0.00886	0.00586	0.0108	1.57e-07	0.0016	0.033	0.00457	1.13e-07	0.0273	2.99e-07	0.129	0.00146	0.00146	0.00146	0.00146	0.000585	4.8e-06	0.000201	0.00999	8.66e-08	2.17e-06	0	0	0	0	0	0.00965	0.0233	4.3e-07	0	0	1e-05	0.699	6.67e-07
P1	57x111	0.468	1.32e-07	0.0797	0.00836	0.0363	0.00124	7.42e-07	7.21e-07	0.00846	0.00106	0.33	2.51e-05	3.63e-08	0.0673	0.0176	1.15e-08	0.0188	3.73e-08	0.000206	0.000206	0.000206	0.000206	0.000206	0.000206	0	0	0	0	0	0.00282	0.00282	0.00282	0.0696	0.23	0.0304	0.468	4.81e-09
P1	48x80	0.688	5.8e-08	0.00516	1.82e-07	0.00258	1.11e-05	4.93e-07	1.52e-06	7.42e-05	2.99e-08	0.304	4.46e-07	6.84e-07	3.96e-06	0.000643	0.000643	0.000643	0.000643	1.81e-07	1.81e-07	1.81e-07	1.81e-07	1.81e-07	1.81e-07	0	0	0	0	0	2.14e-05	2.14e-05	2.14e-05	0.117	0.187	3.08e-09	0.558	0.13
P1	23x55	0.568	0.117	0.0586	0.0614	0.0287	0.00142	0.00594	1.62e-05	0.0565	0.00206	2.95e-07	5.19e-07	1.47e-07	0.1	0.000524	0.0195	0.00864	3.04e-05	0.000236	0.000236	0.000236	0.000236	0.000236	0.000236	0.00119	0.00119	0.00119	0.00119	0.00119	0.0155	0.0233	0.0177	0	0	1e-05	0.568	2.55e-07
P1	66x100	1	0	0	0	0	0	0	0	0	0	0	0	0	1e-05	0	0	0	0	0	0	0	0	0	0	0	0	0	0	0	0	0	0	0	0	1e-05	0.738069	0.261921
P1	29x115	0.54	0.275	2.29e-07	0.00729	0.0156	0.0136	1.45e-05	0.00121	0.000614	0.00288	0.103	2.95e-08	2.24e-05	0.0408	0.0085	8.9e-08	0.00709	3.02e-08	4.88e-05	0.000316	0.0018	7.46e-08	0.00972	0.00175	8.94e-07	8.94e-07	8.94e-07	8.94e-07	8.94e-07	0.000201	0.000201	0.000201	5.52e-08	0.0377	0.065	0.108	0.432
P1	76x120	0	0.169	0.152	0.0867	0.0803	0.112	4.48e-07	2.19e-05	2.4e-05	0.0187	0.169	0.0949	3.75e-07	0.118	1.76e-08	0.026	0.0274	0.027	0.0415	0.0237	0.00854	4.62e-08	0.038	7.04e-07	0	0	0	0	0	4.66e-06	4.66e-06	4.66e-06	1.01e-07	0.169	2.07e-07	0	0
P1	48x28	0.421	0.123	0.16	0.0194	0.0661	7.13e-06	1.17e-07	3.95e-05	2.15e-06	0.00722	0.0777	0.038	0.00257	0.0842	0.0313	2.02e-05	0.0336	0.00123	0	0	0	0	0	0	0	0	0	0	0	0	0	0	4.41e-08	5.46e-08	0.0777	0.421	1.49e-07
P1	51x25	0.914	9.75e-06	0.00387	2.63e-07	2.99e-05	4.48e-08	5.8e-08	2.3e-05	0.00375	4.22e-05	0.0188	0.0118	6.51e-06	0.0474	4.98e-06	4.98e-06	4.98e-06	4.98e-06	0	0	0	0	0	0	0	0	0	0	0	0.00125	0.00125	0.00125	3.07e-09	0.0141	0.00472	0.914	4.07e-08
P1	30x0	0.715	1.4e-07	5.62e-06	3.95e-08	0.00314	0.0353	1.26e-07	0.00162	2.18e-07	0.000703	0.0754	0.04	2.01e-05	0.129	0.000783	0.000783	0.000783	0.000783	0.00921	0.00661	0.0122	0.00725	1.44e-05	1.48e-06	0	0	0	0	0	0	0	0	8.03e-08	0.0547	0.0208	0.715	2.55e-09
P1	42x62	0.796	1.51e-07	0.0463	0.0349	0.02	0.000577	2.21e-07	2.02e-06	3.43e-07	2.5e-06	0.0441	5.94e-08	0.0304	0.0282	0.00115	0.000248	0.0186	3.08e-09	9.45e-05	9.45e-05	9.45e-05	9.45e-05	9.45e-05	9.45e-05	0	0	0	0	0	0	0	0	0.0441	1.39e-08	2.12e-06	0.794	0.00175
P1	29x73	0.697	0.0488	0.0333	0.0351	0.0156	0.00898	0.000952	6.08e-07	0.0359	0.01	0.0551	5.57e-09	0.016	0.0429	6.51e-09	1.84e-09	0.00274	0.0128	0.00149	0.00149	0.00149	0.00149	0.00149	0.00149	0.000188	0.000188	0.000188	0.000188	0.000188	4.1e-08	0.0295	0.00641	4.43e-09	0.0495	0.00561	0.248	0.449
P1	44x62	0.665	0.0742	0.026	0.0279	0.0247	0.0206	0.00395	2.02e-05	3.81e-05	1.93e-06	0.117	0.00762	0.0101	0.0237	0.000251	1.17e-07	0.0124	0.0121	0.00445	2.14e-09	3.71e-06	0.0053	0.00172	0.00908	0.000788	0.000788	0.000788	0.000788	0.000788	9.38e-06	9.38e-06	9.38e-06	0.0121	0.0902	0.0142	0.665	1.99e-08
P1	29x23	0.549	0.0455	0.0655	0.0426	0.0359	0.000687	2.38e-07	4.41e-07	1.66e-07	0.0239	0.107	0.0264	0.00447	0.0987	0.0328	1.35e-06	2.39e-08	0.0031	0.000113	0.000113	0.000113	0.000113	0.000113	0.000113	0	0	0	0	0	0	0	0	8.38e-08	0.0938	0.0135	0.549	2.1e-07
P1	18x22	0.343	0.157	0.0643	0.0819	0.0159	0.0509	0.014	7.02e-07	0.0466	0.0312	0.127	0.00186	7.31e-07	0.0665	3.43e-09	2.47e-08	0.00652	0.00934	0.0111	0.00211	5.82e-05	0.00653	0.0172	0.0139	0.00686	0.00186	0.000908	3.61e-06	0.00435	5.29e-08	0.041	0.00557	0.0326	0.0551	0.0393	0.343	4.9e-07
P1	7x7	0.651	0.0487	0.0365	0.0349	0.021	5.03e-06	0.000457	4.41e-07	0.0991	2.9e-08	0.0238	0.0143	0.00945	0.0613	0.0172	0.000395	0.00337	4.37e-08	0	0	0	0	0	0	8.94e-05	8.94e-05	8.94e-05	8.94e-05	8.94e-05	0.033	0.033	0.033	5.4e-07	6.42e-08	0.0238	0.651	1.25e-06
P1	67x61	0.945	1.5e-05	0.0265	1.14e-05	6.12e-07	1.39e-06	4.48e-06	3.36e-06	4.32e-06	1.11e-05	4.63e-06	0.00259	1.59e-06	0.0254	0	0	0	0	0	0	0	0	0	0	0	0	0	0	0	0	0	0	0	0	1e-05	0.945	9.01e-08
P1	27x13	0.479	0.0307	0.0525	0.0568	0.0594	0.0151	0.00759	1.35e-05	1.4e-07	0.0105	0.0917	0.00191	0.00077	0.194	0.0226	1.28e-07	2.29e-07	0.0368	5.01e-05	3.16e-05	0.00366	0.00271	0.00229	0.0064	0.00152	0.00152	0.00152	0.00152	0.00152	0	0	0	0.0234	0.0543	0.014	0.479	1.17e-08
P1	74x28	0.435	0.0598	0.127	0.0417	6.66e-07	0.000242	3.78e-06	1.37e-07	0.0394	2.55e-05	1.65e-07	0.0596	0.0252	0.212	0	0	0	0	3.86e-05	3.86e-05	3.86e-05	3.86e-05	3.86e-05	3.86e-05	0	0	0	0	0	0.0275	0.0117	0.000163	0	0	1e-05	0.435	2.44e-08
P1	74x10	0.00312	0.0176	0.177	0.0537	0.0536	2.23e-06	6e-07	2.43e-08	0.00676	0.0301	0.42	0.0315	0.000394	0.207	0.025	3.89e-07	0.0285	1.95e-07	0	0	0	0	0	0	0	0	0	0	0	0.00225	0.00225	0.00225	0.103	0.26	0.0566	0.00156	0.00156
P1	60x22	0.989	1.5e-08	1.64e-08	2.95e-07	1.63e-05	5.23e-06	7.22e-08	1.74e-05	5.33e-07	1.46e-06	1e-10	4.16e-07	6.98e-09	0.0109	1.58e-06	1.58e-06	1.58e-06	1.58e-06	0	0	0	0	0	0	0	0	0	0	0	0	0	0	0	0	1e-05	0.989	1.7e-07
P1	39x75	0.312	0.142	0.0236	0.0638	0.127	0.102	7.91e-06	3.82e-07	0.0625	0.0317	0.107	2.69e-06	0.00924	0.0198	6.4e-09	0.0369	0.0903	5.36e-09	2.5e-07	0.000571	0.00233	0.0222	0.0482	0.0282	0	0	0	0	0	1.56e-07	0.0204	0.042	0.107	1.3e-08	1e-06	0.259	0.0529
P1	54x74	0.184	0.239	0.175	0.0197	0.0253	0.0118	7.31e-07	1.69e-08	0.00628	0.0179	0.187	0.0423	0.00396	0.0875	0.0063	0.00631	0.0063	0.00633	0.00416	1.46e-06	0.00142	1.11e-05	0.00615	3.55e-08	0	0	0	0	0	0.00209	0.00209	0.00209	0.0265	0.134	0.0268	0.184	1.37e-07
P1	77x63	0	0.000245	0.159	1.59e-07	0.000253	0.199	0.0104	4.12e-06	0.13	5.46e-05	9.21e-07	1.3e-05	7.96e-06	0.501	6.07e-05	6.07e-05	6.07e-05	6.07e-05	0.00169	5.79e-06	0.0524	0.0332	0.0524	0.0591	0.00102	0.00418	0.00271	1.07e-08	0.00249	0.125	2.5e-07	0.00516	0	0	1e-05	0	0
P1	36x80	0.507	0.118	0.0289	0.0753	0.00736	0.0327	0.00414	0.000505	5.06e-06	0.0105	0.215	3.55e-08	0.000122	2.66e-05	0.00184	0.00184	0.00184	0.00184	0.000291	3.2e-07	2.62e-08	2.59e-09	0.0171	0.0152	0.000825	0.000825	0.000825	0.000825	0.000825	0	0	0	0.0593	0.156	6.4e-11	0.0241	0.483
P1	49x65	0.906	1.57e-09	0.000729	1.34e-08	6.23e-06	0.000341	0.000106	0.00504	0.00316	1.72e-06	0.0755	0.00763	0.00106	3.55e-06	0	0	0	0	5.52e-05	5.52e-05	5.52e-05	5.52e-05	5.52e-05	5.52e-05	1.91e-05	1.91e-05	1.91e-05	1.91e-05	1.91e-05	0.00105	0.00105	0.00105	0.0524	0.0231	1.21e-10	0.385	0.522
P1	77x1	0	0.091	0.257	0.00816	0.00785	0.000225	2.81e-07	1.61e-05	0.00788	0.00943	0.291	0.0654	0.05	0.213	0.00196	0.00196	0.00196	0.00196	3.59e-05	3.59e-05	3.59e-05	3.59e-05	3.59e-05	3.59e-05	0	0	0	0	0	0.00262	0.00262	0.00262	1.52e-07	0.275	0.0159	0	0
P1	7x15	0.849	7.84e-06	0.000108	6.16e-08	3.41e-07	8.82e-07	0.000178	1.2e-05	0.0577	2.31e-05	3.06e-05	0.0216	1.05e-05	0.0717	0	0	0	0	0	0	0	0	0	0	3.36e-05	3.36e-05	3.36e-05	3.36e-05	3.36e-05	8.41e-07	0.0353	0.0224	1.03e-05	1.03e-05	1e-05	0.849	6.83e-08
P1	20x42	0.129	0.112	0.00716	2.6e-06	0.202	0.308	0.00629	4.49e-07	0.107	0.03	7.51e-06	0.00184	1.69e-07	0.0954	0.000523	6.77e-08	0.0691	0.133	0.00149	0.0289	7.58e-07	0.0744	0.101	0.102	0.00126	0.00126	0.00126	0.00126	0.00126	0.0286	0.0393	0.0394	0	0	1e-05	0.129	1.06e-07
P1	10x120	0.156	0.402	0.0024	1.54e-05	0.00845	0.014	0.049	1.61e-06	7.04e-06	0.0116	0.296	2.16e-07	0.0147	0.045	0.00211	0.00211	0.00211	0.00211	2.95e-06	6.99e-09	6.2e-09	0.000193	0.00374	0.0101	0.0371	0.0032	7.85e-05	0.000256	0.00841	0	0	0	0.216	0.0806	2.59e-08	0.00725	0.149
P1	71x105	0.36	8.81e-06	3.31e-06	0.0017	0.621	4.8e-06	2.91e-06	1.61e-05	1.86e-05	0.00743	6.4e-07	0.00898	2.35e-08	1.29e-05	0.118	0.000108	1.27e-05	0.504	0	0	0	0	0	0	0	0	0	0	0	2.86e-06	2.86e-06	2.86e-06	0	0	1e-05	2.95e-07	0.36
P1	25x127	0.554	0.294	2e-05	0.0825	0.000515	0.0273	9.29e-06	2.92e-06	8.91e-07	0.00183	0.0399	4.33e-07	4.59e-07	4.55e-07	0.000126	0.000126	0.000126	0.000126	9.46e-07	1.37e-07	2.47e-08	1.06e-06	0.0136	0.0136	0	0	0	0	0	0	0	0	1.86e-09	0.0277	0.0123	1.3e-07	0.554
P1	34x114	0.849	0.0979	9.16e-08	0.0197	0.00195	1.46e-06	6.41e-07	5.85e-06	1.3e-08	2.3e-06	0.0304	1.32e-09	5.23e-06	0.00141	0.000485	0.000485	0.000485	0.000485	0	0	0	0	0	0	0	0	0	0	0	0	0	0	3.63e-08	3.09e-06	0.0304	5.01e-08	0.849
P1	9x105	0.424	0.245	1.6e-06	0.0398	0.0115	0.0121	0.0295	1.64e-07	0.000971	0.000209	0.235	1.8e-07	0.00156	2.73e-07	5.53e-09	3.91e-08	0.0115	3.19e-10	3.44e-09	9.99e-07	1.92e-08	1.64e-06	0.00311	0.00896	0.0123	4.4e-09	1.95e-06	8.4e-09	0.0172	0.00032	0.00032	0.00032	0.177	0.0581	5.23e-09	7.74e-08	0.424
P1	0x118	0.496	0.23	0.0211	0.161	0.00266	0.00785	0.00157	2.07e-07	1.61e-06	0.00723	0.0723	1.33e-08	1.87e-06	4.6e-07	0.000663	0.000663	0.000663	0.000663	0.00131	0.00131	0.00131	0.00131	0.00131	0.00131	0.000312	0.000312	0.000312	0.000312	0.000312	0	0	0	2.76e-10	0.0723	2.09e-08	1.37e-08	0.496
P1	60x78	0.952	0.0177	0.00462	8.63e-06	7.55e-08	1.15e-05	5.35e-07	2.25e-06	0.0201	2.66e-06	7.94e-08	0.00588	1.57e-07	3.17e-06	0	0	0	0	2.44e-07	2.44e-07	2.44e-07	2.44e-07	2.44e-07	2.44e-07	0	0	0	0	0	0.012	1.21e-08	0.00806	0	0	1e-05	0.872	0.0796
P1	50x114	0.769	0.0194	0.0547	0.0468	1.39e-06	6.34e-06	1.14e-06	9.07e-05	0.0121	0.0129	0.0654	0.00552	6.79e-08	0.014	0	0	0	0	0	0	0	0	0	0	0	0	0	0	0	0.012	3.38e-09	1.06e-08	1.29e-07	0.0378	0.0276	0.597	0.172
P1	22x80	0.612	0.281	0.00258	0.00616	0.00306	0.0089	0.000804	5.06e-06	2.35e-08	0.000814	0.0659	4.49e-05	2.14e-06	0.0194	0.000763	0.000763	0.000763	0.000763	0.00148	0.00148	0.00148	0.00148	0.00148	0.00148	0.000159	0.000159	0.000159	0.000159	0.000159	0	0	0	7.52e-08	0.0249	0.0409	1.22e-07	0.612
P1	13x23	0.413	0.164	0.0929	0.0724	0.000597	0.0577	4.49e-06	7.48e-07	4.88e-06	0.00833	0.0899	0.011	5.3e-05	0.0901	0.000147	0.000147	0.000147	0.000147	0.0194	0.000313	3.59e-06	0.00938	0.0215	0.00719	0	0	0	0	0	0	0	0	2.72e-08	0.013	0.0769	0.413	6.15e-07
P1	22x22	0.546	0.041	0.0736	0.0312	0.0599	0.0323	5.5e-07	4.83e-08	0.00446	0.00729	0.0301	0.00299	3.87e-05	0.171	0.000217	0.059	0.000685	1.82e-07	0.0158	1.2e-07	0.00998	0.000241	0.00621	9.04e-07	0	0	0	0	0	0.00148	0.00148	0.00148	6.99e-08	9.34e-07	0.0301	0.546	2.92e-08
P1	63x93	0.903	1.18e-06	2.17e-05	0.00177	5.87e-07	0.00314	0.00458	3.89e-05	4.61e-05	0.00189	0.0739	0.00985	0.00144	1.32e-05	0	0	0	0	0.000521	0.000521	0.000521	0.000521	0.000521	0.000521	0.000915	0.000915	0.000915	0.000915	0.000915	1.2e-05	1.2e-05	1.2e-05	0.0113	0.0627	8.1e-09	0.452	0.452
P1	50x118	0.691	0.0248	0.0283	0.0548	0.0201	0.0177	0.00921	7.53e-08	8.55e-09	0.00484	0.144	0.00563	9.45e-09	2.73e-07	0.00117	2.56e-05	0.00874	0.0102	3e-08	1.77e-09	9.71e-08	0.00216	0.00666	0.00891	0.00184	0.00184	0.00184	0.00184	0.00184	0	0	0	0.0794	0.0641	3.02e-10	0.291	0.401
P1	49x45	0.905	5.06e-06	0.0179	1.51e-06	0.00197	7.17e-07	5.38e-06	4.34e-07	6.07e-08	5.35e-06	0.00935	8.88e-08	5.11e-06	0.066	0.00049	0.00049	0.00049	0.00049	0	0	0	0	0	0	0	0	0	0	0	0	0	0	0.00467	0.00467	1e-05	0.905	1.94e-08
P1	2x118	0.754	0.109	0.0107	0.0579	3.26e-08	4.65e-05	3.43e-06	0.000215	9.94e-08	9.37e-05	0.037	4.57e-08	0.0313	1.36e-06	0	0	0	0	6.08e-06	6.08e-06	6.08e-06	6.08e-06	6.08e-06	6.08e-06	0	0	0	0	0	0	0	0	2.65e-08	0.037	2.49e-08	1.52e-08	0.754
P1	53x77	0.919	4.58e-07	2.43e-08	0.00289	2.93e-05	1.23e-06	5.68e-06	0.000366	0.0165	5.69e-09	0.0329	0.00259	5.68e-05	0.0257	4.81e-06	4.81e-06	4.81e-06	4.81e-06	0	0	0	0	0	0	0	0	0	0	0	1.66e-07	0.0086	0.00789	1.86e-08	0.0329	9.49e-10	0.566	0.353
P1	12x78	0.431	0.237	0.129	0.107	0.0301	0.00958	5.68e-08	2.46e-07	0.000496	0.00187	0.0472	3.81e-07	0.00467	0.00254	7.52e-07	0.0114	0.00954	0.00912	0.0016	0.0016	0.0016	0.0016	0.0016	0.0016	0	0	0	0	0	0.000162	0.000162	0.000162	1.26e-08	5.38e-09	0.0472	0.431	1.83e-06
P1	32x54	0.207	0.22	0.0491	0.0346	0.192	0.118	7.98e-07	8.3e-07	0.0422	0.00051	0.092	1.28e-05	4.34e-05	0.0442	0.000245	1.44e-05	0.0548	0.137	2.76e-06	1.65e-07	1.29e-06	0.0231	0.0154	0.0797	0	0	0	0	0	6.07e-09	0.0142	0.028	0.092	2e-06	4.52e-09	0.207	3.04e-08
P1	29x127	0.716	0.167	2.74e-07	0.0311	0.00657	0.00445	0.00721	1.5e-05	9.19e-08	2.84e-05	0.0485	0.000184	5.87e-08	0.0188	0.00164	0.00164	0.00164	0.00164	0.00074	0.00074	0.00074	0.00074	0.00074	0.00074	0.00144	0.00144	0.00144	0.00144	0.00144	0	0	0	1.31e-08	0.0339	0.0147	2.77e-07	0.716
P1	22x82	0.638	0.254	3.47e-05	0.00861	0.00469	0.00823	1.94e-05	1.99e-06	5.34e-07	0.00294	0.0834	2.29e-07	4.72e-07	2.82e-07	0.00117	0.00117	0.00117	0.00117	0.00137	0.00137	0.00137	0.00137	0.00137	0.00137	1.89e-06	1.89e-06	1.89e-06	1.89e-06	1.89e-06	0	0	0	1.06e-08	0.0428	0.0406	1.08e-07	0.638
P1	49x27	0.637	0.0556	0.0682	0.00162	0.0103	2.21e-06	2.35e-07	5.47e-08	2.85e-06	1.13e-06	0.115	0.0201	0.00292	0.0896	0.00999	2.44e-09	1.2e-08	0.000241	0	0	0	0	0	0	0	0	0	0	0	0	0	0	0.0413	0.0491	0.0248	0.637	2.53e-08
P1	42x92	0.569	0.0307	0.0301	0.0349	0.000681	0.0614	9.53e-06	4.39e-08	0.037	0.0154	0.113	1.41e-05	0.0552	0.0526	0.000168	0.000168	0.000168	0.000168	2.36e-06	3.54e-08	3.79e-08	0.00207	0.00718	0.0521	0	0	0	0	0	0.000134	0.0338	0.00307	0.113	1.31e-08	2.65e-07	1.23e-07	0.569
P1	37x115	0.8	0.0904	0.0169	0.000224	2.09e-06	0.0102	0.00678	2.15e-08	2.96e-06	2.73e-08	0.0726	1.65e-05	0.000558	0.00194	0	0	0	0	0.00396	0.000191	1.15e-05	0.00128	0.00476	9.48e-10	0.00135	0.00135	0.00135	0.00135	0.00135	0	0	0	9.78e-09	0.0567	0.016	1.17e-07	0.8
P1	65x121	0.452	0.106	0.117	0.055	0.014	0.0374	0.00129	5.4e-07	0.00696	0.0101	0.152	0.00992	0.00015	0.0375	1.26e-07	6.41e-09	0.014	1.72e-08	1.46e-05	5.69e-09	6.37e-08	6.17e-05	0.0291	0.0082	0.000255	0.000255	0.000255	0.000255	0.000255	0.00232	0.00232	0.00232	0.026	0.116	0.00919	0.452	4.62e-07
P1	27x127	0.565	0.24	4.7e-08	0.0491	0.0058	0.0151	1.97e-06	4.14e-06	3.26e-07	0.0158	0.0955	0.00167	2.2e-05	0.0118	0.00145	0.00145	0.00145	0.00145	7.77e-09	1.45e-07	7.5e-09	7.56e-07	0.00876	0.00631	0	0	0	0	0	0	0	0	3.23e-09	0.0675	0.028	1.47e-06	0.565
P1	62x108	1	0	0	0	0	0	0	0	0	0	0	0	0	1e-05	0	0	0	0	0	0	0	0	0	0	0	0	0	0	0	0	0	0	0	0	1e-05	1	1.85e-07
P1	52x60	0.663	0.0198	0.0858	0.00736	0.0132	0.000603	2.27e-06	4.69e-09	0.02	0.0105	0.0676	0.0134	0.00252	0.0962	0.00658	7.32e-07	0.00616	0.00044	9.88e-05	9.88e-05	9.88e-05	9.88e-05	9.88e-05	9.88e-05	0	0	0	0	0	9.05e-08	0.02	2.16e-08	3.95e-09	0.055	0.0127	0.453	0.21
P1	36x60	0.0733	0.139	0.15	0.0916	0.0166	0.028	0.0213	6.29e-08	0.00755	0.0143	0.219	0.0173	0.00506	0.217	0.0146	5.36e-08	0.00165	0.000319	0.00517	5.32e-07	0.00813	1.3e-06	0.0102	0.00448	0.00776	0.00232	0.00489	3.61e-06	0.00632	0.00251	0.00251	0.00251	0.144	0.0608	0.0144	0.0733	7.02e-09
P1	29x45	0.236	0.43	0.0433	0.0635	0.0512	0.0384	1.65e-07	8.81e-07	0.0692	0.0175	0.0466	3.17e-07	2.22e-08	0.00451	0.0128	0.0128	0.0128	0.0128	6.96e-09	2.66e-08	0.00185	5.73e-06	0.0192	0.0174	0	0	0	0	0	0.0213	0.0478	3.82e-09	4.11e-08	2.03e-08	0.0466	0.236	5.68e-06
P1	3x99	0.749	0.205	2.52e-06	0.0272	0.0125	0.00324	4.83e-07	1.42e-05	0.000233	0.00333	4.53e-06	1.21e-06	7.55e-08	2.04e-06	0.00891	0.00354	5.13e-08	7.51e-08	0.000539	0.000539	0.000539	0.000539	0.000539	0.000539	0	0	0	0	0	7.42e-05	7.42e-05	7.42e-05	0	0	1e-05	4.4e-08	0.749
P1	33x57	0.568	0.075	0.0466	0.0304	0.0192	0.033	7.91e-07	0.000117	0.0433	0.00999	9.54e-09	0.00168	0.0111	0.162	0.000777	0.000501	6.67e-05	0.0178	0.00936	1.15e-08	0.00413	0.00214	0.00719	0.0102	0	0	0	0	0	4.53e-07	0.0404	0.00288	0	0	1e-05	0.568	3.43e-07
P1	56x14	0.755	0.0244	0.0511	1.79e-08	0.00785	9.87e-08	6.86e-05	0.000406	5.31e-06	4.31e-05	0.097	0.00192	1.17e-06	0.062	0.00196	0.00196	0.00196	0.00196	0	0	0	0	0	0	1.17e-05	1.17e-05	1.17e-05	1.17e-05	1.17e-05	0	0	0	0.097	1.18e-06	1.26e-08	0.755	2.86e-07
P1	72x24	0.493	0.066	0.0608	0.0355	0.0265	3.71e-07	3.84e-05	8.67e-05	0.0482	0.00111	2.37e-07	0.0489	0.0219	0.198	0.0121	0.00545	3.68e-06	0.009	0	0	0	0	0	0	5.69e-06	5.69e-06	5.69e-06	5.69e-06	5.69e-06	0.02	0.0155	0.0128	0	0	1e-05	0.493	6.42e-08
P1	11x101	0.267	0.174	0.00395	0.0378	1.06e-07	0.137	0.00695	5.04e-08	0.0159	0.00718	0.349	1.8e-07	0.00242	2.47e-06	0	0	0	0	0.00527	3.76e-07	3.25e-08	0.0302	0.0417	0.0594	0.00139	0.00139	0.00139	0.00139	0.00139	8.87e-08	1.06e-08	0.0159	0.34	0.00854	9.59e-09	2.42e-06	0.267
P1	6x102	0.686	0.185	5.85e-05	0.0308	0.00171	0.00182	3.83e-05	4.55e-05	0.0027	0.00145	0.0885	2.91e-05	0.00183	9e-06	0.000426	0.000426	0.000426	0.000426	0.000302	0.000302	0.000302	0.000302	0.000302	0.000302	5.67e-06	5.67e-06	5.67e-06	5.67e-06	5.67e-06	0.000898	0.000898	0.000898	3.19e-09	0.0799	0.00858	1.17e-08	0.686
P1	12x106	0.379	0.297	0.00224	0.0141	3.74e-07	0.0593	0.0049	6.28e-07	0.000621	0.00272	0.232	2.04e-07	0.00747	4.53e-06	0	0	0	0	0.00349	0.00154	0.000268	1.75e-05	0.0203	0.0337	0.000978	0.000978	0.000978	0.000978	0.000978	0.000204	0.000204	0.000204	0.0605	0.172	3.69e-10	2.14e-08	0.379
P1	45x109	0.454	0.0169	0.0444	0.0147	0.0882	0.0479	1.15e-06	1.48e-06	0.0577	0.0315	0.188	0.000829	1.03e-07	0.0562	3.37e-08	0.00555	0.0395	0.0432	2.11e-08	2.16e-07	0.000675	0.00511	0.0282	0.0139	0	0	0	0	0	0.000266	0.0515	0.00598	0.148	0.0395	8.09e-08	0.454	2.32e-07
P1	26x100	0.588	0.131	4.26e-07	0.0141	0.00304	0.00755	2.61e-05	1.12e-05	0.000146	0.000173	0.256	1.67e-09	1.6e-07	2.36e-06	0.000757	0.000757	0.000757	0.000757	0.00126	0.00126	0.00126	0.00126	0.00126	0.00126	3.22e-06	3.22e-06	3.22e-06	3.22e-06	3.22e-06	4.55e-05	4.55e-05	4.55e-05	1.16e-08	0.256	1.24e-08	6.29e-07	0.588
P1	35x101	0.727	0.0203	0.0267	0.0731	0.000463	6.82e-07	4.23e-06	1.44e-07	0.00534	3.42e-06	0.122	1.22e-07	0.0154	0.00965	0.000113	0.000113	0.000113	0.000113	0	0	0	0	0	0	0	0	0	0	0	0.00178	0.00178	0.00178	0.0534	0.0687	1.68e-08	1.07e-08	0.727
P1	7x3	0.471	0.118	0.0729	0.0711	0.0337	0.0032	0.000107	3.33e-08	7.31e-07	2.53e-05	0.138	0.0217	0.00336	0.0669	0.0325	0.00124	1.24e-07	1.88e-05	0.000531	0.000531	0.000531	0.000531	0.000531	0.000531	1.93e-05	1.93e-05	1.93e-05	1.93e-05	1.93e-05	0	0	0	0.109	0.0131	0.0153	0.471	4.57e-08
P1	21x21	0.14	0.167	0.082	0.164	0.0773	0.0843	0.00535	0.00161	9.22e-07	0.0335	0.22	0.00507	6.53e-07	0.0192	0.0102	2.9e-08	0.0347	0.0324	0.000313	4.2e-07	3.1e-08	0.000262	0.0731	0.0106	0.00107	0.00107	0.00107	0.00107	0.00107	0	0	0	1.8e-07	0.165	0.0545	0.14	4.48e-07
P1	13x123	0.555	0.143	6.08e-08	1.28e-06	4.7e-07	0.0231	0.00361	0.00253	2.37e-06	3.75e-05	0.259	1.21e-06	0.0128	9.32e-05	0	0	0	0	0.00123	0.000275	0.00204	1.12e-07	0.0125	0.00699	0.00072	0.00072	0.00072	0.00072	0.00072	0	0	0	0.0994	0.158	0.00138	1.84e-07	0.555
P1	41x101	0.604	0.115	0.0321	0.0643	0.0116	0.0125	2.92e-07	2.6e-07	0.00299	0.00451	0.121	0.000495	1.83e-06	0.032	1.08e-05	7.89e-09	0.0116	4.85e-06	5.1e-06	1.35e-09	3.07e-08	5.17e-08	0.00588	0.00655	0	0	0	0	0	0.000994	0.000994	0.000994	0.0372	0.0714	0.0123	0.095	0.509
P1	18x108	0.357	0.228	0.00021	9.84e-06	0.0103	0.0466	8.99e-08	0.000396	2.39e-07	3.46e-05	0.335	1.62e-07	0.0138	0.00859	0.00483	1.83e-08	0.00148	0.00404	0.00387	1.62e-07	0.00922	0.00942	0.0102	0.0139	0	0	0	0	0	0	0	0	0.163	0.172	3.49e-07	6.25e-07	0.357
P1	28x12	0.385	6.23e-10	0.0718	0.013	0.00116	0.000368	0.000792	1.17e-05	0.0923	6.96e-07	0.093	0.0769	1.2e-08	0.265	0.000288	0.000288	0.000288	0.000288	5.97e-05	5.97e-05	5.97e-05	5.97e-05	5.97e-05	5.97e-05	0.000156	0.000156	0.000156	0.000156	0.000156	0.0728	1.32e-05	0.0194	1.37e-07	0.084	0.00896	0.385	7.4e-10
P1	62x52	0.445	0.149	0.0934	2.56e-07	0.0325	0.00675	3.53e-06	0.00393	0.0265	0.00231	0.153	0.00382	3.42e-07	0.0847	0.00817	3.68e-08	0.00909	0.0152	0.00112	0.00112	0.00112	0.00112	0.00112	0.00112	0	0	0	0	0	0.0151	1.62e-08	0.0114	0.0326	0.114	0.00615	0.445	2.29e-07
P1	20x4	0.204	0.171	0.11	0.0848	0.00757	0.0501	2.95e-06	0.000231	5.6e-10	0.0241	0.211	0.0112	0.000118	0.125	0.00189	0.00189	0.00189	0.00189	0.0159	1.79e-07	0.000152	0.00648	0.0201	0.00742	0	0	0	0	0	0	0	0	0.0239	0.137	0.0502	0.204	1.06e-07
P1	77x93	0	0.134	0.23	0.0123	9.01e-06	0.00437	6.27e-07	4.84e-07	2.97e-05	4.89e-05	0.266	0.097	4.79e-07	0.256	0	0	0	0	0.000726	0.000726	0.000726	0.000726	0.000726	0.000726	0	0	0	0	0	6.55e-06	6.55e-06	6.55e-06	0.12	0.0501	0.0964	0	0
P1	45x85	0.198	0.153	0.0691	0.0467	0.0343	0.201	0.00019	3.95e-08	0.0637	0.0275	0.141	0.0097	0.0106	0.0441	3.47e-05	2.15e-08	0.0137	0.0205	0.000457	4.86e-06	0.017	0.00166	0.0965	0.0858	3.61e-05	3.61e-05	3.61e-05	3.61e-05	3.61e-05	0.00122	2.44e-05	0.0625	0.0909	0.049	0.00138	0.198	5.46e-08
P1	45x99	0.704	3.68e-06	0.0101	1.9e-07	5.55e-06	0.00312	0.000949	0.00243	3.47e-06	0.0028	0.269	2.88e-07	3.5e-05	0.00798	0	0	0	0	0.000518	0.000518	0.000518	0.000518	0.000518	0.000518	0.000188	0.000188	0.000188	0.000188	0.000188	0	0	0	0.152	0.117	3.07e-08	0.203	0.5
P1	75x9	0	0.0695	0.149	0.0363	0.0624	1.66e-06	1.84e-06	6.72e-07	0.000171	0.0689	0.204	0.038	0.00473	0.366	0.0305	5.58e-05	0.0318	7.51e-07	0	0	0	0	0	0	0	0	0	0	0	5.36e-05	5.36e-05	5.36e-05	0.0973	0.107	3.26e-06	0	0
P1	42x60	0.643	0.0612	1.5e-05	0.0381	0.00737	0.00954	0.00518	7.61e-05	6.18e-07	0.00593	0.206	0.0026	1e-05	0.0208	0.00184	0.00184	0.00184	0.00184	0.00159	0.00159	0.00159	0.00159	0.00159	0.00159	0.00103	0.00103	0.00103	0.00103	0.00103	0	0	0	0.0895	0.116	0.000667	0.643	3.56e-09
P1	47x41	0.117	0.172	0.206	0.0579	0.0505	0.0869	0.014	3.99e-07	0.0362	0.0225	0.175	1.27e-06	0.00166	0.0605	0.0126	0.0126	0.0126	0.0126	0.0189	1.43e-08	3.17e-07	0.0127	0.0491	0.00627	0.00792	4.76e-09	0.0014	1.11e-08	0.00471	0.00872	1.15e-08	0.0274	3.57e-08	0.14	0.0342	0.117	2.59e-07
P1	13x81	0.755	0.0992	0.0336	0.05	0.00728	0.00123	1.62e-06	5.24e-07	0.023	0.0141	5.03e-08	3.59e-07	7.25e-07	0.0165	0.00182	0.00182	0.00182	0.00182	0.000204	0.000204	0.000204	0.000204	0.000204	0.000204	0	0	0	0	0	0.0105	0.0122	0.000191	0	0	1e-05	0.444	0.311
P1	31x115	0.76	0.149	1e-06	0.00511	0.00189	0.00823	5.94e-05	1.06e-05	2.8e-05	2.95e-05	0.0016	2.85e-06	2.01e-07	0.0741	0.00047	0.00047	0.00047	0.00047	0.00137	0.00137	0.00137	0.00137	0.00137	0.00137	9.88e-06	9.88e-06	9.88e-06	9.88e-06	9.88e-06	5.99e-06	5.99e-06	5.99e-06	0.000794	0.000794	1e-05	4.15e-06	0.76
P1	4x14	0.638	0.0498	0.0454	0.0331	0.00202	0.012	2.65e-07	1.04e-06	0.115	1.27e-06	3.46e-06	0.0212	0.0223	0.061	0.000502	0.000502	0.000502	0.000502	4.83e-06	2.22e-06	3.5e-07	3.91e-08	0.00323	0.00879	0	0	0	0	0	0.0383	0.0384	0.0384	0	0	1e-05	0.638	2.07e-09
P1	57x3	0.816	4.41e-09	0.0262	0.0145	3.4e-05	0.00298	4.39e-06	8.87e-06	0.00546	0.00986	0.0344	0.022	1.53e-07	0.0687	6.01e-06	6.01e-06	6.01e-06	6.01e-06	0.000494	0.000494	0.000494	0.000494	0.000494	0.000494	0	0	0	0	0	0.00182	0.00182	0.00182	0.0314	0.003	6.63e-08	0.816	5.7e-08
P1	44x120	0.557	2.51e-07	0.0291	0.0172	0.0357	0.033	2.05e-06	1.68e-06	7.88e-07	0.0157	2.72e-09	0.0651	0.00013	0.247	0.0335	0.000509	0.00161	8.61e-08	3.13e-05	0.00714	1.97e-05	0.0149	1.17e-05	0.0109	0	0	0	0	0	0	0	0	0	0	1e-05	0.376	0.181
P1	65x75	1	0	0	0	0	0	0	0	0	0	0	0	0	1e-05	0	0	0	0	0	0	0	0	0	0	0	0	0	0	0	0	0	0	0	0	1e-05	0.80072	0.19927
P1	40x126	0.735	0.076	0.0229	0.0538	0.00497	0.0426	1.53e-06	0.000535	3.94e-08	7.26e-07	0.042	0.0147	9.58e-08	0.00762	0.00124	0.00124	0.00124	0.00124	0.0132	0.0069	0.00974	4.51e-08	0.0128	1.43e-07	0	0	0	0	0	0	0	0	9e-07	7.44e-09	0.042	0.2	0.535
P1	38x64	0.66	6.7e-09	0.0041	5.25e-08	0.0128	7.61e-06	0.00739	0.000627	0.00703	0.0113	0.295	0.00118	0.000388	7.64e-07	0.00317	0.00316	0.00321	0.00321	0	0	0	0	0	0	0.00148	0.00148	0.00148	0.00148	0.00148	0.00234	0.00234	0.00234	0.239	0.0559	1.68e-09	0.296	0.364
P1	11x33	0.206	0.216	0.0704	0.124	0.0839	0.0825	0.0013	0.00117	0.0629	0.0323	0.049	0.00324	0.00027	0.0667	0.000106	1.49e-05	0.0552	0.0285	0.000291	0.018	0.000107	0.0029	0.0256	0.0356	0.000258	0.000258	0.000258	0.000258	0.000258	0.0462	0.0147	0.00195	5.17e-08	1.38e-08	0.049	0.206	4.57e-08
P1	45x37	0.711	0.0419	0.0463	2.78e-07	0.00942	1.75e-05	1.66e-05	1.17e-07	4.34e-06	1.83e-06	0.0853	5.03e-07	9.48e-07	0.106	0.00235	0.00235	0.00235	0.00235	1.25e-06	1.25e-06	1.25e-06	1.25e-06	1.25e-06	1.25e-06	1.33e-06	1.33e-06	1.33e-06	1.33e-06	1.33e-06	0	0	0	0.0571	0.0281	3.74e-08	0.711	3.25e-08
P1	67x17	0.139	0.112	0.144	0.0803	0.0649	0.075	9.46e-07	2.85e-06	0.0137	0.0734	0.0549	0.0341	0.00355	0.206	0.0145	2.13e-07	0.04	0.0103	0.00114	0.000175	0.0328	0.00262	0.0383	9.35e-07	0	0	0	0	0	0.00421	3.69e-06	0.00953	9.55e-09	1.57e-08	0.0549	0.139	2.5e-09
P1	56x86	0.958	1.54e-06	3.47e-08	1.13e-08	9e-06	4.78e-08	3.15e-05	1.17e-05	1.28e-06	4.57e-05	0.0307	0.000837	1.94e-05	0.0104	0	0	0	0	0	0	0	0	0	0	4.3e-06	4.3e-06	4.3e-06	4.3e-06	4.3e-06	0	0	0	7.08e-09	0.0307	7.7e-07	0.681	0.277
P1	23x51	0.259	0.354	0.0622	0.0922	0.0458	0.0293	0.0128	8.24e-08	0.0385	0.0208	0.0291	2.01e-07	1.44e-06	0.0563	0.0114	0.0114	0.0114	0.0115	1.1e-07	1.85e-06	2.43e-09	0.000414	0.0207	0.00821	0.00691	1.26e-08	8.62e-10	0.000711	0.00512	0.0236	7.5e-08	0.0149	5.37e-09	1.69e-08	0.0291	0.259	3.11e-07
P1	35x115	0.657	0.154	0.0233	0.0405	0.000615	0.017	6.54e-05	2.75e-06	7.09e-08	0.00202	0.0726	0.00733	0.00567	0.0204	0.000151	0.000151	0.000151	0.000151	0.00965	3.55e-08	2.08e-08	0.00384	0.00351	2.44e-08	1.11e-05	1.11e-05	1.11e-05	1.11e-05	1.11e-05	0	0	0	2.33e-09	0.0422	0.0303	4.29e-08	0.657
P1	35x5	0.555	0.000527	0.0809	0.00362	0.00396	0.0636	1.05e-05	0.00107	5.91e-07	0.00132	1.06e-06	0.0652	6.9e-08	0.224	0.000988	0.000988	0.000988	0.000988	0.002	0.00213	0.00103	0.0379	0.0103	0.0103	1.02e-07	1.02e-07	1.02e-07	1.02e-07	1.02e-07	0	0	0	0	0	1e-05	0.555	3.59e-09
P1	39x127	0.722	0.076	5.17e-08	0.0347	0.00344	0.0326	0.00178	1.9e-06	8.69e-08	8.15e-07	0.0973	0.00935	9.03e-07	0.0225	0.000858	0.000858	0.000858	0.000858	0.00679	2.16e-07	0.012	0.000465	0.0128	0.000504	0.000354	0.000354	0.000354	0.000354	0.000354	0	0	0	0.0442	0.0276	0.0255	0.304	0.418
P1	70x16	0.529	0.0211	0.108	0.000199	0.0224	4.06e-06	4.3e-07	8.55e-07	0.0166	0.00395	0.0581	0.0729	1.06e-06	0.168	0.0056	0.0056	0.0056	0.0056	0	0	0	0	0	0	0	0	0	0	0	0.0165	4.98e-05	5.92e-07	2.49e-08	0.0414	0.0167	0.529	2.58e-08
P1	76x4	0	0.187	6.64e-05	0.00579	0.214	6.94e-05	4.96e-06	8.02e-05	0.0711	1.85e-05	0.234	1.12e-05	0.00018	0.288	5.36e-09	0.000698	0.0974	0.116	9.89e-06	9.89e-06	9.89e-06	9.89e-06	9.89e-06	9.89e-06	0	0	0	0	0	1.2e-05	0.071	5.55e-05	0.234	1.64e-09	2.75e-06	0	0
P1	17x125	0.889	0.0719	3.22e-07	6.27e-07	3.52e-06	7.44e-07	3.14e-06	2.09e-07	1.26e-07	1.75e-06	0.00933	4.29e-07	0.0296	2.22e-05	0	0	0	0	0	0	0	0	0	0	0	0	0	0	0	0	0	0	0.00466	0.00466	1e-05	1.94e-08	0.889
P1	68x98	0.981	3.78e-07	0.0144	9.86e-07	3.17e-08	1.13e-06	4.44e-07	5.36e-07	3.39e-07	1.11e-07	3.15e-09	0.00429	3.78e-06	6.06e-05	0	0	0	0	0	0	0	0	0	0	0	0	0	0	0	0	0	0	0	0	1e-05	0.907	0.074
P1	2x24	0.0078	0.267	0.219	0.0731	0.0539	0.0313	0.00371	1.49e-05	1.32e-05	0.0273	0.171	0.0412	1.76e-07	0.104	0.0119	0.0127	0.0288	0.000514	0.00964	1.85e-08	4.29e-05	0.00159	0.0127	0.00729	0.000741	0.000741	0.000741	0.000741	0.000741	1.07e-06	1.07e-06	1.07e-06	5.83e-08	0.0642	0.107	0.0039	0.0039
P1	64x46	0.543	0.105	0.0511	0.0143	0.00823	0.000503	5.88e-07	2.31e-07	0.00518	0.0102	0.0822	0.0276	0.00888	0.144	0.00206	0.00206	0.00206	0.00206	8.21e-05	8.21e-05	8.21e-05	8.21e-05	8.21e-05	8.21e-05	0	0	0	0	0	0.00172	0.00172	0.00172	2.89e-08	0.0584	0.0238	0.543	1.52e-07
P1	8x54	0.518	0.0753	0.0953	0.0212	0.0269	0.0124	1.25e-06	2.21e-06	0.0409	0.0203	0.105	4.79e-07	5.67e-08	0.0847	0.00247	8.45e-08	0.0112	0.0132	1.38e-06	3.29e-07	0.000809	0.000327	0.0087	0.00256	0	0	0	0	0	0.0186	0.0206	0.00166	0.0396	0.0305	0.0349	0.518	5.1e-08
P1	26x54	0.36	0.222	0.0865	0.0732	0.0498	0.0334	5.02e-05	1.12e-05	0.0162	0.0301	0.0466	7.71e-09	0.00246	0.0788	0.00334	0.00786	0.0386	3.15e-05	8.59e-08	2.05e-09	2.1e-07	1.3e-08	0.00189	0.0315	8.04e-06	8.04e-06	8.04e-06	8.04e-06	8.04e-06	0.0131	0.0031	1.24e-05	1.27e-08	1.27e-08	0.0466	0.36	4.8e-07
P1	4x92	0.905	0.037	8.15e-06	0.0309	5.47e-08	3.04e-06	2.14e-05	1.21e-05	1.84e-06	1.02e-08	1.97e-09	1.24e-05	0.00612	0.021	0	0	0	0	0	0	0	0	0	0	2.27e-06	2.27e-06	2.27e-06	2.27e-06	2.27e-06	0	0	0	0	0	1e-05	1.91e-09	0.905
P1	21x107	0.123	0.377	2.77e-05	0.00603	0.016	0.0414	0.0122	0.00367	2.39e-05	0.00105	0.405	0.00938	0.00534	1.38e-06	0.00277	2.09e-08	0.00948	0.00372	1e-07	2.08e-05	4.37e-08	0.0053	0.00118	0.0349	0.00805	1.67e-05	5.09e-09	2.74e-08	0.00409	4.64e-06	4.64e-06	4.64e-06	0.134	0.271	2.05e-09	4.45e-07	0.123
P1	18x44	0.078	0.0683	0.0293	5.07e-06	0.23	0.324	6.15e-07	2.06e-06	0.133	0.0367	0.0576	0.000194	6.96e-05	0.043	7.34e-09	0.0621	0.0758	0.092	0.017	0.000132	0.0118	0.00487	0.181	0.109	0	0	0	0	0	0.0212	1.97e-07	0.111	8.44e-09	0.00806	0.0496	0.078	2.85e-08
P1	7x25	0.181	0.187	0.056	0.141	0.0211	0.0577	1.99e-05	2.16e-06	0.012	0.0124	0.155	0.0174	1.29e-07	0.159	6.35e-08	0.00495	0.00802	0.00812	0.0222	2.66e-08	0.0124	0.000377	0.0228	1.34e-07	1.98e-06	1.98e-06	1.98e-06	1.98e-06	1.98e-06	0.00581	0.00618	1.35e-07	7.37e-06	0.129	0.0261	0.181	1.38e-08
P1	10x116	0.3	0.359	1.69e-06	5.07e-06	0.000109	0.0268	0.0192	1.45e-06	1.14e-05	4.22e-06	0.293	9.71e-07	0.00167	0.000111	2.48e-05	2.48e-05	2.48e-05	2.48e-05	0.00181	1.78e-05	2.23e-05	1.52e-09	0.0157	0.00923	0.00759	3.72e-08	0.00251	5.75e-09	0.0091	4.63e-07	4.63e-07	4.63e-07	3.5e-07	0.234	0.0589	2.01e-08	0.3
P1	20x26	0.204	0.193	0.118	0.0545	0.106	0.0956	6.99e-06	2.25e-08	0.0155	0.0179	0.0809	0.016	0.000812	0.097	2.96e-05	0.0261	0.0323	0.0475	0.0173	0.0215	0.0168	0.0032	0.0368	1.29e-08	0	0	0	0	0	0.0155	3.45e-09	9.19e-08	1.83e-08	3.64e-08	0.0809	0.204	1.37e-08
P1	36x46	0.457	0.0966	0.0806	0.0284	0.0447	0.0403	0.00293	8.5e-08	0.0979	0.00117	0.00158	1.68e-07	0.00326	0.145	0.0112	0.0112	0.0112	0.0112	3.32e-05	0.012	0.000332	0.00734	0.0191	0.00138	0.000585	0.000585	0.000585	0.000585	0.000585	0.00832	0.0846	0.005	0.000783	0.000783	1e-05	0.457	1.27e-06
P1	17x127	0.752	0.0845	2.28e-07	0.0231	7.04e-05	0.00904	4.12e-05	2.41e-05	2.43e-05	6.99e-07	0.0627	1.22e-06	0.0125	0.0561	1.51e-05	1.51e-05	1.51e-05	1.51e-05	0.00151	0.00151	0.00151	0.00151	0.00151	0.00151	6.24e-06	6.24e-06	6.24e-06	6.24e-06	6.24e-06	4.78e-06	4.78e-06	4.78e-06	1.71e-07	0.048	0.0147	9.93e-09	0.752
P1	43x81	0.351	0.115	0.0296	0.0801	0.0482	0.0715	0.0138	6.75e-07	5.55e-07	0.034	0.243	0.00201	9.44e-07	0.0117	1.14e-11	0.0144	0.0144	0.0193	6.79e-07	7.65e-08	1.5e-05	0.00169	0.0604	0.00941	0.00953	2.82e-09	3.65e-06	1.69e-08	0.00425	0	0	0	0.0172	0.225	1.12e-07	0.351	1.16e-05
P1	29x43	0.382	0.215	0.0392	0.0429	0.0625	0.0525	8.67e-08	6.7e-07	0.0679	0.0158	0.000885	1.7e-07	0.00834	0.112	3.02e-05	0.00455	0.0392	0.0187	7.18e-05	0.00163	5.49e-06	0.0028	0.0175	0.0306	0	0	0	0	0	0.0112	0.0464	0.0102	0.000438	0.000438	1e-05	0.382	1.45e-06
P1	21x93	0.85	0.0579	1.9e-08	2.13e-07	2.63e-06	9.57e-05	0.00311	0.00106	3.31e-06	9.68e-05	0.0835	4.03e-08	0.00399	8.5e-07	0	0	0	0	1.43e-05	1.43e-05	1.43e-05	1.43e-05	1.43e-05	1.43e-05	0.00062	0.00062	0.00062	0.00062	0.00062	0	0	0	0.0499	0.0335	1.98e-08	1.66e-08	0.85
P1	75x1	0	0.0904	0.169	0.0962	0.00125	5.43e-06	1.25e-07	2.91e-07	0.021	0.004	0.151	0.125	0.0485	0.293	0.000309	0.000309	0.000309	0.000309	0	0	0	0	0	0	0	0	0	0	0	0.00836	0.0126	2.94e-06	2.73e-07	0.143	0.00825	0	0
P1	45x119	0.385	0.0274	0.121	0.0657	0.0304	0.0383	0.0293	1.29e-07	3.42e-06	0.0528	0.0344	0.0166	9.35e-08	0.198	1.17e-09	5.9e-07	0.0304	2e-08	0.0064	7.96e-06	0.00404	0.00891	0.00216	0.0168	0.0158	3.13e-05	0.00107	1.2e-06	0.0123	0	0	0	2.28e-07	1.1e-07	0.0344	0.116	0.269
P1	51x73	0.861	1.15e-08	0.00253	3.5e-09	8.22e-06	0.00232	0.000328	0.00122	0.0132	5.89e-06	0.116	0.00326	3.37e-06	0.00021	0	0	0	0	0.000385	0.000385	0.000385	0.000385	0.000385	0.000385	6.35e-05	6.35e-05	6.35e-05	6.35e-05	6.35e-05	0.000368	4.33e-08	0.0128	0.038	0.0778	7.4e-09	0.775	0.0861
P1	0x4	0.495	0.158	0.0902	0.0642	0.026	0.0216	8.57e-07	0.00367	0.00174	0.0157	0.111	0.00983	2.54e-07	0.00413	1.17e-10	0.00832	0.00972	0.00797	0.00724	7.74e-05	0.003	0.00242	0.00879	4.01e-06	0	0	0	0	0	0.000576	0.000576	0.000576	1.32e-08	0.0412	0.0696	0.495	3.9e-08
P1	4x64	0.56	0.144	0.0819	0.028	0.0153	0.00699	1.27e-06	2.6e-06	9.06e-05	0.00414	0.038	0.0166	1.37e-06	0.105	0.00341	1.27e-05	0.00392	0.00799	0.00116	0.00116	0.00116	0.00116	0.00116	0.00116	0	0	0	0	0	2.69e-05	2.69e-05	2.69e-05	3.95e-09	0.00151	0.0365	0.56	5.38e-10
P1	38x28	0.705	0.000165	0.0222	1.41e-08	0.00475	0.0194	5.25e-05	3.63e-08	3.03e-06	0.0164	0.000145	0.0277	1.61e-06	0.204	0.00118	0.00118	0.00118	0.00118	0.00795	0.000289	0.00909	5.94e-06	3.63e-05	0.00207	8.49e-06	8.49e-06	8.49e-06	8.49e-06	8.49e-06	0	0	0	6.76e-05	6.76e-05	1e-05	0.705	7.86e-07
P1	59x21	0.505	0.0254	0.102	0.0242	0.0132	0.00369	1.02e-07	0.000986	0.00892	0.00192	0.132	0.0248	8.43e-08	0.158	0.0121	9.68e-07	1.49e-09	0.00105	0.000613	0.000613	0.000613	0.000613	0.000613	0.000613	0	0	0	0	0	0.00297	0.00297	0.00297	3.05e-09	0.0934	0.0386	0.505	1.7e-09
P1	56x102	0.119	0.261	0.231	0.0143	0.0112	0.0213	4.05e-09	5.64e-08	0.0201	0.0127	0.146	0.0652	0.0109	0.0881	0.00281	0.00281	0.00281	0.00281	0.00677	0.000598	0.000196	0.00309	0.0104	0.000191	0	0	0	0	0	0.0106	2.01e-07	0.00952	2.13e-08	0.096	0.0498	0.119	5.72e-08
P1	30x118	0.621	0.136	0.00794	0.0535	0.00685	0.0133	4.59e-05	1.22e-05	1.24e-08	0.00448	0.0907	0.0148	0.00741	0.044	0.00171	0.00171	0.00171	0.00171	6.56e-08	4.86e-09	0.00139	0.00285	0.00835	0.000725	7.18e-06	7.18e-06	7.18e-06	7.18e-06	7.18e-06	0	0	0	0.0569	0.0235	0.0103	0.0363	0.585
P1	69x29	0.869	5.15e-07	2.25e-07	1.29e-05	7.41e-07	0.000637	2.48e-08	8.35e-07	7.8e-06	0.00775	0.0712	0.000272	9.02e-05	0.0511	0	0	0	0	0.000105	0.000105	0.000105	0.000105	0.000105	0.000105	0	0	0	0	0	0	0	0	3.47e-09	0.0679	0.0033	0.869	7.04e-08
P1	44x96	0.312	0.0683	0.0362	0.106	0.0944	0.0818	5.44e-07	1.14e-05	0.00702	0.0342	0.223	0.00848	1.72e-05	0.0289	2.61e-10	0.0378	0.0565	6.35e-08	0.00117	5.58e-05	0.00072	0.00481	0.0722	0.00279	0	0	0	0	0	0.00234	0.00234	0.00234	0.17	0.0481	0.00439	0.312	5.9e-08
P1	32x80	0.293	0.188	0.0144	0.164	0.00718	0.0361	0.0153	6.15e-07	9.2e-07	0.0113	0.271	0.000626	5.87e-06	0.00011	0.00179	0.00179	0.00179	0.00179	0.000341	4.35e-06	2.96e-05	4.49e-09	0.024	0.0118	0.00885	0.00193	6.12e-06	0.000864	0.00367	0	0	0	0.241	0.0296	5.36e-10	0.293	4.71e-07
P1	17x123	0.641	0.261	0.0161	0.0177	0.000273	0.00284	1.16e-06	2.23e-07	3.94e-08	3.73e-06	0.0425	1.89e-07	0.018	2.97e-06	6.59e-05	6.59e-05	6.59e-05	6.59e-05	0.000472	0.000472	0.000472	0.000472	0.000472	0.000472	0	0	0	0	0	0	0	0	7.64e-08	0.00966	0.0328	9.06e-09	0.641
P1	77x109	0	0.0745	0.173	0.0248	0.335	5.82e-05	9.31e-07	2.04e-05	7.17e-06	0.00158	0.159	0.0384	0.0234	0.17	0.0236	0.147	7.66e-07	0.165	8.04e-06	8.04e-06	8.04e-06	8.04e-06	8.04e-06	8.04e-06	0	0	0	0	0	0	0	0	6.44e-07	0.159	1.16e-07	0	0
P1	74x82	0.392	0.0366	0.106	0.0272	0.0386	2.89e-06	1.78e-07	2.25e-07	0.0093	0.00828	0.13	0.0781	0.0016	0.173	0.0144	0.00929	0.0149	7.03e-08	0	0	0	0	0	0	0	0	0	0	0	0.0031	0.0031	0.0031	1.52e-08	0.0939	0.036	0.392	8.75e-08
P1	6x78	0.777	0.0392	0.00724	0.0914	2.9e-06	7.32e-06	2.81e-06	4.26e-07	0.00723	0.0126	0.00188	0.0057	0.00774	0.0501	0	0	0	0	0	0	0	0	0	0	0	0	0	0	0	0.00241	0.00241	0.00241	0.000936	0.000936	1e-05	0.0162	0.761
P1	29x95	0.908	0.046	1.12e-06	0.00567	7.38e-07	5.73e-05	0.0017	1.51e-05	3.08e-07	8.65e-07	0.00268	2.38e-07	0.0359	1.78e-05	0	0	0	0	7.89e-06	7.89e-06	7.89e-06	7.89e-06	7.89e-06	7.89e-06	0.000337	0.000337	0.000337	0.000337	0.000337	0	0	0	0.00134	0.00134	1e-05	7.74e-08	0.908
P1	70x70	0.794	9.63e-08	0.055	2.03e-06	0.00255	0.0238	2.7e-06	0.00199	0.00701	2.09e-07	8.91e-11	0.019	0.00249	0.0941	0.000635	0.000635	0.000635	0.000635	0.00447	0.00136	3.17e-05	0.00482	0.00526	0.00785	0	0	0	0	0	0.00233	0.00233	0.00233	0	0	1e-05	0.794	1.87e-08
P1	64x56	0.844	0.0409	0.0452	0.00437	0.0179	6.47e-08	1.69e-08	1.11e-06	0.0169	1.37e-06	1.38e-07	0.002	0.00134	0.0274	0.00813	5.15e-10	0.0085	0.00129	0	0	0	0	0	0	0	0	0	0	0	0.00495	0.012	3.12e-09	0	0	1e-05	0.844	1.59e-07
P1	41x81	0.516	0.0589	0.0268	0.0523	0.0338	0.0192	0.00402	6.1e-07	0.039	0.0149	0.154	5.1e-07	0.0291	0.0514	1.19e-08	6.24e-05	0.0337	1.17e-07	4.3e-09	0.000898	0.000456	0.00156	0.00846	0.00778	0.000802	0.000802	0.000802	0.000802	0.000802	0.0129	0.013	0.013	0.147	0.0073	7.02e-09	0.137	0.379
P1	53x117	0.874	1.17e-07	0.04	0.0217	2.45e-05	8.44e-09	3.53e-07	2.98e-09	0.0117	7.94e-06	0.0348	2.95e-07	0.0156	0.00248	3.62e-06	3.62e-06	3.62e-06	3.62e-06	0	0	0	0	0	0	0	0	0	0	0	0.00383	0.00391	0.00391	6.68e-09	0.0236	0.0112	0.0851	0.788
P1	10x60	0.657	0.106	0.0482	0.0249	0.00647	0.00631	0.015	2.43e-05	0.0701	0.00694	3.3e-06	1.76e-07	1.06e-09	0.0588	0.00161	0.00161	0.00161	0.00161	0.00105	0.00105	0.00105	0.00105	0.00105	0.00105	0.0145	1.33e-08	1.44e-08	0.000117	0.000379	0.0205	0.0496	2.08e-07	0	0	1e-05	0.657	4.11e-07
P1	6x24	0.37	0.146	0.0418	0.114	0.016	0.0334	7.64e-08	3.08e-07	0.0401	0.0104	0.106	0.0159	9.81e-06	0.106	0.00581	1.94e-08	7.84e-07	0.0102	0.0107	0.000119	6.66e-08	0.0114	0.00519	0.00598	0	0	0	0	0	0.0188	0.0212	3.25e-07	4.72e-08	0.0445	0.0617	0.37	1.17e-08
P1	45x53	0.646	0.0452	0.0625	0.0181	0.00105	0.00869	3.28e-07	3.5e-08	0.0066	0.0079	0.0237	0.0309	0.0356	0.114	0.00026	0.00026	0.00026	0.00026	0.00145	0.00145	0.00145	0.00145	0.00145	0.00145	0	0	0	0	0	0.0022	0.0022	0.0022	8.69e-10	6.98e-09	0.0237	0.646	1.76e-07
P1	58x22	0.552	0.0376	0.0662	0.00682	0.00818	2.35e-06	4.46e-06	6e-07	0.0327	0.0208	0.0563	0.0394	4.39e-06	0.18	0.00204	0.00204	0.00204	0.00204	0	0	0	0	0	0	0	0	0	0	0	0.00849	5.15e-10	0.0242	0.029	0.0273	1.07e-06	0.552	9.43e-10
P1	12x118	0.323	0.432	0.00682	0.00843	2.13e-05	0.000782	0.00139	1.02e-05	1.4e-07	2.29e-07	0.181	9.69e-08	0.047	3.27e-06	2.81e-06	2.81e-06	2.81e-06	2.81e-06	0.000129	0.000129	0.000129	0.000129	0.000129	0.000129	0.000276	0.000276	0.000276	0.000276	0.000276	0	0	0	8.12e-09	0.154	0.0274	6.88e-07	0.323
P1	71x63	0.819	1.43e-07	0.0443	0.00328	0.0089	0.00262	1.53e-05	9.22e-08	1.97e-06	0.000563	9.01e-06	0.00105	8.63e-06	0.12	0.00222	0.00222	0.00222	0.00222	0.000435	0.000435	0.000435	0.000435	0.000435	0.000435	1.05e-06	1.05e-06	1.05e-06	1.05e-06	1.05e-06	0	0	0	0	0	1e-05	0.819	8.96e-09
P1	16x114	0.594	0.179	0.000166	0.0192	0.00019	1.53e-05	0.000557	5.61e-07	8.8e-05	9.9e-07	0.194	3.74e-07	0.0125	1.19e-06	4.5e-05	4.5e-05	4.5e-05	4.5e-05	8.83e-07	8.83e-07	8.83e-07	8.83e-07	8.83e-07	8.83e-07	0.000109	0.000109	0.000109	0.000109	0.000109	2.6e-05	2.6e-05	2.6e-05	1.3e-08	0.194	1.94e-08	1.08e-07	0.594
P1	9x39	0.217	0.295	0.0491	0.151	0.0541	0.0158	0.00371	4.65e-08	1.34e-06	0.0195	0.193	0.00227	1.55e-07	5.89e-06	8.55e-09	0.0147	0.0192	0.0202	0.00743	2.03e-08	0.000113	6.17e-08	0.00826	5.21e-08	0.00074	0.00074	0.00074	0.00074	0.00074	0	0	0	6.86e-09	0.141	0.0527	0.217	2.67e-07
P1	7x33	0.251	0.108	0.121	0.0267	0.0584	0.0603	6.66e-07	0.00315	0.0374	0.0218	0.127	0.0563	2.45e-07	0.128	2.86e-08	1.13e-07	0.0277	0.0307	0.0285	1.74e-06	0.00817	0.00802	0.0156	2.37e-05	0	0	0	0	0	0.00812	0.0292	6.56e-07	0.0305	0.0584	0.0376	0.251	7.19e-07
P1	3x59	0.568	0.106	0.0817	0.075	0.0252	0.0335	0.014	2.1e-06	0.0661	0.00749	0.000152	0.0232	6.93e-08	2.13e-05	5.58e-09	1.35e-06	0.0108	0.0144	0.00884	0.0142	1.64e-08	1.65e-06	0.0104	3.99e-08	0.00829	1.33e-08	3.22e-05	8.56e-08	0.00568	0.0193	0.0467	3.08e-09	7.09e-05	7.09e-05	1e-05	0.469	0.0991
P1	30x102	0.747	0.0865	0.0187	0.0404	0.000399	0.000898	1.78e-05	4.96e-07	6.1e-08	4.43e-07	0.0991	8.15e-08	0.00672	2.45e-07	9.72e-05	9.72e-05	9.72e-05	9.72e-05	0.000148	0.000148	0.000148	0.000148	0.000148	0.000148	1.56e-06	1.56e-06	1.56e-06	1.56e-06	1.56e-06	0	0	0	0.052	0.0471	1.68e-07	2.75e-09	0.747
P1	59x29	0.814	0.0683	0.0601	0.000413	4.78e-06	4.77e-05	0.000146	6.85e-06	1.13e-05	1.79e-07	1.01e-07	0.000712	3.17e-06	0.0558	0	0	0	0	6.28e-06	6.28e-06	6.28e-06	6.28e-06	6.28e-06	6.28e-06	2.72e-05	2.72e-05	2.72e-05	2.72e-05	2.72e-05	4.4e-07	4.4e-07	4.4e-07	0	0	1e-05	0.814	9.62e-09
P1	27x117	0.707	0.105	4.39e-07	0.0458	0.00203	9.28e-05	0.0102	6.44e-06	5.31e-07	0.00332	0.0402	4.98e-07	2.22e-08	0.0869	0.000504	0.000504	0.000504	0.000504	1.38e-05	1.38e-05	1.38e-05	1.38e-05	1.38e-05	1.38e-05	0.0102	1.79e-08	1.02e-06	1.55e-06	2.32e-08	0	0	0	1.1e-09	0.0259	0.0143	0.0063	0.7
P1	54x62	0.189	0.0482	0.0149	0.0444	0.5	0.0863	1.09e-06	1.6e-07	0.0198	0.0332	4.83e-07	0.000437	2.07e-06	0.0637	0.0163	0.102	0.195	0.187	1.27e-08	0.00255	1.45e-08	0.0177	0.036	0.03	0	0	0	0	0	0.0162	9.49e-08	0.00365	0	0	1e-05	0.189	2.2e-07
P1	54x78	0.591	0.0967	0.0385	0.0119	0.0082	0.0188	1.32e-06	3.26e-06	2.54e-06	0.0184	0.2	0.016	1.5e-05	3.16e-07	0.00205	0.00205	0.00205	0.00205	0.00705	9.89e-08	0.00283	0.00386	0.00508	4.14e-09	0	0	0	0	0	0	0	0	0.0856	0.115	1.15e-08	0.591	1.17e-07
P1	28x56	0	0.492	0.0312	0.115	0.0687	0.0592	0.0417	5.15e-07	1.37e-05	0.0163	0.176	1.21e-06	1.85e-06	5.51e-05	0.0234	0.0142	0.0312	5.19e-09	5.91e-08	1.37e-05	0.0144	2.46e-07	0.0148	0.03	0.0182	0.00241	0.000101	0.00154	0.0194	1.22e-06	1.22e-06	1.22e-06	4.16e-09	0.114	0.0618	0	0
P1	13x43	0.346	0.21	0.0604	0.141	0.0371	0.0336	0.00236	5.58e-06	0.0349	0.0109	0.046	0.00726	0.000868	0.0695	3.24e-08	0.0272	0.00983	2.28e-07	0.00779	0.00951	0.00285	0.00457	0.00885	3.88e-06	0.000469	0.000469	0.000469	0.000469	0.000469	0.0103	0.0246	1.16e-07	2.55e-09	4.42e-09	0.046	0.346	2.66e-08
P1	1x103	0.63	0.219	0.00402	0.0782	0.0141	0.0149	4.38e-07	1.18e-06	2.92e-06	0.00329	0.0363	1.07e-08	3.1e-08	1.77e-06	1.47e-09	0.00696	0.00717	2.79e-08	4.55e-10	1.03e-07	1.75e-06	8.59e-07	0.00965	0.00523	0	0	0	0	0	0	0	0	4.49e-09	2.02e-07	0.0363	3.96e-08	0.63
P1	70x4	0.154	0.00545	0.0239	2.36e-07	2.13e-05	1.23e-05	1.76e-08	5.49e-08	0.000268	0.0118	0.783	0.0206	0.000333	1.74e-06	2.82e-06	2.82e-06	2.82e-06	2.82e-06	3.79e-07	3.79e-07	3.79e-07	3.79e-07	3.79e-07	3.79e-07	0	0	0	0	0	8.59e-05	8.59e-05	8.59e-05	3.14e-07	0.747	0.0364	0.154	3.15e-07
P1	31x77	0.777	0.018	0.0081	0.0302	2.29e-06	7.84e-07	2.58e-07	3.61e-07	9.54e-08	0.00181	0.165	1.23e-06	2.03e-08	5.52e-07	0	0	0	0	0	0	0	0	0	0	0	0	0	0	0	0	0	0	0.049	0.116	4.32e-10	7.89e-08	0.777
P1	8x114	0.707	0.131	2.97e-07	0.00359	1.44e-06	6.26e-08	3.12e-06	9.6e-07	2.75e-07	1.18e-06	0.0996	7.16e-08	0.059	9.08e-08	0	0	0	0	0	0	0	0	0	0	0	0	0	0	0	0	0	0	2.09e-08	0.0996	9.09e-08	3.33e-08	0.707
P1	22x28	0.131	0.245	0.101	0.185	0.0574	0.062	1.73e-07	2.3e-07	5.43e-07	0.0585	0.108	0.00857	2.02e-07	0.044	0.0122	0.0187	0.0264	8.72e-05	3.06e-06	0.00288	0.000162	6.78e-06	0.0167	0.0423	0	0	0	0	0	0	0	0	2.12e-08	0.0585	0.0494	0.131	5.6e-08
P1	73x23	0.332	0.072	0.124	0.018	0.00982	3.73e-06	3.37e-09	1.04e-05	0.00293	0.0125	0.00586	0.0591	0.0311	0.332	0.00245	0.00245	0.00245	0.00245	0	0	0	0	0	0	0	0	0	0	0	0.000974	0.000974	0.000974	0.00293	0.00293	1e-05	0.332	3.15e-08
P1	17x83	0.0874	0.538	0.075	0.0474	0.00861	0.05	0.0143	3.88e-06	0.0036	0.019	0.152	0.000347	0.00529	2.05e-05	0.00215	0.00215	0.00215	0.00215	3.66e-08	1.3e-09	7.38e-07	1.36e-06	0.0306	0.0193	0.0128	4.23e-05	0.000492	0.000471	0.000496	0.0012	0.0012	0.0012	6.73e-09	0.0984	0.0531	0.0873	6.65e-08
P1	7x103	0.721	0.193	0.00831	0.00788	0.000386	0.0095	0.00813	3.09e-06	3.86e-07	0.000151	0.0418	1.83e-07	0.00988	1.12e-05	9.39e-05	9.39e-05	9.39e-05	9.39e-05	0.00158	0.00158	0.00158	0.00158	0.00158	0.00158	0.00162	0.00162	0.00162	0.00162	0.00162	0	0	0	1.16e-07	0.02	0.0218	7.95e-09	0.721
P1	76x36	0	0.000879	0.212	0.0491	0.103	0.0192	1.58e-05	7.17e-08	6.63e-07	0.00851	0.237	0.0971	0.0409	0.232	0.0574	0.0455	3.85e-06	1.02e-07	0.000296	0.00122	5.05e-09	0.000214	0.00477	0.0127	1.16e-06	1.16e-06	1.16e-06	1.16e-06	1.16e-06	0	0	0	1.34e-08	0.154	0.0831	0	0
P1	56x8	0.883	0.0287	0.0424	0.000171	6.84e-06	3.55e-07	9.58e-05	4.58e-08	2.75e-06	1.77e-05	5.58e-05	4.82e-06	6.13e-10	0.0456	0	0	0	0	0	0	0	0	0	0	1.72e-05	1.72e-05	1.72e-05	1.72e-05	1.72e-05	0	0	0	2.29e-05	2.29e-05	1e-05	0.883	4.22e-08
P1	77x87	0	0.135	0.132	0.0179	8.53e-06	1.59e-07	1.18e-07	1.6e-06	2e-07	0.0246	0.24	0.149	0.00837	0.295	0	0	0	0	0	0	0	0	0	0	0	0	0	0	0	0	0	0	0.152	0.0586	0.0293	0	0
P1	16x82	0.134	0.535	0.0809	0.00044	0.0204	0.0333	0.000669	0.0012	0.00961	0.0105	0.173	8.62e-05	2.53e-07	3.63e-06	0.0108	1.41e-08	0.00813	0.00154	0.00273	3.35e-09	6.17e-10	5.35e-05	0.0153	0.0152	0.000132	0.000132	0.000132	0.000132	0.000132	0.0032	0.0032	0.0032	1.44e-08	0.121	0.0527	0.134	5.12e-07
P1	20x78	0.184	0.465	0.194	0.00128	0.000396	0.000161	1.52e-05	9.06e-08	4.23e-05	0.0118	0.12	0.0232	2.47e-08	8.01e-06	9.64e-05	9.64e-05	9.64e-05	9.64e-05	2.52e-05	2.52e-05	2.52e-05	2.52e-05	2.52e-05	2.52e-05	1.05e-06	1.05e-06	1.05e-06	1.05e-06	1.05e-06	1.08e-05	1.08e-05	1.08e-05	3.44e-09	0.0533	0.0666	0.184	8.13e-07
P1	48x108	0.814	1.16e-07	5.93e-09	1.79e-08	0.00072	0.013	7.69e-05	3.16e-05	0.0244	0.00812	0.118	8.29e-07	0.00207	0.0192	0.000178	0.000178	0.000178	0.000178	0.000207	5.42e-06	5.6e-06	0.00681	0.000471	0.00549	1.34e-05	1.34e-05	1.34e-05	1.34e-05	1.34e-05	0.00809	0.00816	0.00816	0.0833	0.0348	1.18e-08	0.307	0.508
P1	53x81	0.733	0.051	0.0241	0.0496	0.0061	0.0249	2.32e-09	0.000202	0.0434	0.00356	0.00592	0.00844	0.00767	0.0419	0.00152	0.00152	0.00152	0.00152	8.14e-07	1e-07	8.55e-09	1.79e-08	6.11e-07	0.0248	0	0	0	0	0	0.000908	0.0425	5.44e-08	0.00296	0.00296	1e-05	0.686	0.0475
P1	54x18	0.587	0.00181	0.0597	7.79e-08	0.0109	1.42e-06	1.17e-07	7.73e-07	5.98e-05	0.00638	0.185	0.0169	1.95e-05	0.133	0.0109	7.46e-08	1.15e-08	9.98e-06	0	0	0	0	0	0	0	0	0	0	0	1.66e-05	1.66e-05	1.66e-05	0.0716	0.101	0.0123	0.587	3.84e-09
P1	64x12	0.529	2.63e-06	0.0544	0.0341	0.00177	8.34e-07	8.73e-06	3.26e-05	2.58e-07	5.37e-06	0.272	0.00399	1.08e-06	0.105	0.00044	0.00044	0.00044	0.00044	0	0	0	0	0	0	0	0	0	0	0	0	0	0	6.2e-09	0.232	0.04	0.529	3.28e-08
P1	60x60	0.905	0.0293	0.00147	0.0126	1.22e-07	2.98e-07	1.07e-05	8.66e-07	3.44e-06	1.94e-08	6.81e-08	0.0156	0.0268	0.00952	0	0	0	0	0	0	0	0	0	0	1.38e-07	1.38e-07	1.38e-07	1.38e-07	1.38e-07	0	0	0	0	0	1e-05	0.905	2.37e-07
P1	27x49	0.328	0.108	0.0629	0.0207	0.328	0.0949	1.52e-06	1.65e-06	0.00728	0.0257	3.88e-06	0.00676	1.96e-08	0.0182	0.044	0.0704	0.103	0.11	8.04e-10	5.95e-06	3.75e-08	1.46e-05	0.0511	0.0437	0	0	0	0	0	0.00242	0.00242	0.00242	0	0	1e-05	0.328	5.45e-06
P1	1x127	0.53	0.227	0.0206	0.136	0.000825	0.00698	8.93e-05	1.44e-07	5.39e-07	0.00912	0.0688	1.45e-06	1.34e-06	2.76e-08	0.000204	0.000204	0.000204	0.000204	0.00116	0.00116	0.00116	0.00116	0.00116	0.00116	1.59e-05	1.59e-05	1.59e-05	1.59e-05	1.59e-05	0	0	0	2.08e-09	0.0452	0.0236	2.48e-07	0.53
P1	77x51	0	0.00254	0.464	4.67e-07	0.00119	6.37e-06	4.42e-05	1.5e-06	0.0106	0.00142	0.245	2.35e-05	0.00016	0.275	0.000296	0.000296	0.000296	0.000296	0	0	0	0	0	0	6.85e-06	6.85e-06	6.85e-06	6.85e-06	6.85e-06	5.2e-07	0.00347	0.00711	0.023	0.222	1.8e-07	0	0
P1	17x101	0.282	0.323	0.0199	0.0289	0.00605	0.0633	2.01e-05	1.12e-05	9.39e-08	5.67e-05	0.269	0.00126	1.12e-06	0.00642	0.00151	0.00151	0.00151	0.00151	2.66e-09	8.17e-09	9.27e-06	0.000518	0.0363	0.0265	2.02e-06	2.02e-06	2.02e-06	2.02e-06	2.02e-06	0	0	0	0.0742	0.183	0.0117	1.2e-06	0.282
P1	34x50	0.218	0.156	0.0994	0.0554	0.0799	0.101	0.000705	0.000122	0.0617	0.00929	0.112	7.9e-07	0.00637	0.0996	0.0169	3.58e-08	0.0488	0.0142	1.31e-07	0.0147	0.00772	0.0229	0.028	0.0278	0.000139	0.000139	0.000139	0.000139	0.000139	0.0367	1.84e-07	0.025	0.0588	0.0331	0.0204	0.218	2.51e-07
P1	30x60	0.186	0.175	0.0819	0.0269	0.152	0.109	1.97e-08	0.00523	0.005	0.043	0.122	6.24e-07	3.19e-07	0.0956	6.58e-08	0.00039	0.0213	0.13	0.000693	1.26e-06	1.79e-05	0.0203	0.0454	0.0423	0	0	0	0	0	0.00166	0.00166	0.00166	0.019	0.0747	0.028	0.186	8.2e-07
P1	30x110	0.724	0.0735	1.54e-07	0.00931	0.0016	0.00355	4.1e-07	2.32e-05	1.38e-06	4.17e-08	0.152	0.000552	7.98e-05	0.0358	0.000399	0.000399	0.000399	0.000399	0.000589	0.000589	0.000589	0.000589	0.000589	0.000589	0	0	0	0	0	0	0	0	0.0583	0.0537	0.0398	1.23e-07	0.724
P1	56x66	0.789	6.53e-09	0.0408	0.000359	0.0631	0.000154	3.98e-05	8.63e-05	7.69e-06	5.08e-05	3.89e-07	0.00534	0.0248	0.0759	0.00259	2.8e-05	0.0399	0.0206	2.39e-05	2.39e-05	2.39e-05	2.39e-05	2.39e-05	2.39e-05	5.97e-06	5.97e-06	5.97e-06	5.97e-06	5.97e-06	0	0	0	0	0	1e-05	0.634	0.156
P1	73x15	0.702	0.0989	0.032	0.0499	6.85e-06	1.35e-08	5.13e-06	8.68e-07	8.67e-06	0.000138	9.56e-07	0.00501	0.042	0.07	0	0	0	0	0	0	0	0	0	0	0	0	0	0	0	0	0	0	0	0	1e-05	0.702	7.27e-07
P1	57x107	0.736	2.06e-07	0.0471	0.0207	0.0151	0.0105	9.36e-07	0.00226	0.0113	0.00353	0.0844	0.00427	5.65e-07	0.0645	3.6e-07	0.000954	0.00777	0.00631	6.7e-08	2.17e-07	1.22e-06	0.000254	0.00461	0.00561	0	0	0	0	0	0.00601	2.14e-08	0.00529	0.0598	0.0246	3.52e-08	0.736	2.73e-08
P1	27x45	0.329	0.192	0.0812	0.0722	0.105	0.0144	2.03e-06	3.86e-07	0.00483	0.0161	0.0518	8.26e-06	0.000658	0.133	0.000471	0.065	2.56e-06	0.0391	7.23e-09	2.08e-05	1.19e-05	9.62e-08	0.00262	0.0117	0	0	0	0	0	0.00161	0.00161	0.00161	6.54e-09	5.31e-08	0.0518	0.329	8.18e-09
P1	66x78	0.749	0.125	0.015	0.0151	5.24e-07	0.000447	0.00289	1.74e-07	3.45e-08	2.89e-08	0.0762	0.012	0.00438	1.71e-07	0	0	0	0	7.28e-05	7.28e-05	7.28e-05	7.28e-05	7.28e-05	7.28e-05	0.000575	0.000575	0.000575	0.000575	0.000575	0	0	0	3.43e-07	0.0499	0.0263	0.749	3.87e-07
P1	64x112	1	0	0	0	0	0	0	0	0	0	0	0	0	1e-05	0	0	0	0	0	0	0	0	0	0	0	0	0	0	0	0	0	0	0	0	1e-05	0.796411	0.203579
P1	7x41	0.417	0.149	0.093	0.0352	0.0146	0.107	2.29e-07	8.23e-05	0.0557	0.0127	0.051	0.0113	2.51e-07	0.0537	0.000368	0.00021	2.46e-05	0.014	0.0281	0.0204	1.37e-08	0.00373	0.0546	2.02e-06	0	0	0	0	0	0.0291	0.0266	9.92e-08	4.76e-08	1.18e-07	0.051	0.417	6.6e-08
P1	35x113	0.892	0.0859	0.000312	0.00646	0.00275	1.11e-06	5.77e-06	0.000927	2.46e-07	0.00124	0.00276	1.47e-06	0.00733	4.48e-07	0.000684	0.000684	0.000684	0.000684	0	0	0	0	0	0	0	0	0	0	0	0	0	0	0.00138	0.00138	1e-05	4.14e-08	0.892
P1	61x33	0.945	8.38e-06	4.52e-06	5.62e-07	5.08e-07	4.43e-08	2.41e-06	3.92e-07	3.35e-06	1.08e-05	0.0124	1.58e-06	4.12e-06	0.0422	0	0	0	0	0	0	0	0	0	0	0	0	0	0	0	0	0	0	1.36e-08	0.0124	2.63e-07	0.945	4.27e-08
P1	66x118	0.931	0.0176	0.0498	1.91e-08	2.11e-07	0.000597	0.000352	0.000156	3.98e-05	4.97e-05	2.98e-05	1.59e-07	1.63e-05	3.22e-06	0	0	0	0	9.78e-05	9.78e-05	9.78e-05	9.78e-05	9.78e-05	9.78e-05	6.83e-05	6.83e-05	6.83e-05	6.83e-05	6.83e-05	9.93e-06	9.93e-06	9.93e-06	9.89e-06	9.89e-06	1e-05	0.293	0.638
P1	27x15	0.637	0.0396	0.0364	0.0294	0.0305	0.0242	4.04e-07	8.28e-07	1.61e-07	0.00617	0.0327	0.0284	0.00883	0.127	0.0133	7.19e-09	0.0115	0.00575	0.000611	7.57e-09	0.0028	4.04e-08	0.00835	0.0124	0	0	0	0	0	0	0	0	8.42e-10	6.81e-09	0.0327	0.637	3.45e-08
P1	43x57	0.902	6.11e-08	0.0163	2.95e-07	2.78e-07	2.47e-06	1.15e-06	0.00113	5.89e-05	3.39e-05	0.074	0.00649	0.000289	3.93e-10	0	0	0	0	0	0	0	0	0	0	0	0	0	0	0	1.63e-05	1.63e-05	1.63e-05	7.24e-09	0.074	2.61e-08	0.308	0.594
P1	28x68	0.491	0.163	0.0202	0.071	0.00875	0.022	0.00147	4.25e-07	0.0698	0.00083	0.0948	2.88e-09	0.0243	0.0321	0.00219	0.00219	0.00219	0.00219	4.14e-07	2.89e-06	3.28e-09	0.00134	0.00936	0.0113	0.000291	0.000291	0.000291	0.000291	0.000291	2.53e-06	0.0457	0.0241	0.0593	0.0355	5.51e-08	0.122	0.369
P1	38x124	0.802	1.3e-08	0.00257	0.0201	0.00601	0.0321	6.95e-06	1.57e-09	3.78e-06	0.00438	0.0373	0.0329	2.66e-06	0.0628	0.0015	0.0015	0.0015	0.0015	0.00103	5.26e-08	2.51e-08	0.0126	0.0142	0.00422	0	0	0	0	0	0	0	0	9.1e-11	0.026	0.0113	0.436	0.366
P1	34x98	0.856	0.0233	0.00167	0.00898	1.22e-06	0.00259	7.99e-07	1.47e-05	1.14e-06	8.81e-07	0.0827	2.01e-08	0.0166	0.0078	0	0	0	0	0.00043	0.00043	0.00043	0.00043	0.00043	0.00043	0	0	0	0	0	0	0	0	0.0133	0.0694	8.89e-08	2.49e-09	0.856
P1	69x43	0	0.345	0.0538	0.0104	0.057	0.148	0.0167	5.84e-07	1.29e-06	0.0281	0.237	0.0298	0.00926	0.0639	0.0213	0.00903	0.0267	2.61e-08	0.0234	6.34e-07	0.0463	0.0421	0.0129	0.0235	0.0123	0.00427	4.23e-08	1.28e-08	0.000129	0	0	0	4.85e-08	0.171	0.0666	0	0
P1	21x51	0.622	0.0651	0.0394	0.0256	0.0201	0.0163	0.0212	9.24e-08	0.115	0.0119	1.7e-07	7.28e-08	0.00994	0.0529	1.98e-07	9.73e-05	0.0125	0.0075	0.000168	1.4e-07	0.000238	0.00252	0.00441	0.009	5.7e-06	3.97e-08	0.00275	5.64e-10	0.0184	0.0383	0.0384	0.0384	0	0	1e-05	0.262	0.36
P1	31x41	0.329	0.153	0.0929	0.0175	0.0352	0.0431	2.16e-07	2.57e-06	0.0821	0.0132	0.0366	0.0113	0.000231	0.185	0.0128	0.00674	0.0157	9.62e-09	1.21e-05	0.00376	0.00392	0.00416	0.0146	0.0166	0	0	0	0	0	0.0753	0.000198	0.00651	9.81e-09	4.18e-09	0.0366	0.329	1.09e-07
P1	23x27	0.351	0.181	0.0486	0.0885	0.0778	0.0115	2.32e-05	8.33e-07	2.57e-05	0.0265	0.107	0.0112	2.96e-07	0.096	9.12e-05	0.0179	0.0277	0.032	3.92e-05	0.000168	0.000818	5.65e-06	0.00602	0.00443	2.65e-06	2.65e-06	2.65e-06	2.65e-06	2.65e-06	5.23e-06	5.23e-06	5.23e-06	2.25e-08	0.0796	0.0278	0.351	3.63e-08
P1	11x81	0.523	0.153	0.00821	0.0482	0.029	0.0498	0.0079	1.78e-07	0.0186	0.0206	0.121	4.48e-07	5.96e-07	0.0216	0.00313	1.92e-08	0.0132	0.0126	3.35e-11	2.02e-08	2.65e-06	1.92e-05	0.0172	0.0325	0.00158	0.00158	0.00158	0.00158	0.00158	0.00433	6.85e-10	0.0143	0.104	0.0167	2.99e-08	3.05e-07	0.523
P1	28x64	0.774	0.0317	0.0675	0.00121	2.12e-09	0.0188	2.65e-05	9.77e-06	1.48e-05	0.000317	1.67e-06	1.71e-08	0.0245	0.0821	0	0	0	0	0.0048	4.76e-09	1.7e-05	1.37e-07	0.00522	0.00875	3.3e-06	3.3e-06	3.3e-06	3.3e-06	3.3e-06	1.6e-06	1.6e-06	1.6e-06	0	0	1e-05	0.212	0.562
P1	72x88	1	0	0	0	0	0	0	0	0	0	0	0	0	1e-05	0	0	0	0	0	0	0	0	0	0	0	0	0	0	0	0	0	0	0	0	1e-05	0.898765	0.101225
P1	60x96	0	0.492	0.0548	0.0156	0.00424	0.0438	4.05e-05	1.25e-05	9.8e-06	0.0324	0.302	0.0406	4.74e-05	0.0147	0.00106	0.00106	0.00106	0.00106	0.0143	0.00102	0.0144	6.34e-05	0.0127	0.00143	6.1e-06	6.1e-06	6.1e-06	6.1e-06	6.1e-06	0	0	0	1.86e-07	0.253	0.0485	0	0
P1	28x38	0.0187	0.372	0.054	0.182	0.102	0.0503	0.00625	6.03e-06	0.0205	0.029	0.146	0.019	1.93e-07	3.44e-07	0.0255	0.0255	0.0255	0.0255	4.9e-05	3.1e-06	0.006	1.6e-08	0.0289	0.0153	0.00125	0.00125	0.00125	0.00125	0.00125	0.0138	8.91e-09	0.00674	1.65e-08	0.116	0.0306	0.0187	5.96e-07
P1	15x17	0.524	0.102	0.111	2.77e-05	0.00918	0.0765	6.31e-08	5.05e-06	0.0401	0.00763	0.0501	0.0401	1.18e-07	0.0395	0.00229	0.00229	0.00229	0.00229	0.0329	0.0288	0.007	0.00185	0.00595	2.08e-05	0	0	0	0	0	0.0188	0.0212	1.8e-08	5.58e-09	2.88e-08	0.0501	0.524	9.63e-07
P1	44x76	0.76	0.0778	0.0619	0.0175	0.00267	0.00982	0.00212	6.93e-05	1.15e-05	2.63e-05	0.0557	3.81e-06	0.0126	1.34e-05	0.000665	0.000665	0.000665	0.000665	0.00164	0.00164	0.00164	0.00164	0.00164	0.00164	0.000421	0.000421	0.000421	0.000421	0.000421	4.94e-07	4.94e-07	4.94e-07	0.0278	0.0063	0.0216	0.673	0.087
P1	33x45	0.15	0.336	0.0563	0.115	0.0894	0.0534	7e-08	4.52e-07	0.0308	0.00789	0.0794	8.85e-05	0.00453	0.0766	0.0223	0.0223	0.0223	0.0223	7.27e-08	3.34e-08	0.0065	0.000361	0.0204	0.0261	0	0	0	0	0	1.61e-09	0.0105	0.0203	8.04e-09	0.00294	0.0765	0.15	5.41e-09
P1	14x96	0.315	0.257	7e-06	0.0413	0.0189	0.0977	0.014	1.01e-07	1.01e-07	0.0101	0.245	3.65e-09	7.23e-08	2.87e-06	0.000192	0.000123	0.0186	2.24e-05	3.98e-07	2.24e-06	0.000228	0.000492	0.0474	0.0496	0.00559	0.00074	2.07e-08	8.66e-06	0.00764	0	0	0	0.142	0.103	2.63e-09	1.48e-07	0.315
P1	9x107	0.505	0.269	9.06e-09	0.021	0.0128	0.024	0.0128	3.44e-08	3.27e-05	0.00229	0.149	1.08e-08	0.00289	4.9e-07	3.99e-06	1.39e-08	0.0128	2.81e-06	1.14e-08	0.000241	1.59e-06	3.74e-05	0.0115	0.0122	0.00779	5.48e-09	1.15e-06	8.2e-09	0.00499	7.55e-06	7.55e-06	7.55e-06	0.0552	0.0942	8.01e-08	6.44e-08	0.505
P1	41x9	0.484	0.0797	0.0525	0.0643	0.0432	0.0461	9e-07	1.21e-05	0.0475	0.0225	0.0392	0.00382	1.44e-07	0.118	0.0368	1.86e-05	0.00124	0.00511	1.79e-06	0.000104	1.28e-05	0.0201	0.00425	0.0216	0	0	0	0	0	0.0287	0.0118	0.00692	8.6e-09	1.84e-09	0.0392	0.484	1.59e-08
P1	16x62	0.295	0.337	0.0421	0.073	0.0603	0.0557	0.00367	1.43e-06	0.0115	0.0168	0.0835	2.59e-07	3.31e-07	0.0211	2.89e-09	0.00256	0.0576	0.000112	0.000746	0.00467	2.02e-05	0.0137	0.0192	0.0174	0.000731	0.000731	0.000731	0.000731	0.000731	0.00515	6.75e-09	0.00634	4.31e-08	0.0367	0.0468	0.21	0.0852
P1	53x23	0.995	0.000389	0.000389	0.000389	0.000389	0.000389	0.000389	0.000389	0.000389	0.000389	0.000389	0.000389	0.000389	1e-05	9.48e-05	9.48e-05	9.48e-05	9.48e-05	6.32e-05	6.32e-05	6.32e-05	6.32e-05	6.32e-05	6.32e-05	7.58e-05	7.58e-05	7.58e-05	7.58e-05	7.58e-05	0.000126	0.000126	0.000126	0.00019	0.00019	1e-05	0.919	0.0767
P1	16x12	0.332	0.114	0.111	0.0583	0.0508	0.0749	0.00514	4.9e-07	4.47e-06	0.0197	0.0918	0.0319	0.0118	0.0978	0.0127	0.0127	0.0127	0.0127	0.0307	0.00117	0.00973	4.44e-07	0.026	0.00726	0.00103	0.00103	0.00103	0.00103	0.00103	0	0	0	1.1e-07	5.31e-08	0.0918	0.332	5.48e-08
P1	41x51	0.571	0.0358	0.056	0.0349	0.00102	0.00692	7.32e-06	1.13e-06	0.0042	0.00456	0.153	2.3e-05	0.0196	0.113	0.000253	0.000253	0.000253	0.000253	0.00115	0.00115	0.00115	0.00115	0.00115	0.00115	0	0	0	0	0	0.0014	0.0014	0.0014	9.56e-08	0.151	0.00147	0.571	1.58e-07
P1	29x81	0.892	0.0711	9.21e-06	0.00602	3.19e-07	2.39e-05	4.26e-06	2.08e-05	5.24e-07	2.09e-05	2.56e-06	1.31e-07	0.0175	0.013	0	0	0	0	2.31e-06	2.31e-06	2.31e-06	2.31e-06	2.31e-06	2.31e-06	0	0	0	0	0	0	0	0	0	0	1e-05	4.33e-09	0.892
P1	65x65	0.911	0.0215	0.0546	0.0127	4.68e-06	4.6e-06	6.41e-06	3.54e-06	5.12e-07	7.06e-09	5.22e-09	0.00015	2.82e-09	8.55e-07	0	0	0	0	0	0	0	0	0	0	0	0	0	0	0	0	0	0	0	0	1e-05	0.911	6.48e-10
P1	61x85	1	0	0	0	0	0	0	0	0	0	0	0	0	1e-05	0	0	0	0	0	0	0	0	0	0	0	0	0	0	0	0	0	0	0	0	1e-05	0.783768	0.216222
P1	47x57	0.192	0.08	0.163	0.0168	0.0698	0.0767	7.76e-07	1.23e-07	0.0184	0.0127	0.149	0.0219	0.029	0.171	0.0443	7.48e-08	7.93e-09	0.0255	0.000137	0.000539	0.00614	0.00972	0.0487	0.0114	0	0	0	0	0	0.00424	0.0141	5.21e-05	0.00876	0.132	0.00798	0.192	2.14e-09
P1	69x57	0.691	0.0878	0.0607	0.0491	0.0281	1.98e-05	1.32e-05	4.23e-09	0.00413	0.00275	2.19e-07	0.00673	3.32e-06	0.0695	0.000179	1.27e-06	0.0141	0.0138	1.63e-06	1.63e-06	1.63e-06	1.63e-06	1.63e-06	1.63e-06	6.36e-07	6.36e-07	6.36e-07	6.36e-07	6.36e-07	0.00137	0.00137	0.00137	0	0	1e-05	0.691	1.81e-07
P1	25x23	0.373	0.0935	0.0474	0.047	0.0894	0.0356	0.0176	5.89e-07	0.113	0.0197	0.0664	3.91e-05	6.74e-09	0.0972	1.96e-08	7.45e-09	0.0752	0.0143	2.41e-08	4.2e-08	2.07e-05	0.000291	1.76e-05	0.0353	0.00646	4.59e-10	0.000347	8.03e-05	0.0107	0.00104	0.0743	0.0379	0.0664	4.79e-07	1.03e-09	0.373	7.38e-07
P1	42x38	0.613	5.84e-09	0.0218	0.00118	7.82e-05	0.0275	4.42e-06	1.68e-05	0.0212	1.1e-06	0.126	0.0165	5.25e-07	0.173	1.7e-05	1.7e-05	1.7e-05	1.7e-05	0.000599	0.000666	0.00716	0.00885	0.0102	4.18e-09	0	0	0	0	0	0.016	6.22e-08	0.00519	5.29e-09	0.12	0.00594	0.613	3.63e-08
P1	38x70	0.585	0.0728	0.0845	0.0271	0.00362	0.0392	0.00745	1.22e-08	7.27e-09	0.00711	0.165	0.00286	0.00531	2.68e-08	0.000903	0.000903	0.000903	0.000903	4.11e-09	3.53e-07	5.47e-07	3.6e-08	0.0236	0.0156	0.00149	0.00149	0.00149	0.00149	0.00149	0	0	0	0.0826	0.0825	2.73e-08	0.48	0.105
P1	76x68	0	0.0703	0.0813	0.13	0.0422	0.0451	8.16e-07	0.268	0.0744	0.0734	2.21e-06	2.06e-05	1.57e-06	0.215	8.35e-08	0.000242	0.0239	0.018	9.49e-05	2.76e-08	0.0113	0.0122	0.0151	0.00639	0	0	0	0	0	0.0248	0.0248	0.0248	0	0	1e-05	0	0
P1	59x83	0.858	4.68e-08	0.0236	7.13e-06	2.8e-06	1.1e-06	1.64e-07	8.85e-07	4.05e-06	1.36e-05	0.118	2.21e-06	4.49e-07	2.47e-05	0	0	0	0	0	0	0	0	0	0	0	0	0	0	0	0	0	0	2.32e-07	0.118	5.7e-08	0.858	3.89e-07
P1	71x103	0.303	0.00167	5.77e-05	0.000715	0.64	6.83e-06	6.46e-05	3.71e-05	3.24e-08	0.0335	9.72e-08	0.000686	1.51e-05	0.0206	0.0658	0.00421	1.27e-06	0.57	0	0	0	0	0	0	1.09e-05	1.09e-05	1.09e-05	1.09e-05	1.09e-05	0	0	0	0	0	1e-05	1.49e-07	0.303
P1	65x51	0.48	0.0688	0.0662	0.0421	0.0173	0.0103	0.000809	7.83e-08	3.67e-07	0.00572	0.0992	0.0415	0.00187	0.166	0.0105	3.41e-08	0.000185	0.0066	0.00257	2.07e-08	4.38e-08	0.0013	0.0032	0.0032	0.00016	0.00016	0.00016	0.00016	0.00016	0	0	0	3.63e-08	0.0818	0.0174	0.48	4.48e-07
P1	20x104	0.847	0.0419	1.59e-08	8.9e-07	2.35e-07	0.00106	0.0019	0.00103	3.31e-06	0.00118	0.0866	3.3e-08	0.0192	2.75e-05	0	0	0	0	0.000176	0.000176	0.000176	0.000176	0.000176	0.000176	0.000379	0.000379	0.000379	0.000379	0.000379	0	0	0	2.22e-08	0.0866	1.63e-07	1.03e-09	0.847
P1	7x21	0.554	0.0657	0.0739	0.0481	0.00566	0.0295	3.94e-05	6.1e-07	0.0762	0.00654	1.43e-07	0.0303	0.00841	0.102	0.00141	0.00141	0.00141	0.00141	0.000542	0.0207	0.000103	0.00649	6.86e-06	0.00167	5.87e-06	5.87e-06	5.87e-06	5.87e-06	5.87e-06	0.0262	0.05	3.92e-05	0	0	1e-05	0.554	1.19e-08
P1	51x95	0.413	0.0623	0.0655	0.0252	0.0932	0.00611	0.011	6.67e-08	1.12e-07	0.0105	0.129	0.00858	0.0265	0.149	0.0233	0.0233	0.0233	0.0233	0.00102	0.00102	0.00102	0.00102	0.00102	0.00102	0.0103	2.32e-06	1.07e-08	2.81e-08	0.000677	0	0	0	1.2e-08	0.103	0.0265	0.413	3.59e-07
P1	19x63	0.441	0.17	0.0962	0.121	0.0303	0.00108	6.6e-06	5.09e-06	0.00424	0.0218	0.0718	1.24e-07	0.00331	0.038	0.0151	1.54e-05	0.00471	0.0105	0.000178	0.000178	0.000178	0.000178	0.000178	0.000178	0	0	0	0	0	0.00141	0.00141	0.00141	1.21e-07	2.51e-07	0.0718	0.441	2.79e-08
P1	54x16	0.718	0.0939	0.0741	0.0129	0.0173	0.015	7.87e-08	1.53e-08	0.013	0.00204	2.2e-06	8.17e-07	8.19e-08	0.0541	0.0166	0.000359	1.77e-08	0.000339	0.00344	0.00179	0.00294	0.00253	0.00425	2.35e-05	0	0	0	0	0	0.013	4.48e-09	1.78e-08	0	0	1e-05	0.718	2.46e-08
P1	55x33	0.778	0.00764	0.0413	1.14e-08	0.0451	0.0231	2.53e-06	2.75e-07	2.57e-06	7.47e-07	1.09e-07	0.00131	0.00262	0.1	8.43e-08	0.0146	0.0161	0.0145	0.00416	0.00257	0.00598	0.0042	0.00615	1.12e-08	0	0	0	0	0	0	0	0	0	0	1e-05	0.778	3.63e-10
P1	15x103	0.484	0.159	2.02e-08	0.0138	0.00278	0.0491	0.00152	3.19e-07	9.4e-07	6.24e-06	0.289	6.35e-09	0.00123	3.17e-08	0.000692	0.000692	0.000692	0.000692	0.000574	0.00122	0.00137	1.74e-05	0.0177	0.0282	0.000302	0.000302	0.000302	0.000302	0.000302	0	0	0	0.0727	0.216	3.01e-09	3.86e-08	0.484
P1	61x47	0.991	0.000779	0.000779	0.000779	0.000779	0.000779	0.000779	0.000779	0.000779	0.000779	0.000779	0.000779	0.000779	1e-05	0.000192	0.000192	0.000192	0.000192	0.000128	0.000128	0.000128	0.000128	0.000128	0.000128	0.000154	0.000154	0.000154	0.000154	0.000154	0.000256	0.000256	0.000256	0.000385	0.000385	1e-05	0.991	5.29e-09
P1	36x24	0.495	0.0181	0.0637	0.0472	0.0426	0.0157	0.00175	0.00249	3.52e-07	0.00304	0.216	0.000261	0.000672	0.0936	0.0105	1.24e-07	0.0254	0.00676	0.00545	4.74e-07	9.74e-06	0.00386	3.51e-08	0.0064	0.000348	0.000348	0.000348	0.000348	0.000348	0	0	0	0.0597	0.145	0.0117	0.495	9.28e-07
P1	5x37	0.136	0.247	0.114	0.0547	0.0154	0.0549	2.39e-06	9.87e-08	0.0069	0.0175	0.175	0.0225	0.000295	0.156	0.00969	0.000636	0.00509	3.23e-06	0.0155	7.23e-05	0.00214	0.00209	0.035	3.46e-06	0	0	0	0	0	0.0023	0.0023	0.0023	0.023	0.113	0.0391	0.136	3.25e-09
P1	29x71	0.604	0.147	0.0547	0.0759	4.72e-05	0.019	8.18e-08	5.26e-08	1.18e-06	0.00456	0.0689	4.27e-07	0.0234	0.00307	9.29e-06	9.29e-06	9.29e-06	9.29e-06	0.00465	0.00184	1.22e-08	1.05e-05	0.0125	1.06e-07	0	0	0	0	0	0	0	0	4.99e-07	0.0541	0.0149	1.8e-06	0.604
P1	63x33	0.777	0.0746	0.0255	0.0165	6.36e-06	5.7e-05	4.39e-05	5.07e-08	7.11e-08	6.07e-05	1.2e-05	0.00454	7e-05	0.102	0	0	0	0	7.83e-06	7.83e-06	7.83e-06	7.83e-06	7.83e-06	7.83e-06	6.78e-06	6.78e-06	6.78e-06	6.78e-06	6.78e-06	0	0	0	9.98e-07	9.98e-07	1e-05	0.777	2.31e-09
P1	76x94	0.137	0.0569	0.147	0.0505	0.0036	0.0026	4.81e-07	4.23e-07	0.0467	0.0191	0.273	0.00417	0.00787	0.251	0.000897	0.000897	0.000897	0.000897	0.000432	0.000432	0.000432	0.000432	0.000432	0.000432	0	0	0	0	0	0.0213	2.82e-07	0.0254	9.71e-08	0.209	0.0637	0.137	1.8e-07
P1	15x83	0.401	0.343	0.0105	0.0197	0.00679	0.0104	0.016	4.68e-06	0.000389	0.000213	0.191	0.001	3.54e-08	2.56e-07	0.0017	0.0017	0.0017	0.0017	0.000197	2.37e-09	3.4e-07	1.57e-05	0.00986	0.000301	0.00774	1.44e-08	2.87e-08	1.84e-09	0.00823	0.000126	0.000126	0.000126	0.0887	0.102	1.18e-08	6.9e-06	0.401
P1	74x102	0.312	0.0627	0.0449	0.0487	0.244	0.0716	1.77e-06	6.59e-08	0.000309	0.052	8.53e-06	0.00174	3.43e-08	0.162	0.0204	4.32e-08	0.113	0.111	1.99e-07	9.16e-09	0.0118	0.0151	0.0204	0.0243	0	0	0	0	0	9.97e-05	9.97e-05	9.97e-05	0	0	1e-05	0.312	3.31e-08
P1	43x23	0.705	0.098	0.0739	0.0159	0.00208	0.00691	3.36e-07	2.24e-07	0.0138	3.31e-05	1.25e-07	0.011	1.48e-07	0.0732	0.000519	0.000519	0.000519	0.000519	0.00115	0.00115	0.00115	0.00115	0.00115	0.00115	0	0	0	0	0	0.00552	0.00775	0.000513	0	0	1e-05	0.705	3.27e-09
P1	74x40	0.457	0.0335	0.098	0.0335	1.82e-05	7.28e-08	2.62e-07	2.06e-06	5.91e-08	0.0241	0.109	0.072	0.0009	0.171	2.05e-06	2.05e-06	2.05e-06	2.05e-06	0	0	0	0	0	0	0	0	0	0	0	0	0	0	0.00475	0.0596	0.0451	0.457	9.37e-09
P1	38x16	0.747	4.05e-09	0.0231	6.72e-06	0.0175	0.0135	3.44e-06	0.0014	0.00867	0.00395	0.0384	0.0109	3.83e-05	0.135	0.012	0.00553	1.03e-05	1.52e-09	0.00126	7.28e-07	0.00177	0.00402	9.24e-10	0.0064	0	0	0	0	0	0.00289	0.00289	0.00289	1.94e-09	0.0229	0.0155	0.747	1.38e-09
P1	1x123	0.331	0.294	0.026	0.197	0.000324	0.0136	0.000285	5.31e-05	5.19e-05	0.00613	0.13	0.0019	0.000165	1.01e-05	7.85e-05	7.85e-05	7.85e-05	7.85e-05	5.35e-09	2.98e-07	2.65e-08	5.32e-06	0.00789	0.00564	5.5e-05	5.5e-05	5.5e-05	5.5e-05	5.5e-05	1.4e-05	1.4e-05	1.4e-05	1.11e-08	0.111	0.0187	1.86e-07	0.331
P1	5x85	0.356	0.119	1.98e-07	0.105	0.0435	0.0729	1.94e-07	0.00429	0.105	0.00736	0.0738	0.000253	0.00694	0.107	2.36e-09	0.00608	0.000151	0.0372	9.3e-09	8.7e-07	3.39e-06	0.00153	1.68e-07	0.0714	0	0	0	0	0	0.0348	0.0349	0.0349	0.0738	5.16e-09	1.3e-08	0.0925	0.263
P1	16x112	0.663	0.132	2.17e-07	0.00176	2.31e-06	0.00609	0.0139	0.00257	4.24e-08	1.48e-06	0.135	3.66e-07	0.0454	8.65e-07	0	0	0	0	0.00101	0.00101	0.00101	0.00101	0.00101	0.00101	0.00772	6.44e-09	1.27e-08	2.57e-06	0.00617	0	0	0	1.6e-08	0.135	3.5e-07	1.36e-09	0.663
P1	5x91	0.621	0.221	1.79e-06	0.0436	0.00042	0.0191	1.67e-08	5.4e-07	3.33e-06	0.00396	0.0824	1.54e-06	6.64e-08	0.00882	0.000102	0.000102	0.000102	0.000102	8e-09	4.84e-09	6.2e-06	1.2e-05	0.00605	0.013	0	0	0	0	0	0	0	0	5.81e-09	0.0663	0.0161	2.24e-07	0.621
P1	72x104	0.324	1.15e-08	7.22e-06	0.00913	0.601	0.0308	1.09e-06	8.82e-06	3.56e-07	0.0186	8.49e-07	0.016	1.66e-08	5.3e-06	0.126	1.37e-05	0.201	0.274	1.54e-06	2.74e-08	0.0062	6.55e-08	0.0144	0.0101	0	0	0	0	0	0	0	0	0	0	1e-05	8.38e-10	0.324
P1	13x111	0.25	0.376	0.00483	0.00865	0.0107	0.000415	0.00802	3.09e-05	2.43e-06	2.8e-08	0.297	5.37e-08	0.0225	0.0229	0.0069	8.35e-08	0.00374	1.06e-07	6.75e-05	6.75e-05	6.75e-05	6.75e-05	6.75e-05	6.75e-05	0.0016	0.0016	0.0016	0.0016	0.0016	0	0	0	2.91e-07	0.245	0.0518	2.24e-06	0.25
P1	77x71	0	0.131	0.321	0.052	0.0467	0.000976	1.05e-06	0.000258	2.34e-06	9.21e-07	0.154	1.25e-05	0.000475	0.294	0.0116	0.0117	0.0117	0.0117	0.000161	0.000161	0.000161	0.000161	0.000161	0.000161	0	0	0	0	0	0	0	0	5.04e-09	0.0397	0.115	0	0
P1	37x11	0.555	1.02e-06	0.079	0.038	0.0292	9.46e-07	0.00069	0.00182	0.036	0.0056	0.00325	0.0373	1.98e-07	0.214	0.0125	1.06e-06	3.6e-08	0.0167	0	0	0	0	0	0	0.000136	0.000136	0.000136	0.000136	0.000136	0.0105	0.0254	1.41e-07	0.00162	0.00162	1e-05	0.555	2.27e-09
P1	42x58	0.632	4.49e-09	0.0702	0.0059	2.31e-05	0.0175	6.77e-05	0.00165	3.11e-05	0.00606	0.224	0.00428	0.00908	0.029	3.29e-06	3.29e-06	3.29e-06	3.29e-06	0.00347	0.00178	4.23e-06	0.00395	0.00426	0.00401	1.15e-05	1.15e-05	1.15e-05	1.15e-05	1.15e-05	7.02e-06	7.02e-06	7.02e-06	0.109	0.1	0.0148	0.632	3.12e-07
P1	12x22	0.304	0.171	0.119	0.077	0.0109	0.0371	1.93e-06	9.7e-07	0.00211	0.0109	0.15	0.0216	2.03e-08	0.0965	0.00277	2.8e-08	5.16e-07	0.00814	0.0273	2.79e-07	0.000261	0.00876	0.000762	1.57e-07	0	0	0	0	0	0.000699	0.000699	0.000699	2.7e-08	0.0854	0.0645	0.304	4.16e-07
P1	18x46	0.119	0.112	0.057	0.00757	0.38	0.186	5.71e-06	4.84e-06	0.0586	0.0133	0.0609	0.00642	6.86e-08	6.92e-07	0.000203	7.06e-06	0.3	0.0799	1.35e-06	1.09e-06	0.0207	0.0054	0.0833	0.0762	0	0	0	0	0	2.51e-08	0.0248	0.0339	1.12e-08	3.54e-08	0.0609	0.119	1.13e-06
P1	54x68	0.906	2.54e-08	6.07e-08	1.41e-07	0.0167	1.87e-05	4.63e-05	2.84e-05	4.87e-06	2.26e-05	0.0767	2.37e-05	4.48e-05	1.99e-06	7.1e-09	1.15e-05	0.0166	1.85e-07	1.45e-06	1.45e-06	1.45e-06	1.45e-06	1.45e-06	1.45e-06	7.25e-06	7.25e-06	7.25e-06	7.25e-06	7.25e-06	0	0	0	3.27e-09	0.0767	2.35e-08	1.42e-06	0.906
P1	43x85	0.477	0.017	0.017	0.0255	0.0732	0.113	0.0141	3.87e-08	0.00261	0.0168	0.221	6.97e-06	0.00854	0.0131	1.19e-05	0.00835	0.041	0.0239	0.00525	0.000281	0.019	0.0235	0.03	0.0353	0.00877	0.000504	0.000206	0.000677	0.00394	0.000868	0.000868	0.000868	0.0725	0.147	0.00193	2.48e-06	0.477
P1	21x11	0.615	0.0635	0.0296	0.0347	0.0314	0.0212	1.34e-06	0.000781	0.0143	0.0278	0.0982	2.06e-07	6.35e-07	0.0639	9.3e-09	1.45e-08	0.0191	0.0123	0.00392	0.00197	8.64e-05	0.00539	0.00805	0.00174	0	0	0	0	0	0.00423	0.0101	8.92e-09	0.0523	0.0338	0.0121	0.615	1.75e-08
P1	46x42	0.293	0.203	0.144	0.11	0.0381	0.00393	0.00321	3.26e-06	8.17e-07	0.0263	0.0496	0.0179	1.17e-05	0.111	0.0207	0.00898	0.00836	4.87e-06	0.000653	0.000653	0.000653	0.000653	0.000653	0.000653	0.00064	0.00064	0.00064	0.00064	0.00064	0	0	0	1.08e-08	3.5e-08	0.0496	0.293	2.99e-07
P1	38x22	0.846	1.42e-08	0.0171	0.000217	1.98e-07	2.14e-06	1.13e-05	0.000951	4.42e-05	2.38e-08	0.0342	3.35e-05	1.78e-05	0.102	0	0	0	0	0	0	0	0	0	0	2.62e-07	2.62e-07	2.62e-07	2.62e-07	2.62e-07	1.14e-05	1.14e-05	1.14e-05	0.0102	0.0196	0.00451	0.846	5.43e-09
P1	60x120	0.674	3.19e-08	0.0289	7.23e-08	2.32e-06	4.25e-06	0.000801	0.00172	0.00365	2.71e-07	0.285	0.00554	3.44e-07	1.28e-05	0	0	0	0	0	0	0	0	0	0	0.000158	0.000158	0.000158	0.000158	0.000158	0.00121	0.00121	0.00121	0.0805	0.205	6.8e-11	0.164	0.509
P1	51x121	0.877	3.7e-08	0.0124	4.59e-07	7.11e-06	0.00238	0.000338	2.17e-06	3.23e-08	1.31e-05	0.0972	0.0091	0.00183	3.65e-07	0	0	0	0	0.000395	0.000395	0.000395	0.000395	0.000395	0.000395	6.56e-05	6.56e-05	6.56e-05	6.56e-05	6.56e-05	0	0	0	0.0168	0.0804	2.88e-10	0.343	0.534
P1	53x15	0.685	0.109	0.0606	0.0125	0.023	7.03e-07	8.6e-07	3.66e-05	0.0354	0.00786	4.56e-08	0.0205	1.5e-08	0.0457	0.00576	0.00576	0.00576	0.00576	0	0	0	0	0	0	0	0	0	0	0	0.0131	0.0223	3.32e-08	0	0	1e-05	0.685	9.57e-10
P1	64x96	0.849	6.24e-07	0.0154	1.82e-06	2.14e-06	0.0205	0.00161	0.000437	0.00376	0.00314	0.101	0.00203	0.00354	3.05e-07	0	0	0	0	0.00064	0.000168	6.63e-09	0.00601	1.89e-09	0.0137	0.00032	0.00032	0.00032	0.00032	0.00032	0.00125	0.00125	0.00125	0.00411	0.0967	2.22e-09	0.0428	0.806
P1	41x37	0.739	1.33e-06	0.0158	3.72e-07	4.86e-07	0.0218	1.49e-05	2.12e-05	3.98e-06	0.00644	9.86e-09	0.0417	4.23e-06	0.175	0	0	0	0	9.77e-08	0.00732	0.00515	0.00406	0.00522	1.86e-05	9.75e-07	9.75e-07	9.75e-07	9.75e-07	9.75e-07	0	0	0	0	0	1e-05	0.739	8.78e-09
P1	42x108	0.621	0.0512	0.0747	0.0378	0.0031	0.00968	5.37e-08	4.86e-07	0.0159	0.0261	0.123	0.0158	0.00071	0.0214	0.000771	0.000771	0.000771	0.000771	0.00161	0.00161	0.00161	0.00161	0.00161	0.00161	0	0	0	0	0	0.00465	0.0113	2.58e-08	0.0826	0.0273	0.0127	0.621	1.67e-06
P1	56x60	0.282	0.0189	0.0827	0.0322	0.0874	0.0898	0.00193	2.22e-05	0.0545	0.0472	7.26e-06	0.0327	4.07e-06	0.27	0.00416	2.17e-06	0.0439	0.0393	3.4e-08	3.8e-09	0.0202	0.0141	0.0238	0.0317	0.000384	0.000384	0.000384	0.000384	0.000384	0.033	2.9e-09	0.0216	0	0	1e-05	0.248	0.0342
P1	70x82	0.838	0.0162	0.0337	0.00961	1.88e-05	2.35e-06	2.03e-07	8.74e-07	1.49e-07	1.91e-05	1.7e-07	0.0307	0.035	0.0369	2.19e-06	2.19e-06	2.19e-06	2.19e-06	0	0	0	0	0	0	0	0	0	0	0	0	0	0	0	0	1e-05	0.838	6.53e-09
P1	43x31	0.711	1.03e-07	0.0148	0.0184	0.00662	0.00868	1.19e-06	6.7e-08	0.00292	0.0151	0.0749	9.25e-08	1.82e-06	0.147	0.00165	0.00165	0.00165	0.00165	0.00144	0.00144	0.00144	0.00144	0.00144	0.00144	0	0	0	0	0	0.000969	0.000969	0.000969	2.81e-09	0.0674	0.00751	0.711	3.44e-09
P1	30x40	0.0749	0.502	0.0319	0.0921	0.111	0.0748	1.94e-06	3.44e-07	0.00789	0.00924	0.0962	0.000544	2.28e-05	2.68e-06	0.00061	4.81e-08	0.0479	0.0624	1.42e-07	4.45e-07	1.23e-08	6.67e-05	0.0284	0.0463	0	0	0	0	0	0.00263	0.00263	0.00263	1.81e-08	1.35e-07	0.0962	0.0749	5.52e-07
P1	26x16	0.782	3.12e-05	0.00451	7.56e-09	2.12e-07	0.0167	1.01e-07	4.59e-07	2.31e-06	0.00403	6.41e-05	0.0363	7.08e-06	0.157	0	0	0	0	0.00535	0.00533	0.00283	0.00317	2.24e-07	6.82e-05	0	0	0	0	0	0	0	0	2.71e-05	2.71e-05	1e-05	0.782	1.41e-07
P1	44x92	0.468	0.0522	0.024	0.0466	0.0373	0.0633	0.0124	1.88e-08	0.019	0.0356	0.23	0.0097	0.00236	5.72e-07	1.92e-08	0.0103	0.0139	0.0131	2.26e-07	9.64e-07	0.00718	0.000186	0.0176	0.0383	0.00922	6.69e-05	0.000228	9.27e-08	0.00284	3.87e-07	0.00624	0.0127	0.212	0.0173	3.27e-07	3.12e-06	0.468
P1	75x63	0	0.0607	0.0729	0.053	0.37	0.0758	4.01e-07	1.25e-08	0.00025	0.0246	0.0869	0.00147	0.000344	0.254	0.0639	9.68e-05	0.13	0.176	9.14e-09	0.0046	0.00598	0.0133	0.0238	0.028	0	0	0	0	0	8.01e-05	8.01e-05	8.01e-05	8.21e-08	0.00179	0.0851	0	0
P1	60x124	0.697	2.44e-08	7.51e-08	0.00503	1.53e-07	0.00509	0.00404	9.79e-06	0.0225	2.72e-08	0.264	0.00224	4.13e-05	7.06e-06	0	0	0	0	0.000846	0.000846	0.000846	0.000846	0.000846	0.000846	0.000807	0.000807	0.000807	0.000807	0.000807	1.59e-08	1.18e-08	0.0225	0.0129	0.251	1.98e-09	1.88e-07	0.697
P1	23x117	0.446	0.353	0.0104	0.0327	3.22e-07	0.00257	0.000209	4e-08	6.33e-07	1.58e-05	0.116	1.64e-05	1.02e-06	0.0394	0	0	0	0	0.000426	0.000426	0.000426	0.000426	0.000426	0.000426	3.99e-05	3.99e-05	3.99e-05	3.99e-05	3.99e-05	0	0	0	5.18e-10	0.0614	0.0542	3.4e-07	0.446
P1	10x18	0.827	5.65e-05	8.5e-06	1.58e-05	1.92e-06	0.0542	0.0042	5.34e-05	1.31e-06	1.7e-06	4.19e-06	0.0309	1.63e-08	0.0837	0	0	0	0	0.00836	0.0114	0.00933	0.0132	8.8e-05	0.0118	0.000838	0.000838	0.000838	0.000838	0.000838	0	0	0	0	0	1e-05	0.658	0.169
P1	34x126	0.842	0.0502	9.15e-09	0.0362	0.0109	0.000343	9.71e-06	4.86e-06	2.49e-08	4.63e-06	0.0109	0.00908	7.25e-07	0.0398	7.65e-07	0.000171	0.00368	0.0071	5.55e-05	5.55e-05	5.55e-05	5.55e-05	5.55e-05	5.55e-05	0	0	0	0	0	0	0	0	4.63e-08	1.83e-08	0.0109	0.253	0.59
P1	59x121	0.886	2.34e-08	0.0217	1.94e-06	1.15e-06	1.99e-06	7.85e-06	1.42e-08	0.0601	9.53e-07	0.032	7.33e-08	5.51e-06	1.31e-05	0	0	0	0	0	0	0	0	0	0	0	0	0	0	0	0.0153	1.57e-07	0.0448	9.13e-08	0.032	1.6e-08	0.322	0.564
P1	31x117	0.758	0.118	0.00266	0.0445	0.00195	0.00592	7.2e-06	6.34e-07	1.29e-06	0.00177	0.037	0.0154	1.74e-06	0.0151	0.000485	0.000485	0.000485	0.000485	0.000984	0.000984	0.000984	0.000984	0.000984	0.000984	0	0	0	0	0	0	0	0	9e-10	0.0129	0.0241	0.0765	0.682
P1	65x97	1	0	0	0	0	0	0	0	0	0	0	0	0	1e-05	0	0	0	0	0	0	0	0	0	0	0	0	0	0	0	0	0	0	0	0	1e-05	0.758749	0.241241
P1	50x80	1	0	0	0	0	0	0	0	0	0	0	0	0	1e-05	0	0	0	0	0	0	0	0	0	0	0	0	0	0	0	0	0	0	0	0	1e-05	0.783179	0.216811
P1	47x73	1	0	0	0	0	0	0	0	0	0	0	0	0	1e-05	0	0	0	0	0	0	0	0	0	0	0	0	0	0	0	0	0	0	0	0	1e-05	1	1.35e-06
P1	17x107	0.236	0.281	2.29e-07	1.57e-07	0.00579	0.0445	0.0145	1.94e-06	1.77e-06	5.26e-05	0.414	7.01e-07	0.00372	4.29e-07	0.00145	0.00145	0.00145	0.00145	5.65e-08	1.05e-08	0.00279	0.0151	0.00813	0.0185	0.00597	5.94e-05	0.00138	2.59e-07	0.00711	0	0	0	0.254	0.161	8.61e-08	8.88e-06	0.236
P1	6x18	0.505	0.0842	0.0433	0.0835	0.0448	5.56e-07	1.47e-05	3.73e-06	8.58e-07	0.00703	0.147	0.0139	0.0097	0.0606	0.0112	0.0112	0.0112	0.0112	0	0	0	0	0	0	9.31e-07	9.31e-07	9.31e-07	9.31e-07	9.31e-07	0	0	0	0.127	7.48e-08	0.0209	0.505	5.14e-08
P1	75x33	0	0.104	0.117	0.0702	3.91e-06	1.19e-05	4.18e-07	3.28e-07	0.113	1.57e-06	0.0532	0.0567	0.0511	0.434	0	0	0	0	3.17e-07	3.17e-07	3.17e-07	3.17e-07	3.17e-07	3.17e-07	0	0	0	0	0	0.0377	0.0378	0.0378	1.43e-08	0.0397	0.0135	0	0
P1	53x29	0.624	0.0631	0.042	0.0281	0.0185	3.64e-07	1.53e-07	5.58e-07	0.0191	0.0114	0.042	0.0231	0.0115	0.117	0.00693	2.54e-06	0.00786	0.00363	0	0	0	0	0	0	0	0	0	0	0	0.00638	0.0127	1.07e-06	3.68e-07	1.89e-07	0.042	0.624	6.92e-10
P1	1x93	0.554	0.336	0.0154	0.0487	0.0111	0.00878	1.12e-08	0.000663	0.0135	0.00117	0.0107	8e-09	5.25e-08	8.58e-07	1.17e-08	0.00353	0.00317	0.00442	0.00146	0.00146	0.00146	0.00146	0.00146	0.00146	0	0	0	0	0	0.00448	0.0045	0.00455	3.85e-08	9.07e-08	0.0107	4.29e-09	0.554
P1	72x106	0.324	4.09e-05	0.0059	0.057	0.511	0.0519	4.44e-06	1.45e-07	1.14e-05	0.0183	1.94e-05	0.0313	1.61e-07	8.02e-06	0.0983	1.89e-08	0.000227	0.412	3.85e-10	3.05e-07	1.78e-05	9.56e-07	0.0286	0.0233	0	0	0	0	0	4.83e-07	4.83e-07	4.83e-07	4.69e-06	4.69e-06	1e-05	7.73e-07	0.324
P1	32x74	0.688	0.0679	0.000345	0.044	0.00522	0.00375	0.000733	2.58e-06	0.00307	0.013	0.145	4.66e-08	3.13e-07	0.0286	0.0013	0.0013	0.0013	0.0013	0.000624	0.000624	0.000624	0.000624	0.000624	0.000624	0.000145	0.000145	0.000145	0.000145	0.000145	0.00102	0.00102	0.00102	0.145	2.38e-09	1.52e-08	0.37	0.318
P1	41x1	0.928	2.28e-07	1.17e-06	6.58e-07	2.45e-08	2.07e-06	0.00107	1.61e-06	1.11e-06	5.22e-06	5.25e-10	6.66e-07	1.91e-07	0.0707	0	0	0	0	0	0	0	0	0	0	0.000213	0.000213	0.000213	0.000213	0.000213	0	0	0	0	0	1e-05	0.928	1.11e-09
P1	26x92	0.607	0.157	0.0106	0.0831	0.00218	0.00013	5.38e-06	1.45e-06	4.89e-07	2.08e-07	0.13	7.18e-07	0.00954	1.32e-06	0.000543	0.000543	0.000543	0.000543	2.01e-05	2.01e-05	2.01e-05	2.01e-05	2.01e-05	2.01e-05	0	0	0	0	0	0	0	0	9.44e-09	0.113	0.0173	4.67e-08	0.607
P1	49x17	0.961	5.24e-07	8.91e-06	6.27e-05	5.01e-05	7.65e-07	3.87e-08	3.95e-06	1.31e-05	2.02e-05	1.51e-06	7.34e-06	9.69e-07	0.0388	1e-05	1e-05	1e-05	1e-05	0	0	0	0	0	0	0	0	0	0	0	1.03e-06	1.03e-06	1.03e-06	0	0	1e-05	0.961	4.19e-08
P1	24x96	0.761	0.0678	3.12e-09	0.002	1.95e-05	1.35e-06	1.54e-06	1.33e-05	2.28e-05	1.66e-07	0.163	9.87e-09	0.00617	6.99e-09	2.39e-06	2.39e-06	2.39e-06	2.39e-06	0	0	0	0	0	0	0	0	0	0	0	4.27e-06	4.27e-06	4.27e-06	8.99e-07	0.163	7.27e-08	2.75e-09	0.761
P1	24x42	0.415	0.0695	0.0764	0.0423	0.00109	0.0424	2.67e-05	1.61e-08	0.0845	0.0177	0.0526	0.00207	5.63e-05	0.196	0.000271	0.000271	0.000271	0.000271	0.00199	5.47e-08	0.00767	0.00731	0.0144	0.011	3.35e-06	3.35e-06	3.35e-06	3.35e-06	3.35e-06	0.0212	0.0588	0.00449	4.21e-09	0.03	0.0226	0.415	1.83e-07
P1	35x9	0.661	2.64e-09	0.00912	0.00881	0.0291	0.00247	4.73e-07	2.15e-05	0.00129	0.00564	0.108	0.0058	1.44e-07	0.168	0.0206	1.43e-07	0.00831	0.000232	0.000411	0.000411	0.000411	0.000411	0.000411	0.000411	0	0	0	0	0	0.000427	0.000427	0.000427	9.11e-09	0.0993	0.00856	0.661	2.63e-10
P1	32x10	0.663	1.2e-08	0.0251	0.0165	0.0103	7.37e-06	2.32e-06	1.17e-05	0.0042	0.00875	0.0389	0.0488	1.99e-06	0.184	2.21e-08	0.00162	0.00306	0.00559	0	0	0	0	0	0	0	0	0	0	0	0.0014	0.0014	0.0014	1.47e-07	0.0389	1.25e-07	0.663	6.04e-09
P1	32x100	0.949	5.15e-08	7.66e-07	0.00292	1.5e-07	0.00186	0.000202	9.24e-05	0.000388	3.82e-06	0.0273	1.09e-07	0.0187	1.29e-07	0	0	0	0	0.000309	0.000309	0.000309	0.000309	0.000309	0.000309	3.85e-05	3.85e-05	3.85e-05	3.85e-05	3.85e-05	0.000126	0.000126	0.000126	0.0273	4.96e-08	1.51e-07	1.91e-08	0.949
P1	0x8	0.61	0.0987	0.0217	0.053	0.00919	0.00385	3.32e-08	2.8e-07	0.128	0.0109	0.00875	0.00452	8.48e-08	0.0512	0.00229	0.00229	0.00229	0.00229	0.00064	0.00064	0.00064	0.00064	0.00064	0.00064	0	0	0	0	0	9.21e-07	0.0808	0.0474	0.00437	0.00437	1e-05	0.61	2e-08
P1	68x70	0.963	1.45e-05	2.81e-07	2.85e-07	1.02e-06	2.94e-07	0.000461	0.00109	1.4e-06	2.92e-06	1.84e-09	2.33e-06	7.35e-07	0.0359	0	0	0	0	0	0	0	0	0	0	9.03e-05	9.03e-05	9.03e-05	9.03e-05	9.03e-05	0	0	0	0	0	1e-05	0.963	2.62e-07
P1	64x74	1	0	0	0	0	0	0	0	0	0	0	0	0	1e-05	0	0	0	0	0	0	0	0	0	0	0	0	0	0	0	0	0	0	0	0	1e-05	1	2.16e-08
P1	4x76	0.418	0.0511	0.051	0.012	0.0111	0.0357	6.22e-08	0.00176	0.211	0.0218	0.00742	0.0134	0.0213	0.145	0.00696	9.61e-07	0.00209	0.00201	1.68e-06	0.00733	3.48e-08	0.00921	0.00426	0.0149	0	0	0	0	0	0.0702	0.0703	0.0703	0.00371	0.00371	1e-05	0.418	1.28e-07
P1	6x92	0.643	0.178	0.00557	0.0579	0.00755	0.00769	6.07e-07	6.18e-07	1.08e-06	0.00432	0.0962	4.1e-08	8.09e-08	1.8e-06	0.00189	0.00189	0.00189	0.00189	0.00128	0.00128	0.00128	0.00128	0.00128	0.00128	0	0	0	0	0	0	0	0	1.95e-09	0.0775	0.0188	9.36e-08	0.643
P1	26x60	0.434	0.139	0.0858	0.052	0.0389	0.0355	1.96e-07	6.44e-09	0.0465	0.0333	0.0478	5.73e-08	0.000239	0.0869	1.57e-08	2.75e-08	0.0236	0.0153	0.00046	8.62e-05	3.52e-06	2.87e-06	0.0147	0.0203	0	0	0	0	0	0.0141	0.0324	2.31e-07	6.26e-08	1.34e-09	0.0478	0.434	3.1e-06
P1	22x120	0.526	0.21	1.75e-07	0.0633	0.00223	0.0295	0.00152	0.00727	7.14e-08	0.00961	0.0776	3.59e-08	6.5e-05	0.0733	0.000555	0.000555	0.000555	0.000555	0.000153	3.25e-09	7.04e-08	0.00697	0.00826	0.0141	0.000303	0.000303	0.000303	0.000303	0.000303	0	0	0	3.14e-09	0.0766	0.000992	4.08e-06	0.526
P1	1x69	0.638	0.0817	0.0655	0.0414	0.0111	0.0416	5.18e-05	9.22e-06	0.0313	0.00964	2.28e-05	0.0175	5.3e-08	0.0621	1.25e-05	6.44e-07	1.31e-05	0.0111	0.0113	0.0123	0.00064	0.000369	0.0171	1.64e-08	8.36e-06	8.36e-06	8.36e-06	8.36e-06	8.36e-06	0.0083	0.023	3.72e-09	6.4e-06	6.4e-06	1e-05	0.467	0.171
P1	48x66	0.91	6.37e-08	0.0104	1.53e-07	1.48e-06	0.000604	7.57e-05	0.0033	3.27e-05	1.28e-05	0.0576	0.00609	0.0123	1.26e-06	0	0	0	0	9.89e-05	9.89e-05	9.89e-05	9.89e-05	9.89e-05	9.89e-05	1.31e-05	1.31e-05	1.31e-05	1.31e-05	1.31e-05	7.57e-06	7.57e-06	7.57e-06	0.0122	0.0454	8.92e-09	0.572	0.337
P1	4x90	0.757	0.111	1.66e-07	0.0597	4.84e-05	0.00168	1.86e-06	7.62e-07	1.12e-06	1.48e-07	0.0709	1.12e-07	3.66e-06	1.1e-05	9.61e-06	9.61e-06	9.61e-06	9.61e-06	0.000278	0.000278	0.000278	0.000278	0.000278	0.000278	0	0	0	0	0	0	0	0	1.4e-10	0.0552	0.0157	9.26e-09	0.757
P1	61x97	0	0.322	0.0984	0.0127	0.118	0.0317	0.00439	3.53e-07	1.13e-06	0.00283	0.332	0.07	5.39e-06	0.00875	0.013	5.18e-08	0.0493	0.0554	0.00411	1.16e-08	0.00845	0.00854	0.01	0.000621	0.000875	0.000875	0.000875	0.000875	0.000875	0	0	0	4.56e-09	0.285	0.0467	0	0
P1	57x57	0.677	1.3e-08	0.0246	0.013	0.031	0.0281	0.004	0.00128	0.0118	0.0219	0.113	0.00187	0.00209	0.0706	1.29e-05	8.6e-08	0.0182	0.0128	3.93e-08	1.43e-08	1.73e-09	0.00165	0.00603	0.0204	0.000797	0.000797	0.000797	0.000797	0.000797	0.0039	0.00392	0.00396	0.113	1.05e-08	2.04e-08	0.589	0.0881
P1	25x43	0.261	0.185	0.0466	0.141	0.0375	0.0207	5.07e-07	7.85e-08	0.00853	0.0313	0.105	0.0256	0.000492	0.138	0.0229	5.33e-06	6.28e-08	0.0146	0.00396	4.46e-08	0.00104	2.03e-07	0.0109	0.00479	0	0	0	0	0	0.00284	0.00284	0.00284	1.68e-09	0.0391	0.0657	0.261	4.84e-09
P1	5x93	0.682	0.149	0.000186	0.0303	0.000112	0.00754	0.00642	4.34e-06	0.0198	0.000289	0.104	7.57e-09	4.07e-07	7.03e-06	2.54e-05	2.54e-05	2.54e-05	2.54e-05	0.00126	0.00126	0.00126	0.00126	0.00126	0.00126	0.00128	0.00128	0.00128	0.00128	0.00128	0.00132	2.87e-05	0.0184	0.0656	0.0389	6.08e-08	4.67e-08	0.682
P1	36x112	0.782	0.115	0.0551	0.0263	6.15e-08	0.00299	4.4e-06	4.43e-06	1.23e-06	3.22e-07	1.18e-07	0.0126	0.00181	0.00432	0	0	0	0	0.000496	0.000496	0.000496	0.000496	0.000496	0.000496	0	0	0	0	0	0	0	0	0	0	1e-05	9.21e-08	0.782
P1	71x13	0.956	1.16e-08	0.011	0.00653	1.46e-05	1.01e-05	5.75e-07	1.22e-05	2.51e-06	4.78e-06	2.75e-06	8.57e-06	0.00924	0.0168	1.14e-06	1.14e-06	1.14e-06	1.14e-06	1.54e-08	1.54e-08	1.54e-08	1.54e-08	1.54e-08	1.54e-08	0	0	0	0	0	0	0	0	0	0	1e-05	0.956	3.13e-07
P1	22x106	0.339	0.345	0.00653	0.00778	0.00315	0.0338	2.47e-05	3.58e-08	4.67e-08	2.2e-06	0.254	0.00166	0.00953	1.86e-08	0.000786	0.000786	0.000786	0.000786	1.5e-08	1.34e-09	1.94e-08	0.00654	0.0163	0.011	2.95e-06	2.95e-06	2.95e-06	2.95e-06	2.95e-06	0	0	0	6.79e-08	0.254	2.88e-07	4.79e-07	0.339
P1	30x16	0.616	1.54e-09	0.0159	5.07e-08	0.0153	0.033	1.08e-06	6.83e-06	0.0219	0.00554	0.0663	0.0393	0.000124	0.186	0.0151	9.85e-08	2.31e-08	0.000185	9.06e-06	0.01	0.00497	0.00835	0.00261	0.00704	0	0	0	0	0	0.0122	2.65e-07	0.00978	5.33e-10	0.0436	0.0227	0.616	4.97e-10
P1	40x80	0.457	0.126	0.0247	0.0378	0.033	0.0373	2.05e-06	6.05e-07	0.000405	0.0114	0.217	1.35e-05	0.00926	0.0462	0.0172	0.000117	0.00905	0.00666	6.06e-07	6.76e-10	5.34e-08	3.71e-08	0.0166	0.0207	0	0	0	0	0	0.000132	0.000132	0.000132	0.0141	0.19	0.0125	0.366	0.0915
P1	40x104	0.813	0.0409	0.0621	0.0355	2.03e-07	0.00129	8.58e-08	7.46e-09	0.0184	2.01e-06	4.75e-07	0.00215	0.015	0.0118	0	0	0	0	0.000214	0.000214	0.000214	0.000214	0.000214	0.000214	0	0	0	0	0	4.25e-07	0.0169	0.00151	0	0	1e-05	5.32e-08	0.813
P1	71x123	0.747	5.44e-07	0.045	0.000159	4.48e-06	2.73e-06	1.49e-07	1.14e-05	2.38e-06	3.76e-06	0.046	0.0198	1.08e-07	0.142	0	0	0	0	0	0	0	0	0	0	0	0	0	0	0	0	0	0	4.99e-09	0.0415	0.00448	0.747	6.33e-08
P1	68x92	0.817	0.0478	0.0499	0.0356	1.87e-07	1.94e-07	2.63e-07	2.34e-05	4.16e-06	6.97e-06	0.0146	0.00449	0.0297	0.000392	0	0	0	0	0	0	0	0	0	0	0	0	0	0	0	0	0	0	8.36e-08	1.55e-07	0.0146	0.817	7.63e-08
P1	58x16	0.41	0.168	0.176	0.0186	0.0135	0.0159	4.11e-08	2.11e-05	0.0279	0.0101	0.0357	0.0119	0.00149	0.11	0.00864	9.92e-05	0.00417	0.000581	0.0041	0.000649	0.00297	0.00428	0.00395	5.35e-06	0	0	0	0	0	0.00712	0.0207	7.9e-08	1.26e-07	3.93e-08	0.0357	0.41	5.77e-08
P1	67x11	0.739	2.85e-05	0.0801	3.29e-06	0.00765	4.89e-05	0.000105	8.37e-07	0.0129	0.000523	6.87e-08	0.0465	4.6e-05	0.113	0.00191	0.00191	0.00191	0.00191	6.49e-06	6.49e-06	6.49e-06	6.49e-06	6.49e-06	6.49e-06	1.91e-05	1.91e-05	1.91e-05	1.91e-05	1.91e-05	0.0099	2.06e-07	0.00298	0	0	1e-05	0.739	2.75e-09
P1	9x121	0.133	0.265	0.00977	0.00386	0.00272	0.0578	0.0215	1.81e-05	1.4e-07	0.014	0.488	3.4e-09	0.00409	2.85e-05	0.000677	0.000677	0.000677	0.000677	0.000559	0.00396	4.31e-07	0.0091	0.0144	0.0298	0.00617	0.000506	0.00441	1.42e-08	0.0104	0	0	0	0.331	0.157	5.48e-10	2.76e-06	0.133
P1	66x122	0.647	0.0243	0.0709	0.00225	0.00558	0.0199	6.57e-09	1.18e-07	0.0196	0.000324	0.128	0.00759	0.00724	0.0666	0.00139	0.00139	0.00139	0.00139	2.56e-08	3.06e-09	0.00432	6.72e-08	0.00806	0.00754	0	0	0	0	0	0.00162	1.51e-08	0.018	0.0604	0.0679	7.69e-09	0.588	0.0589
P1	47x5	0.674	7.55e-05	0.0223	7.89e-05	1.55e-05	0.00623	2.59e-05	8.13e-07	7.78e-06	1.87e-06	3.99e-05	0.0712	2.57e-08	0.226	1.37e-06	1.37e-06	1.37e-06	1.37e-06	0.00104	0.00104	0.00104	0.00104	0.00104	0.00104	3.17e-06	3.17e-06	3.17e-06	3.17e-06	3.17e-06	0	0	0	1.5e-05	1.5e-05	1e-05	0.674	1.85e-09
P1	50x44	1	0	0	0	0	0	0	0	0	0	0	0	0	1e-05	0	0	0	0	0	0	0	0	0	0	0	0	0	0	0	0	0	0	0	0	1e-05	1	1.27e-08
P1	31x23	0.621	1.64e-06	0.048	0.00681	0.0641	0.0126	4.48e-07	1.43e-07	0.0121	0.00812	0.0554	0.0218	1.11e-06	0.15	0.0442	9.12e-09	9.18e-08	0.0199	1.7e-06	6.85e-06	0.000188	5.77e-06	1.22e-07	0.0124	0	0	0	0	0	0.00812	1.64e-07	0.004	0.0122	0.038	0.00525	0.621	2.85e-07
P1	51x103	0.565	0.0676	0.0392	0.0223	0.0468	0.0253	0.0042	3.21e-06	3.84e-08	0.0176	0.202	0.00267	0.0079	1.6e-06	0.0117	0.0117	0.0117	0.0117	4.74e-09	6.53e-07	2.35e-07	0.00128	0.0221	0.00182	0.000839	0.000839	0.000839	0.000839	0.000839	0	0	0	0.0824	0.109	0.01	0.565	1.69e-07
P1	62x26	0.76	4.89e-08	0.00284	0.000553	0.000115	6.15e-05	3.47e-07	7.24e-06	0.0165	0.00593	0.0924	3.43e-06	1.08e-07	0.122	2.63e-05	2.63e-05	2.63e-05	2.63e-05	8.58e-06	8.58e-06	8.58e-06	8.58e-06	8.58e-06	8.58e-06	0	0	0	0	0	0.00427	1.96e-09	0.0122	8.03e-09	0.0785	0.0139	0.76	1.37e-09
P1	33x117	0.821	0.0646	5.23e-08	0.0217	0.00704	0.0016	1.33e-06	6.25e-06	2.28e-06	1.78e-08	0.0621	0.0224	1.59e-07	1.61e-07	0.00176	0.00176	0.00176	0.00176	0.000265	0.000265	0.000265	0.000265	0.000265	0.000265	0	0	0	0	0	0	0	0	8.2e-09	0.0349	0.0272	0.0813	0.739
P1	17x73	0	0.386	0.445	0.012	0.000336	0.00888	4.2e-08	4.66e-05	0.00723	0.0444	0.0897	0.00298	2.17e-07	0.0039	8.16e-05	8.16e-05	8.16e-05	8.16e-05	0.00148	0.00148	0.00148	0.00148	0.00148	0.00148	0	0	0	0	0	0.00241	0.00241	0.00241	1.9e-09	0.00749	0.0822	0	0
P1	32x20	0.569	1.47e-09	6.23e-05	0.00505	0.00672	0.0106	8.36e-06	7.55e-06	6.52e-05	3.75e-07	0.286	0.0173	2.89e-05	0.104	0.00168	0.00168	0.00168	0.00168	1.25e-07	3.44e-07	0.00375	2.27e-05	0.00273	0.00407	0	0	0	0	0	1.84e-05	1.84e-05	1.84e-05	1.1e-08	0.255	0.0311	0.569	8.6e-09
P1	5x115	0.598	0.231	0.00861	0.0249	0.00395	0.000247	0.00525	6.87e-07	6.33e-09	9.25e-08	0.113	3.14e-05	0.015	1.44e-08	0.000984	0.000984	0.000984	0.000984	3.95e-05	3.95e-05	3.95e-05	3.95e-05	3.95e-05	3.95e-05	0.00105	0.00105	0.00105	0.00105	0.00105	0	0	0	2.58e-08	0.113	2.29e-08	2.03e-08	0.597
P1	40x6	0.647	0.0316	0.0539	0.0104	0.0119	0.0172	0.00031	1.89e-07	4.52e-07	0.00769	0.106	0.00493	1.95e-07	0.108	4.3e-08	1.27e-09	0.00535	0.00652	0.00758	3.5e-05	0.00559	0.000626	0.00319	0.000144	6e-05	6e-05	6e-05	6e-05	6e-05	0	0	0	0.00667	0.0998	8.32e-09	0.647	2.12e-07
P1	0x108	0.401	0.403	0.0404	0.0948	0.0083	0.0121	0.00602	3.16e-05	8.84e-05	0.0107	0.0238	1.05e-08	3.56e-05	5.66e-07	0.00207	0.00207	0.00207	0.00207	2e-06	5.56e-06	3e-06	1.95e-09	0.0104	0.0016	0.0012	0.0012	0.0012	0.0012	0.0012	2.61e-05	2.61e-05	2.61e-05	6.93e-08	1.41e-08	0.0238	3.79e-07	0.401
P1	38x78	0.668	0.0266	0.00987	0.0135	0.0691	0.0206	0.00437	1.76e-05	3.4e-06	0.00724	0.137	1.65e-07	0.0264	0.0179	0.0117	3.91e-09	0.0298	0.0275	5.75e-09	8.81e-09	0.00359	0.00172	0.00891	0.00639	0.000872	0.000872	0.000872	0.000872	0.000872	0	0	0	0.117	0.0197	4.8e-09	0.0918	0.576
P1	7x55	0.228	0.182	0.12	0.069	0.0139	0.0579	1.52e-07	3.65e-07	0.048	0.0215	0.0808	0.0511	4.14e-08	0.128	0.00044	1.15e-10	0.00552	0.00796	0.0318	3.12e-05	3.79e-05	0.0081	0.018	8.22e-06	0	0	0	0	0	0.019	0.029	1.34e-08	1.02e-08	8.28e-08	0.0808	0.228	1.79e-07
P1	11x53	0.334	0.23	0.0557	0.102	0.0495	0.0393	0.00731	0.0057	0.0309	0.00867	0.137	1.03e-07	4.46e-07	1.17e-06	4.21e-07	0.0151	0.014	0.0204	8.53e-07	3e-05	0.00384	0.000669	0.0159	0.0189	0.00146	0.00146	0.00146	0.00146	0.00146	0.00762	8.15e-08	0.0233	0.058	0.06	0.0194	0.334	2.78e-08
P1	22x40	0.371	0.0833	0.0611	0.0222	0.0978	0.0951	9.15e-08	3.72e-06	0.104	0.0234	0.0352	0.00631	1.12e-07	0.1	0.0245	0.0245	0.0245	0.0245	4.98e-05	0.00539	2.64e-08	0.0294	0.0239	0.0363	0	0	0	0	0	0.0346	0.0347	0.0347	5.22e-09	2.71e-09	0.0352	0.34	0.0317
P1	0x58	0.59	0.117	0.0695	0.0712	0.00478	0.0474	2.62e-05	2.75e-05	0.0238	0.00503	7.89e-08	0.0297	1.85e-08	0.0414	0.00119	0.00119	0.00119	0.00119	0.00806	0.0124	0.00636	0.00904	0.0116	4.76e-08	3.23e-06	3.23e-06	3.23e-06	3.23e-06	3.23e-06	0.0124	0.0114	5.54e-08	0	0	1e-05	0.59	4.95e-08
P1	73x85	0.885	2.58e-05	0.0188	2.98e-08	4.14e-08	2.81e-06	2.85e-07	3.01e-06	0.0204	5.18e-08	0.00558	0.0197	0.0164	0.0345	0	0	0	0	0	0	0	0	0	0	0	0	0	0	0	0.00676	0.00682	0.00682	0.00278	0.00278	1e-05	0.714	0.171
P1	19x125	0.345	0.403	0.0131	0.133	0.00302	0.0016	5.22e-06	0.000139	2.73e-05	0.00195	0.0947	0.00448	5.03e-06	1.83e-06	0.000751	0.000751	0.000751	0.000751	0.000265	0.000265	0.000265	0.000265	0.000265	0.000265	0	0	0	0	0	5.78e-06	5.78e-06	5.78e-06	4.1e-09	0.0947	2.47e-09	8.64e-08	0.345
P1	75x5	0	0.0829	0.082	0.125	0.000162	2.76e-05	4.64e-06	1.39e-06	0.0626	8.05e-05	0.115	2.88e-05	0.0661	0.466	3.81e-05	3.81e-05	3.81e-05	3.81e-05	2.94e-06	2.94e-06	2.94e-06	2.94e-06	2.94e-06	2.94e-06	0	0	0	0	0	0.0165	0.0461	8.56e-06	0.0923	3.42e-08	0.0226	0	0
P1	59x103	0.841	0.0048	0.00723	0.00544	0.00277	0.00328	0.000306	5.84e-06	1.03e-06	1.85e-06	0.127	0.00636	0.000281	0.00159	0.000691	0.000691	0.000691	0.000691	0.000546	0.000546	0.000546	0.000546	0.000546	0.000546	5.91e-05	5.91e-05	5.91e-05	5.91e-05	5.91e-05	0	0	0	0.0256	0.0992	0.00228	0.796	0.045
P1	64x82	1	0	0	0	0	0	0	0	0	0	0	0	0	1e-05	0	0	0	0	0	0	0	0	0	0	0	0	0	0	0	0	0	0	0	0	1e-05	0.716226	0.283764
P1	50x18	0.799	1.15e-06	2.5e-05	1.03e-07	0.00269	9.68e-07	0.0147	0.000173	5.78e-06	1.91e-05	0.103	0.00356	5.15e-07	0.0767	0.00067	0.00067	0.00067	0.00067	0	0	0	0	0	0	0.00724	0.00552	7.45e-08	9.83e-09	0.00197	0	0	0	3.86e-08	0.103	4.27e-08	0.799	1.55e-09
P1	3x127	0.613	0.198	0.0113	0.0684	0.000289	0.0193	0.000238	1e-06	9.93e-08	0.00407	0.0856	3.53e-08	9.58e-08	4.32e-08	6.98e-05	6.98e-05	6.98e-05	6.98e-05	1.16e-07	6.55e-08	4.57e-06	3.59e-06	0.00878	0.0105	4.56e-05	4.56e-05	4.56e-05	4.56e-05	4.56e-05	0	0	0	6.81e-09	0.0675	0.0181	1.48e-08	0.613
P1	35x73	0.579	0.0692	0.0387	0.0558	0.0143	0.0208	1.17e-06	3.16e-09	0.0053	0.0169	0.148	1.6e-06	0.0164	0.0361	0.000157	4.49e-07	0.0132	0.00097	5.95e-06	4.89e-08	1.14e-08	1.72e-05	0.0136	0.00712	0	0	0	0	0	0.00176	0.00176	0.00176	0.0174	0.121	0.00897	0.118	0.461
P1	58x50	0.332	0.0536	0.109	0.0329	1.79e-06	0.016	7.74e-06	4.58e-07	0.00159	0.00969	0.364	0.00716	0.000534	0.0736	0	0	0	0	0.00242	0.000227	0.00346	0.00519	0.00468	2.8e-07	0	0	0	0	0	0.000525	0.000525	0.000525	0.0221	0.298	0.043	0.332	4.89e-08
P1	61x21	0.577	0.00189	0.0159	0.00166	2.77e-05	2.38e-06	1.01e-05	2.17e-05	0.0254	3.48e-05	0.309	4.33e-06	3.88e-07	0.0686	4.44e-06	4.44e-06	4.44e-06	4.44e-06	0	0	0	0	0	0	1.49e-08	1.49e-08	1.49e-08	1.49e-08	1.49e-08	0.0223	1.48e-08	0.00311	0.0425	0.267	6.87e-08	0.577	1.99e-08
P1	38x14	0.758	2.3e-07	1.17e-05	3.43e-05	0.00464	0.0296	4.62e-06	2.38e-08	2.15e-06	2.65e-06	8.53e-10	0.0365	3.08e-06	0.171	0.00116	0.00116	0.00116	0.00116	0.00383	0.0071	0.00559	0.008	0.0051	2.7e-08	0	0	0	0	0	0	0	0	0	0	1e-05	0.758	1.22e-09
P1	5x23	0.555	0.0931	0.0522	0.0494	0.02	0.0114	7.63e-06	1.28e-05	0.0624	0.00018	9.5e-07	0.0296	0.0231	0.103	3.26e-06	2.38e-06	1.4e-08	0.02	0.0051	4.14e-05	1.54e-06	0.00269	0.00355	5.92e-08	0	0	0	0	0	0.022	0.0392	0.00119	0	0	1e-05	0.555	1.31e-07
P1	71x97	0.449	1.33e-08	0.108	0.0504	0.0302	9.08e-07	1.73e-07	1.31e-07	0.011	0.00471	0.145	0.0687	0.000265	0.133	0.0152	1.74e-05	0.000275	0.0146	0	0	0	0	0	0	0	0	0	0	0	0.00708	3.26e-08	0.00396	1.74e-08	0.0918	0.0527	0.449	2.9e-09
P1	44x60	0.501	0.0826	0.0893	0.0225	0.000891	0.00452	1.27e-05	5.96e-06	1.06e-06	0.014	0.143	0.0101	7.43e-08	0.132	0.00022	0.00022	0.00022	0.00022	0.000751	0.000751	0.000751	0.000751	0.000751	0.000751	5.44e-07	5.44e-07	5.44e-07	5.44e-07	5.44e-07	0	0	0	9.75e-09	0.131	0.0122	0.501	3.46e-09
P1	53x17	0.655	2.31e-06	0.0741	2.71e-07	0.0475	9.1e-07	4.97e-08	0.00187	0.00269	0.003	0.0969	0.0219	5.08e-05	0.0967	0.0134	3.74e-08	0.0341	2.31e-06	0	0	0	0	0	0	0	0	0	0	0	0.000893	0.000893	0.000893	0.0554	0.0405	0.000973	0.655	8.68e-09
P1	11x95	0.676	0.119	0.000909	0.0188	0.000221	0.0277	0.00674	1.91e-06	4.9e-07	3.9e-06	0.148	1.07e-07	0.00229	2.22e-08	5.27e-05	5.27e-05	5.27e-05	5.27e-05	1.08e-06	1.06e-05	3.93e-05	0.00251	0.00831	0.0168	0.00135	0.00135	0.00135	0.00135	0.00135	0	0	0	0.148	3.17e-06	2.23e-09	4.01e-07	0.675
P1	28x78	0.64	0.0873	6.95e-07	0.0635	0.00259	0.0115	3.98e-07	5.96e-06	1.52e-06	0.00391	0.147	2.2e-08	0.0043	0.0399	0.000644	0.000644	0.000644	0.000644	1.74e-07	4.05e-10	2.07e-07	7.87e-09	0.0013	0.0102	0	0	0	0	0	0	0	0	0.00446	0.136	0.00646	0.241	0.399
P1	46x94	0.778	3.44e-09	0.019	5.84e-05	0.00487	0.0243	0.00118	0.00198	0.0299	0.00424	0.0596	0.00376	0.0213	0.0513	0.00121	0.00121	0.00121	0.00121	0.000343	4.38e-06	1.36e-05	0.00645	0.00717	0.0103	0.000233	0.000233	0.000233	0.000233	0.000233	0.0103	0.0195	3.05e-05	0.0596	4.73e-09	4.99e-08	0.259	0.519
P1	73x43	0.399	0.0885	0.064	0.0406	0.0265	0.000539	1.65e-07	5.4e-08	1.46e-07	0.00678	0.141	0.0661	0.0165	0.15	8.25e-05	0.00672	3.9e-08	0.0197	8.82e-05	8.82e-05	8.82e-05	8.82e-05	8.82e-05	8.82e-05	0	0	0	0	0	0	0	0	0.0464	0.0927	0.00168	0.399	8.95e-08
P1	43x13	0.34	0.134	0.137	0.0738	0.0423	4.34e-06	0.000674	1.92e-08	0.0376	0.0162	0.0448	0.0272	0.0108	0.136	0.0232	7.71e-08	0.0191	1.27e-08	0	0	0	0	0	0	0.000133	0.000133	0.000133	0.000133	0.000133	0.00898	0.0286	1.01e-08	4.16e-10	7.86e-08	0.0448	0.34	1.12e-08
P1	50x74	0.953	3.31e-10	0.0018	1.89e-07	6.6e-07	1.52e-06	3.31e-08	0.00196	0.0051	1.55e-06	0.0379	2.32e-06	7.88e-08	1.09e-05	0	0	0	0	0	0	0	0	0	0	0	0	0	0	0	0.0017	0.0017	0.0017	0.0379	1.13e-10	2.93e-08	0.771	0.182
P1	77x83	0	0.134	0.0713	6.87e-06	6.62e-08	1.12e-05	6.7e-06	0.00983	0.000226	0.076	0.167	0.218	5.85e-06	0.323	0	0	0	0	2.01e-07	2.01e-07	2.01e-07	2.01e-07	2.01e-07	2.01e-07	0	0	0	0	0	7.19e-05	7.19e-05	7.19e-05	0.124	0.026	0.0177	0	0
P1	2x34	0	0.291	0.0137	0.000812	0.0533	0.183	8.48e-07	2.1e-05	6.35e-07	0.0137	0.178	0.00379	0.00961	0.254	7.63e-05	0.0333	8.15e-08	0.0199	0.0271	7.03e-05	0.0296	0.0433	0.0464	0.0364	0	0	0	0	0	0	0	0	0.0173	0.101	0.0595	0	0
P1	9x111	0.47	0.319	8.54e-07	0.00494	3.33e-05	0.0286	2.51e-07	2.13e-08	9.91e-08	5.63e-07	0.171	0.00707	5.83e-06	1.7e-07	5.82e-06	5.82e-06	5.82e-06	5.82e-06	3.24e-06	2.83e-07	3.73e-08	0.00279	0.00965	0.0162	0	0	0	0	0	0	0	0	4.82e-07	0.171	2.43e-07	1.93e-07	0.47
P1	53x1	0.772	2.78e-08	0.0594	0.00237	3.17e-06	2.43e-05	1.34e-06	8.07e-06	1.81e-06	0.00492	0.0607	0.0128	3.69e-09	0.0876	0	0	0	0	2.39e-06	2.39e-06	2.39e-06	2.39e-06	2.39e-06	2.39e-06	0	0	0	0	0	0	0	0	4.81e-09	0.0523	0.00842	0.772	4.54e-09
P1	29x59	0	0.264	0.0136	0.0799	0.227	0.0818	0.0266	1.65e-06	7.97e-06	0.0327	0.265	0.0056	0.00347	2.33e-05	4.7e-05	5.41e-05	0.0795	0.148	4.9e-09	0.00485	1.04e-05	0.0166	0.024	0.0363	0.0184	0.00309	3.3e-05	1.59e-06	0.00509	0	0	0	0.0266	0.21	0.0286	0	0
P1	72x72	0	0.0994	0.109	1.33e-05	0.262	0.274	6.09e-06	3.21e-06	0.11	0.044	0.0819	0.00072	7.82e-07	0.0191	0.033	2.35e-05	0.111	0.118	0.0217	0.0119	0.0948	0.00326	0.142	1.31e-05	0	0	0	0	0	0.0467	2.8e-09	0.0632	3.97e-09	0.0545	0.0273	0	0
P1	18x20	0.594	0.0968	0.074	0.0151	0.0193	0.0246	1.03e-05	1.08e-05	4.57e-05	3.81e-05	0.122	0.0231	9.12e-06	0.0307	0.00795	0.000201	2.6e-05	0.0111	0.00512	0.00109	0.00219	0.0162	1.63e-06	2e-08	6.48e-08	6.48e-08	6.48e-08	6.48e-08	6.48e-08	1.19e-05	1.19e-05	1.19e-05	0.0622	0.011	0.0488	0.594	9.83e-09
P1	2x84	0.452	0.174	0.0264	0.0762	0.0283	0.00214	0.00138	2.5e-06	3.79e-05	0.0268	0.14	0.000434	1.05e-07	0.0721	4.81e-05	0.00676	0.0215	3.6e-08	0.000355	0.000355	0.000355	0.000355	0.000355	0.000355	0.000275	0.000275	0.000275	0.000275	0.000275	9.29e-06	9.29e-06	9.29e-06	1.76e-09	0.124	0.0158	0.425	0.0278
P1	27x53	0.332	0.163	0.102	0.0556	0.0686	0.0333	8.42e-06	7.3e-07	0.0201	0.0109	0.0621	0.000799	0.00258	0.149	0.0196	0.049	6.33e-06	1.26e-05	0.00817	0.000107	0.00262	3.77e-08	0.0113	0.0112	0	0	0	0	0	0.0184	7.77e-09	0.0017	4.13e-07	1.98e-07	0.0621	0.332	2.84e-08
P1	53x13	0.658	8.48e-07	0.0132	9.63e-07	0.0021	0.000428	0.0104	5e-08	3.64e-05	0.000145	0.315	6.04e-08	1.68e-07	2.89e-06	0.000524	0.000524	0.000524	0.000524	6.96e-05	6.96e-05	6.96e-05	6.96e-05	6.96e-05	6.96e-05	0.00553	0.00233	0.00234	0.000168	1.07e-08	8.79e-06	8.79e-06	8.79e-06	1.88e-10	0.309	0.00657	0.658	2.17e-09
P1	46x110	0.48	0.0228	0.0131	0.0147	0.129	0.0836	0.000228	1.33e-05	0.0552	0.016	0.171	0.00451	9.79e-09	0.00956	0.0177	9.73e-09	0.0516	0.0597	3.71e-09	0.004	0.0159	4.94e-06	0.0313	0.0324	4.37e-05	4.37e-05	4.37e-05	4.37e-05	4.37e-05	0.0366	0.00268	0.016	0.107	0.0635	1.5e-08	0.48	4.7e-07
P1	70x120	0.894	1.14e-05	0.0465	1.3e-05	2.62e-05	5.91e-06	2.53e-05	9.46e-08	5.65e-07	4.47e-06	0.0502	0.00772	5.83e-08	0.00161	4.06e-06	4.06e-06	4.06e-06	4.06e-06	0	0	0	0	0	0	3.06e-06	3.06e-06	3.06e-06	3.06e-06	3.06e-06	0	0	0	1.64e-08	0.0502	1.19e-08	0.308	0.585
P1	9x57	0.234	0.378	0.0355	0.0935	0.0127	0.0246	0.00191	7.34e-07	5.55e-06	0.0225	0.193	0.00344	6.33e-08	1.84e-05	0.00316	0.00316	0.00316	0.00316	0.000961	6.39e-06	3.65e-08	9.29e-06	0.0236	7.95e-06	0.000381	0.000381	0.000381	0.000381	0.000381	0	0	0	2.2e-09	0.153	0.0405	0.234	1.7e-07
P1	55x101	0.0125	0.304	0.187	0.0487	0.0001	0.0344	1.01e-07	1.78e-08	3.78e-08	0.0113	0.28	0.0183	1.78e-07	0.103	2.26e-05	2.26e-05	2.26e-05	2.26e-05	0.0116	7.8e-07	0.00235	0.00156	0.0099	0.00895	0	0	0	0	0	0	0	0	1.26e-09	0.166	0.114	0.0125	5.58e-09
P1	41x47	0.599	0.026	0.0589	0.0384	0.00207	0.00414	4.42e-06	0.000888	5.72e-06	0.0122	0.142	0.00253	0.0231	0.0912	0.000514	0.000514	0.000514	0.000514	0.000688	0.000688	0.000688	0.000688	0.000688	0.000688	0	0	0	0	0	0	0	0	0.0978	0.0437	1.51e-07	0.599	7.57e-07
P1	61x67	0.81	0.0299	0.0526	0.00959	0.000281	1.84e-07	2.29e-06	1.91e-07	1.08e-05	3.83e-06	0.0644	0.0286	0.00492	1.48e-05	6.78e-05	6.78e-05	6.78e-05	6.78e-05	0	0	0	0	0	0	0	0	0	0	0	2.73e-07	2.73e-07	2.73e-07	0.0415	0.0229	7.14e-09	0.81	5.43e-07
P1	71x35	0.793	0.0839	0.0906	0.00011	0.000111	1.49e-06	0.00242	0.00156	6.95e-07	5.39e-07	2.69e-07	0.00882	2.64e-05	0.02	2.54e-05	2.54e-05	2.54e-05	2.54e-05	0	0	0	0	0	0	0.000482	0.000482	0.000482	0.000482	0.000482	0	0	0	0	0	1e-05	0.793	3.49e-08
P1	20x66	0.329	0.25	0.0743	0.151	0.0544	0.000807	3.79e-05	2.1e-07	0.0149	0.0264	0.0963	1.14e-08	5.05e-08	0.00298	0.00206	3.66e-06	0.0222	0.0301	0.000133	0.000133	0.000133	0.000133	0.000133	0.000133	5.59e-06	5.59e-06	5.59e-06	5.59e-06	5.59e-06	0.0106	1.11e-07	0.00431	3.3e-09	0.032	0.0643	0.329	1.74e-08
P1	65x17	0.685	0.00845	0.0866	0.019	0.00211	6.72e-06	8.7e-06	1.84e-06	2.23e-06	2.71e-05	7.2e-09	0.0332	2.75e-06	0.166	0.000525	0.000525	0.000525	0.000525	0	0	0	0	0	0	0	0	0	0	0	0	0	0	0	0	1e-05	0.685	6.98e-10
P1	40x18	0.672	3.02e-07	0.062	0.0269	0.0499	0.00429	4.62e-06	0.00022	7.06e-07	0.00143	0.128	0.00212	0.00169	0.0511	0.00273	7.47e-05	1.31e-06	0.0471	0.000713	0.000713	0.000713	0.000713	0.000713	0.000713	0	0	0	0	0	0	0	0	0.0909	0.0233	0.0139	0.672	3.3e-09
P1	69x87	1	0	0	0	0	0	0	0	0	0	0	0	0	1e-05	0	0	0	0	0	0	0	0	0	0	0	0	0	0	0	0	0	0	0	0	1e-05	1	1.85e-07
P1	72x80	0.52	0.00196	0.0854	0.0242	0.00313	2.01e-08	2.79e-06	0.000572	0.0234	0.00545	0.122	0.0649	9.76e-08	0.15	0.000779	0.000779	0.000779	0.000779	0	0	0	0	0	0	0	0	0	0	0	0.0223	0.00106	3.56e-07	7.38e-08	0.0773	0.0446	0.52	5.74e-08
P1	53x43	0.785	0.0641	0.0328	0.00655	0.000837	3.65e-06	9.1e-05	5.42e-07	0.0165	0.000375	1.09e-05	0.0262	0.0442	0.0236	0.000207	0.000207	0.000207	0.000207	0	0	0	0	0	0	1.62e-05	1.62e-05	1.62e-05	1.62e-05	1.62e-05	0.00467	0.0118	1.85e-05	4.7e-07	4.7e-07	1e-05	0.785	1.33e-08
P1	43x105	0.445	0.0572	0.0528	0.0707	0.00641	0.0308	1.77e-05	6.55e-08	0.0236	0.00674	0.118	0.00676	0.0514	0.131	0.0016	0.0016	0.0016	0.0016	0.00353	1.61e-08	3.51e-07	0.0081	0.0083	0.0109	1.54e-06	1.54e-06	1.54e-06	1.54e-06	1.54e-06	0.0078	0.00788	0.00788	0.106	0.00954	0.00261	0.289	0.156
P1	13x21	0.159	0.147	0.094	0.0822	0.00692	0.0322	4.37e-08	1.19e-05	3.08e-06	0.0225	0.232	0.0577	0.000246	0.166	0.00173	0.00173	0.00173	0.00173	0.0148	0.000312	0.000661	0.0153	0.00107	3.11e-05	0	0	0	0	0	0	0	0	0.048	0.141	0.0426	0.159	6.49e-08
P1	50x0	0.892	1.27e-08	0.0202	9.98e-07	4.4e-06	2.25e-05	0.00283	4.06e-08	5.82e-06	1.14e-05	0.0532	0.0187	0.0041	0.00854	0	0	0	0	2.08e-06	2.08e-06	2.08e-06	2.08e-06	2.08e-06	2.08e-06	0.000565	0.000565	0.000565	0.000565	0.000565	0	0	0	0.0375	0.0131	0.0027	0.892	8.88e-10
P1	56x100	0.101	0.308	0.162	0.0217	0.00673	3.86e-07	7.29e-07	1.62e-07	0.00124	0.0786	0.098	0.0314	0.00149	0.19	0.00168	0.00168	0.00168	0.00168	0	0	0	0	0	0	0	0	0	0	0	0.000411	0.000411	0.000411	1.91e-09	0.0286	0.0694	0.101	1.43e-07
P1	64x28	0.733	5.18e-07	0.0453	0.0199	2.64e-05	0.0046	1.68e-07	3.03e-05	0.00695	7.69e-06	4.88e-09	0.0318	0.00995	0.148	4.09e-06	4.09e-06	4.09e-06	4.09e-06	0.000765	0.000765	0.000765	0.000765	0.000765	0.000765	0	0	0	0	0	0.00231	0.00231	0.00231	0	0	1e-05	0.733	3.88e-08
P1	31x89	0.654	0.095	3.25e-08	0.0272	3.59e-05	0.00934	1.94e-07	1.38e-06	0.00209	0.00132	0.177	4.28e-08	2.88e-05	0.0342	6.46e-06	6.46e-06	6.46e-06	6.46e-06	0.00156	0.00156	0.00156	0.00156	0.00156	0.00156	0	0	0	0	0	0.000692	0.000692	0.000692	0.0466	0.115	0.0152	4.24e-08	0.654
P1	46x100	0.824	2.04e-09	0.0106	1.1e-07	0.0067	1.04e-07	1.85e-07	0.000942	3.55e-07	1.96e-06	0.125	0.00901	0.0237	1.57e-05	0.00167	0.00167	0.00167	0.00167	0	0	0	0	0	0	0	0	0	0	0	0	0	0	0.00809	0.117	7.2e-08	0.135	0.689
P1	12x94	0.654	0.094	1.19e-08	0.027	0.00359	0.0273	7.47e-05	0.000312	1.24e-07	0.00136	0.189	0.00303	0.000814	1.3e-07	0.000896	0.000896	0.000896	0.000896	0.000241	4e-05	8.52e-08	0.000875	0.011	0.0152	1.29e-05	1.29e-05	1.29e-05	1.29e-05	1.29e-05	0	0	0	0.189	1.89e-08	9.91e-08	1.4e-09	0.654
P1	48x78	0.571	0.085	0.0279	0.0433	0.0312	0.000972	0.0243	3.01e-07	1e-07	0.0149	0.2	0.00127	1.34e-07	1.61e-06	0.0225	2.96e-08	0.00703	0.00169	0.00016	0.00016	0.00016	0.00016	0.00016	0.00016	0.0157	0.00859	4.11e-07	8.7e-07	6.68e-08	0	0	0	0.14	0.0601	8.28e-09	0.571	5.66e-08
P1	26x80	0.927	0.000177	4.47e-07	0.0296	2.63e-06	1.44e-05	3.43e-06	0.000336	0.00547	8.18e-09	4.27e-07	0.000964	0.0201	0.0167	0	0	0	0	7.36e-07	7.36e-07	7.36e-07	7.36e-07	7.36e-07	7.36e-07	0	0	0	0	0	0.00182	0.00182	0.00182	0	0	1e-05	1.45e-07	0.927
P1	71x5	0.471	0.103	0.0767	0.0307	0.012	0.00564	3.65e-05	3.15e-08	3.14e-07	0.00162	0.118	0.0361	0.00311	0.141	0.0112	4.07e-05	0.000706	9.81e-08	0.000938	0.000938	0.000938	0.000938	0.000938	0.000938	5.31e-06	5.31e-06	5.31e-06	5.31e-06	5.31e-06	0	0	0	0.0364	0.0693	0.0126	0.471	4.47e-08
P1	21x57	0.34	0.357	0.0436	0.0798	0.00802	0.0012	6.69e-05	0.00302	1.36e-07	0.0251	0.127	7.76e-08	0.000215	0.0151	0.002	0.002	0.002	0.002	0.000198	0.000198	0.000198	0.000198	0.000198	0.000198	1.14e-05	1.14e-05	1.14e-05	1.14e-05	1.14e-05	0	0	0	1.52e-08	0.0516	0.0757	0.34	1.8e-08
P1	41x79	0.502	0.0716	0.0713	0.015	0.0196	0.0595	1.7e-06	3.59e-08	6.06e-07	0.0309	0.216	0.00214	0.0113	0.000347	2.43e-09	5.34e-09	0.0196	2.97e-07	2.06e-07	4.09e-09	8.36e-09	5.42e-06	0.027	0.0325	0	0	0	0	0	0	0	0	0.105	0.111	4.3e-07	0.32	0.183
P1	29x97	0.958	0.00176	3.06e-07	1.92e-06	4.1e-06	3.08e-07	1.15e-06	1.18e-05	0.000398	1.44e-05	0.0399	1.43e-06	1.1e-05	3.4e-06	0	0	0	0	0	0	0	0	0	0	0	0	0	0	0	0.000129	0.000129	0.000129	7.86e-08	0.0399	1.71e-08	1.25e-08	0.958
P1	18x66	0.39	0.213	0.0699	0.122	0.0313	0.0184	0.0136	1.58e-06	7.41e-05	0.0287	0.0775	5.56e-05	7.56e-08	0.0359	4.32e-08	3.32e-08	0.0313	6.19e-08	2.15e-05	0.0027	5.57e-09	0.00249	0.00632	0.00685	0.0109	1.52e-06	1.91e-06	3.89e-09	0.00262	2.14e-05	2.14e-05	2.14e-05	8.36e-08	2.64e-08	0.0775	0.39	2.91e-08
P1	9x3	0.58	0.0661	0.0614	0.0303	0.0107	1.31e-06	2.62e-07	4.9e-06	0.0312	4.97e-07	0.116	0.00286	0.0282	0.0728	0.0106	2.55e-05	2.05e-05	7.11e-08	0	0	0	0	0	0	0	0	0	0	0	9.87e-07	0.0175	0.0137	0.116	1.55e-06	2.44e-08	0.58	2.21e-09
P1	23x83	0.817	0.0168	8.56e-09	3.62e-07	2.45e-06	1.56e-05	5.11e-05	7.06e-05	8.82e-06	8.98e-05	0.162	8.8e-07	3e-06	0.00356	0	0	0	0	9.38e-07	9.38e-07	9.38e-07	9.38e-07	9.38e-07	9.38e-07	8.22e-06	8.22e-06	8.22e-06	8.22e-06	8.22e-06	0	0	0	0.00561	0.152	0.00392	2.14e-08	0.817
P1	13x91	0.802	0.113	2.81e-07	0.00117	1.82e-07	0.000352	0.000149	2.04e-06	2.92e-06	0.0107	0.0636	9.78e-09	0.000865	0.00877	0	0	0	0	5.7e-05	5.7e-05	5.7e-05	5.7e-05	5.7e-05	5.7e-05	2.78e-05	2.78e-05	2.78e-05	2.78e-05	2.78e-05	0	0	0	0.0341	0.00219	0.0273	1.74e-09	0.802
P1	16x56	0.173	0.358	0.0587	0.157	0.0399	0.0418	9.84e-06	4.97e-07	3.49e-07	0.00703	0.139	0.00244	0.00191	0.0208	3.91e-08	0.0104	0.0281	0.00141	0.0147	0.00545	0.00474	0.00136	0.0155	3.8e-05	0	0	0	0	0	0	0	0	1.05e-08	0.0727	0.0666	0.173	3.85e-08
P1	35x95	0.206	0.234	0.0282	0.0809	0.0307	0.0937	1.87e-07	6.31e-08	0.0115	0.0264	0.239	9.66e-06	0.00299	0.0466	2.31e-07	3.46e-05	0.0184	0.0123	4.97e-10	3.67e-08	5.97e-06	0.0299	0.0273	0.0365	0	0	0	0	0	0.00544	8.25e-08	0.00608	0.205	0.0337	1.09e-08	0.103	0.103
P1	53x93	0.452	0.0767	0.0694	0.00226	0.0132	0.00814	1.51e-05	1.81e-06	7.11e-07	0.0113	0.36	0.00626	6.13e-07	2.65e-05	0.00453	0.00131	0.0074	3.72e-08	0.00136	0.00136	0.00136	0.00136	0.00136	0.00136	1.03e-06	1.03e-06	1.03e-06	1.03e-06	1.03e-06	0	0	0	0.032	0.319	0.00944	0.452	1.69e-07
P1	57x7	0.658	0.0838	0.0906	0.0154	0.011	0.000592	0.00538	1.18e-07	0.0198	1.87e-05	3.25e-08	0.00769	0.044	0.0634	0.0109	9.04e-06	4.18e-05	1.72e-08	9.7e-05	9.7e-05	9.7e-05	9.7e-05	9.7e-05	9.7e-05	0.00107	0.00107	0.00107	0.00107	0.00107	0.00654	0.0066	0.0066	0	0	1e-05	0.658	2.48e-09
P1	25x79	0.924	2.86e-05	5.19e-09	0.0289	6.29e-07	1.82e-07	3.04e-05	0.000141	6.2e-05	6.32e-07	1.65e-06	1.52e-06	0.0193	0.028	0	0	0	0	0	0	0	0	0	0	4.09e-06	4.09e-06	4.09e-06	4.09e-06	4.09e-06	1.73e-05	1.73e-05	1.73e-05	0	0	1e-05	3.44e-07	0.924
P1	34x106	0.615	0.11	0.00563	0.0933	3.49e-05	0.0183	2.34e-05	1.67e-08	0.00163	7.38e-05	0.102	0.00249	0.0124	0.0392	6.23e-06	6.23e-06	6.23e-06	6.23e-06	0.00246	6.79e-08	2.53e-08	0.00463	0.00863	0.00261	2.68e-06	2.68e-06	2.68e-06	2.68e-06	2.68e-06	0.00054	0.00054	0.00054	0.00515	0.0818	0.0153	4.39e-08	0.615
P1	77x19	0	1.61e-05	3.83e-05	0.0175	5.39e-05	1.85e-06	1.28e-05	8.79e-06	4.66e-06	0.0059	0.713	3.16e-06	0.263	0.000653	1.1e-05	1.1e-05	1.1e-05	1.1e-05	0	0	0	0	0	0	5.66e-07	5.66e-07	5.66e-07	5.66e-07	5.66e-07	0	0	0	0.36	0.276	0.0768	0	0
P1	39x97	0.652	0.0558	0.0391	0.0172	0.0059	0.00472	0.006	3.08e-06	0.00606	1.49e-06	0.183	1.01e-07	0.0304	0.000209	0.00147	0.00147	0.00147	0.00147	0.000785	0.000785	0.000785	0.000785	0.000785	0.000785	0.0012	0.0012	0.0012	0.0012	0.0012	0.00202	0.00202	0.00202	6.22e-06	0.154	0.0286	1.5e-07	0.652
P1	11x15	0.629	0.0168	0.0713	0.0191	4.16e-07	0.0513	2.39e-07	3.16e-07	0.0116	0.00883	1.75e-06	0.086	0.00114	0.105	0	0	0	0	0.0154	2.7e-08	8.73e-06	0.0199	6.4e-08	0.016	0	0	0	0	0	3.15e-08	0.0116	9.27e-08	0	0	1e-05	0.629	5.23e-07
P1	24x68	0.513	0.282	0.0199	0.128	0.0204	0.000697	1.33e-06	4.4e-07	0.0053	2e-05	0.0173	0.00709	0.00612	6.81e-07	0.00435	0.0105	0.00555	7.99e-10	0.000115	0.000115	0.000115	0.000115	0.000115	0.000115	0	0	0	0	0	0.00176	0.00176	0.00176	2.4e-08	4.99e-08	0.0173	4.05e-07	0.513
P1	33x37	0.315	0.133	0.12	0.0726	0.0271	3.05e-05	1.63e-05	8.1e-06	0.0915	0.0132	6.4e-07	0.000189	0.000953	0.227	0.00678	0.0112	6.33e-06	0.00907	3.42e-06	3.42e-06	3.42e-06	3.42e-06	3.42e-06	3.42e-06	1.26e-06	1.26e-06	1.26e-06	1.26e-06	1.26e-06	0.0423	0.0389	0.0103	0	0	1e-05	0.315	9.89e-07
P1	12x8	0.22	0.138	0.0274	0.124	0.116	0.0593	0.0296	8.13e-06	4.92e-07	0.0445	0.225	0.0115	2.47e-06	0.0054	1.85e-09	5.03e-06	0.0552	0.0607	0.0117	1.04e-05	1.64e-07	3.58e-08	0.0418	0.00572	0.0208	0.00361	0.000195	4.96e-07	0.00494	0	0	0	1.64e-07	0.179	0.0451	0.22	4.74e-08
P1	56x6	0.789	0.0159	0.0684	8.32e-07	3.54e-07	0.000543	9.89e-05	0.00116	0.0171	7.44e-06	1.32e-07	0.000818	0.0014	0.105	0	0	0	0	8.89e-05	8.89e-05	8.89e-05	8.89e-05	8.89e-05	8.89e-05	1.78e-05	1.78e-05	1.78e-05	1.78e-05	1.78e-05	2.56e-08	0.00793	0.0092	0	0	1e-05	0.789	3.81e-09
P1	67x105	0.983	3.04e-07	0.0025	6.42e-08	4.27e-07	1.06e-06	2.9e-06	1.15e-06	3.24e-06	9.11e-06	3.3e-07	3.74e-09	2.27e-05	0.0146	0	0	0	0	0	0	0	0	0	0	0	0	0	0	0	0	0	0	0	0	1e-05	0.919	0.0643
P1	69x109	0.947	5.58e-10	4.43e-07	2.89e-05	0.0119	7.6e-06	1.35e-05	2.27e-05	2.82e-07	2.04e-06	2.15e-06	1.41e-06	9.17e-06	0.041	0.0106	0.00031	1.13e-08	0.00101	0	0	0	0	0	0	6.95e-07	6.95e-07	6.95e-07	6.95e-07	6.95e-07	0	0	0	0	0	1e-05	0.398	0.549
P1	60x72	1	0	0	0	0	0	0	0	0	0	0	0	0	1e-05	0	0	0	0	0	0	0	0	0	0	0	0	0	0	0	0	0	0	0	0	1e-05	0.872847	0.127143
P1	39x85	0.223	0.0865	0.00992	0.0219	0.0347	0.143	0.000131	4.72e-07	0.00333	0.0242	0.332	7.96e-07	0.00601	0.115	7.05e-07	4.09e-05	0.0289	0.00571	0.01	0.000277	2.37e-08	0.0301	0.0601	0.0425	2.42e-05	2.42e-05	2.42e-05	2.42e-05	2.42e-05	0.00111	0.00111	0.00111	0.245	0.0871	2.91e-08	0.223	7.05e-07
P1	22x62	0.466	0.137	0.0359	0.0672	0.0198	0.0206	1.52e-05	4.21e-06	0.0172	0.0117	0.036	1.13e-06	0.0166	0.171	4.27e-06	0.000133	0.00268	0.017	1.08e-07	1.26e-05	2.22e-07	2.59e-05	0.00926	0.0113	1.04e-06	1.04e-06	1.04e-06	1.04e-06	1.04e-06	4.98e-05	0.0171	9.1e-07	4.66e-09	3.76e-08	0.036	0.466	2.63e-08
P1	39x107	0.768	0.0228	0.0461	0.0257	1.17e-07	0.00969	0.000497	1.72e-07	0.00772	0.0127	0.0446	0.000862	0.0114	0.0504	0	0	0	0	0.00161	0.00161	0.00161	0.00161	0.00161	0.00161	9.73e-05	9.73e-05	9.73e-05	9.73e-05	9.73e-05	0.00257	0.00257	0.00257	0.0267	0.00255	0.0153	0.255	0.513
P1	47x3	0.334	0.0724	0.0947	0.0236	0.0438	0.0296	1.11e-08	3.94e-07	0.0215	0.0129	0.156	0.0436	0.000795	0.167	2.5e-07	1.34e-08	0.0216	0.0222	0.000859	1.21e-07	0.00293	0.013	7.48e-08	0.0128	0	0	0	0	0	0.013	4.22e-07	0.00849	0.0566	0.0994	9.97e-08	0.334	3.26e-08
P1	67x73	0.825	0.000406	0.0366	5.88e-05	7.3e-06	4.39e-07	5.04e-06	1.4e-05	8.11e-06	1.99e-07	1.32e-09	0.0516	0.000621	0.0854	0	0	0	0	0	0	0	0	0	0	0	0	0	0	0	0	0	0	0	0	1e-05	0.825	7.34e-08
P1	54x42	0.663	0.0561	0.0603	0.0354	8.69e-06	7.9e-06	1.28e-09	8.06e-06	0.0362	0.000903	1.6e-06	0.00501	0.0412	0.102	0	0	0	0	0	0	0	0	0	0	0	0	0	0	0	0.0105	0.0257	3.4e-06	0	0	1e-05	0.663	4.4e-07
P1	3x89	0.66	0.215	4.34e-05	0.0409	0.00237	0.017	5.67e-05	1.69e-07	0.0128	0.00258	0.0083	0.000203	0.00108	0.0395	0.00059	0.00059	0.00059	0.00059	0.000254	3.48e-08	0.00099	1.3e-07	0.00953	0.0062	9.34e-06	9.34e-06	9.34e-06	9.34e-06	9.34e-06	0.0111	0.00164	3.49e-08	0.00415	0.00415	1e-05	6.85e-08	0.66
P1	14x86	0.902	0.0696	0.000842	0.00906	0.00426	0.00277	2.13e-06	3.79e-09	8.39e-09	0.00248	0.00518	9.64e-09	0.00411	1.19e-06	0.00106	0.00106	0.00106	0.00106	0.000461	0.000461	0.000461	0.000461	0.000461	0.000461	0	0	0	0	0	0	0	0	0.00258	0.00258	1e-05	1.22e-08	0.902
P1	26x26	0.596	0.0603	0.0792	0.037	0.00446	0.00597	8.13e-06	3.08e-05	0.0414	0.0342	1.15e-07	4.69e-06	6.34e-08	0.141	0.00111	0.00111	0.00111	0.00111	0.000993	0.000993	0.000993	0.000993	0.000993	0.000993	0	0	0	0	0	0.0148	0.0167	0.00987	0	0	1e-05	0.596	3.98e-06
P1	10x50	0.365	0.298	0.0511	0.0799	0.0564	0.0383	0.0111	8.04e-08	7.01e-06	0.00848	0.0792	3.01e-05	2.89e-07	0.0127	3.74e-09	2.47e-05	0.056	0.000403	1.1e-07	3.53e-07	9.36e-06	3.31e-05	0.0265	0.0118	0.00981	0.000314	0.000161	3.95e-07	0.000813	0	0	0	4.86e-09	0.014	0.0652	0.365	2.11e-08
P1	50x100	0.133	0.212	0.153	0.023	0.27	0.076	0.00331	0.00146	7.92e-08	0.0381	0.0681	0.0223	7.85e-09	3.36e-06	2.48e-06	0.032	0.22	0.0181	1.29e-06	0.000195	0.0115	9.27e-07	0.0294	0.0349	0.00066	0.00066	0.00066	0.00066	0.00066	0	0	0	1.02e-08	0.013	0.0552	0.133	1.5e-09
P1	53x119	0.917	1.96e-08	4.28e-07	7.18e-07	0.000139	1.74e-05	0.00715	8.31e-07	0.0106	0.00338	0.0585	0.00286	1.58e-06	6.28e-07	3.23e-05	3.23e-05	3.23e-05	3.23e-05	1.24e-06	1.24e-06	1.24e-06	1.24e-06	1.24e-06	1.24e-06	0.00143	0.00143	0.00143	0.00143	0.00143	8.1e-05	3.27e-05	0.0105	0.0585	1.8e-09	5.4e-08	0.318	0.599
P1	21x7	0.627	0.1	0.0282	0.0285	0.0332	0.0105	2.04e-06	8.95e-09	0.0809	5.16e-05	0.0191	4.45e-05	0.00133	0.071	0.0198	5.01e-07	0.0133	3.26e-05	7.64e-06	0.00203	0.00164	0.00274	0.00158	0.00255	0	0	0	0	0	0.0347	0.0462	9.78e-09	1.88e-08	6.13e-08	0.0191	0.627	2.65e-08
P1	50x10	0.739	2.2e-09	0.000225	3.69e-05	9.22e-05	0.0136	0.000116	0.000352	0.00437	0.000201	0.147	0.000862	8.47e-06	0.094	2.06e-05	2.06e-05	2.06e-05	2.06e-05	0.00228	0.00215	0.00422	0.00289	0.00193	0.000116	2.13e-05	2.13e-05	2.13e-05	2.13e-05	2.13e-05	0.00145	0.00145	0.00145	1.66e-09	0.132	0.0142	0.739	2.25e-08
P1	12x120	0.245	0.503	0.0191	0.018	0.000108	0.0256	0.000478	7.27e-05	2.26e-05	0.000108	0.142	5.72e-05	0.0465	1.13e-05	2.44e-05	2.44e-05	2.44e-05	2.44e-05	5.62e-09	3.78e-06	1.22e-05	1.49e-07	0.0165	0.00908	9.36e-05	9.36e-05	9.36e-05	9.36e-05	9.36e-05	4.21e-06	4.21e-06	4.21e-06	2.75e-09	0.128	0.0136	6.94e-07	0.245
P1	3x51	0.148	0.188	0.135	0.103	0.0139	0.0228	6.28e-07	1.3e-06	0.0106	0.0235	0.143	0.0531	5.58e-05	0.159	0.00607	5.38e-06	0.00397	0.00383	0.00407	0.006	0.00392	0.00217	0.00667	3.23e-07	0	0	0	0	0	0.00514	0.00549	2.86e-07	4.97e-08	0.108	0.0356	0.148	1.16e-07
P1	50x36	0.908	1.48e-08	6.7e-07	5.44e-07	0.000314	5.45e-06	2.92e-05	2.9e-09	1.13e-06	4.56e-06	1.51e-07	5.25e-06	6.57e-07	0.0917	7.59e-05	7.59e-05	7.59e-05	7.59e-05	0	0	0	0	0	0	3.84e-06	3.84e-06	3.84e-06	3.84e-06	3.84e-06	0	0	0	0	0	1e-05	0.908	6.88e-09
P1	18x8	0.568	0.109	0.0569	0.034	0.0569	0.00606	5.2e-05	1.31e-05	0.0175	0.0206	0.0922	0.00205	6.28e-08	0.0368	0.00394	0.053	7.13e-08	7.25e-08	0.00101	0.00101	0.00101	0.00101	0.00101	0.00101	8.4e-06	8.4e-06	8.4e-06	8.4e-06	8.4e-06	0.00514	0.0124	4.26e-07	0.00671	0.0509	0.0346	0.568	8.93e-08
P1	43x29	0.509	0.118	0.0906	0.0642	0.0623	0.0208	0.00241	6.96e-05	0.00418	0.0165	0.0357	1.29e-05	1.21e-08	0.077	0.0073	2.22e-09	0.0381	0.0168	7.92e-06	1.64e-07	1.53e-06	1.81e-05	0.00719	0.0136	0.000481	0.000481	0.000481	0.000481	0.000481	0.00139	0.00139	0.00139	3.53e-08	1.15e-07	0.0357	0.509	2.18e-08
P1	31x83	0.576	0.136	0.0232	0.0934	4.26e-05	8.48e-07	1.11e-07	7.94e-07	0.000887	6.86e-05	0.141	3.93e-07	0.0236	0.00685	8.16e-06	8.16e-06	8.16e-06	8.16e-06	0	0	0	0	0	0	0	0	0	0	0	0.000292	0.000292	0.000292	1.42e-07	0.112	0.0289	2.02e-07	0.576
P1	24x44	0.222	0.208	0.133	0.0677	0.0288	0.0169	1.91e-07	7.83e-08	0.00196	0.0109	0.0997	0.0107	0.000268	0.201	0.00798	0.0156	2.94e-05	0.00525	0.00287	6.57e-07	6.38e-06	0.00059	0.00911	0.00431	0	0	0	0	0	0.000652	0.000652	0.000652	2.8e-09	0.0206	0.079	0.222	3.34e-07
P1	70x76	0	0.391	0.148	4.62e-06	0.0482	0.0313	1.65e-06	2.46e-07	0.0191	0.0566	0.178	0.0514	3.06e-06	0.0763	0.012	0.012	0.012	0.012	3.16e-08	1.3e-08	0.00861	1.26e-05	0.0107	0.012	0	0	0	0	0	0.00443	4.08e-08	0.0146	3.52e-08	0.148	0.0303	0	0
P1	5x17	0.841	0.00603	8.21e-08	2.91e-06	2.28e-06	2.77e-06	1.96e-06	5.06e-05	0.0752	6e-06	4.47e-06	0.00259	0.00151	0.0737	0	0	0	0	0	0	0	0	0	0	0	0	0	0	0	0.0133	0.057	0.00492	0	0	1e-05	0.841	4.04e-07
P1	8x48	0.125	0.186	0.0405	0.0753	0.106	0.0452	0.00232	1.44e-06	0.00494	0.0399	0.23	5.72e-07	1.31e-06	0.145	0.0282	0.03	0.0479	7.48e-05	0.0198	5.84e-06	0.00248	0.00302	0.0193	0.000555	0.000463	0.000463	0.000463	0.000463	0.000463	0.00164	0.00164	0.00164	0.171	0.0588	3.72e-08	0.125	5.41e-08
P1	71x51	0.318	0.178	0.0217	0.0763	0.0554	0.000463	5.57e-07	1.47e-06	2.14e-06	0.0293	0.139	0.0643	0.00556	0.112	1.38e-07	1e-07	0.033	0.0223	7.54e-05	7.54e-05	7.54e-05	7.54e-05	7.54e-05	7.54e-05	0	0	0	0	0	0	0	0	1.42e-07	0.112	0.0268	0.318	1.63e-08
P1	69x99	0.995	0.000389	0.000389	0.000389	0.000389	0.000389	0.000389	0.000389	0.000389	0.000389	0.000389	0.000389	0.000389	1e-05	9.48e-05	9.48e-05	9.48e-05	9.48e-05	6.32e-05	6.32e-05	6.32e-05	6.32e-05	6.32e-05	6.32e-05	7.58e-05	7.58e-05	7.58e-05	7.58e-05	7.58e-05	0.000126	0.000126	0.000126	0.00019	0.00019	1e-05	0.7	0.295
P1	70x62	0.85	0.0329	0.0338	0.0169	0.0246	7.13e-08	5.87e-07	7.88e-07	0.00242	2.13e-07	5.91e-07	0.00526	0.00587	0.0281	0.00615	0.00615	0.00615	0.00615	0	0	0	0	0	0	0	0	0	0	0	0.000802	0.000802	0.000802	0	0	1e-05	0.85	9.42e-09
P1	15x43	0.563	0.13	0.0736	0.00951	0.0274	0.0106	6.87e-06	4.96e-09	5.2e-07	0.00344	0.0922	8.63e-07	3.35e-06	0.09	0.0207	0.00671	7.7e-06	5.58e-07	0.00399	0.000115	0.000374	0.00152	0.00453	7.79e-06	0	0	0	0	0	0	0	0	8.83e-09	0.0506	0.0415	0.563	2.4e-09
P1	72x52	0.54	0.0101	0.014	0.0146	0.00535	0.00152	4.05e-05	1.5e-07	7.53e-06	0.0137	0.293	0.00801	0.000503	0.0989	0.00134	0.00134	0.00134	0.00134	0.000252	0.000252	0.000252	0.000252	0.000252	0.000252	6.1e-06	6.1e-06	6.1e-06	6.1e-06	6.1e-06	0	0	0	0.0186	0.239	0.0353	0.54	2.51e-08
P1	19x35	0.142	0.119	0.194	0.0874	0.0835	0.0493	6.3e-07	2.6e-07	0.0756	0.00389	0.0809	0.0247	0.00026	0.139	0.0312	7.91e-07	1.85e-07	0.0523	0.000172	6.29e-06	0.00245	0.000299	0.0143	0.032	0	0	0	0	0	0.0432	0.0317	0.0008	3.98e-08	1.45e-07	0.0809	0.142	1.46e-08
P1	62x80	0.799	0.056	2.49e-07	0.00183	0.00418	0.000378	4.08e-05	5.79e-07	0.000316	0.000631	0.134	0.00432	3.63e-07	5.85e-06	0.00104	0.00104	0.00104	0.00104	6.14e-05	6.14e-05	6.14e-05	6.14e-05	6.14e-05	6.14e-05	6.17e-06	6.17e-06	6.17e-06	6.17e-06	6.17e-06	0.000102	0.000102	0.000102	1.38e-08	0.134	1.27e-08	0.799	2.13e-06
P1	52x108	0.919	2.94e-07	0.0208	0.0246	3.15e-06	1.01e-06	2.99e-08	1.47e-05	3.13e-06	9.07e-07	9.44e-06	3.75e-07	2.24e-05	0.0357	0	0	0	0	0	0	0	0	0	0	0	0	0	0	0	0	0	0	0	0	1e-05	0.73	0.189
P1	52x14	0.641	5.81e-06	0.0931	0.000633	5.03e-06	0.0126	0.00315	4.13e-07	8.79e-07	0.00967	0.156	0.0195	3.14e-07	0.0647	0	0	0	0	0.00694	2.03e-05	7.59e-05	0.00549	2.54e-06	1.13e-05	0.000627	0.000627	0.000627	0.000627	0.000627	0	0	0	0.0162	0.112	0.0271	0.641	7.69e-09
P1	3x65	0.431	0.219	0.0591	0.0976	0.00761	0.0156	1.2e-05	0.000245	0.000569	0.0131	0.0166	0.0268	1.64e-07	0.113	0.0019	0.0019	0.0019	0.0019	0.00641	0.00413	0.000174	0.00482	4.02e-05	6.55e-08	3.9e-07	3.9e-07	3.9e-07	3.9e-07	3.9e-07	0.000186	0.000186	0.000186	3.53e-09	1.38e-08	0.0166	0.431	1.46e-08
P1	11x111	0.443	0.358	3.44e-06	0.00406	0.000331	0.0245	0.00969	2.02e-06	5.1e-07	4.97e-06	0.155	2.44e-07	0.0053	5.83e-06	8.04e-05	8.04e-05	8.04e-05	8.04e-05	7.3e-08	1.99e-07	6.98e-05	7.42e-05	0.0172	0.00715	0.00194	0.00194	0.00194	0.00194	0.00194	0	0	0	2.2e-08	0.139	0.016	8.5e-08	0.443
P1	76x52	0	0.00869	0.000279	2e-05	0.000205	0.000584	8.26e-06	4.43e-07	0.000123	0.186	0.29	0.000121	0.0203	0.494	4.89e-05	4.89e-05	4.89e-05	4.89e-05	9.57e-05	9.57e-05	9.57e-05	9.57e-05	9.57e-05	9.57e-05	0	0	0	0	0	3.77e-05	3.77e-05	3.77e-05	3.69e-07	0.29	1.23e-07	0	0
P1	29x105	0.61	0.187	0.0119	0.0601	0.000602	0.0017	0.000329	1.16e-06	1.22e-07	0.0132	0.113	0.00204	2.62e-08	2.07e-06	0.000148	0.000148	0.000148	0.000148	0.000281	0.000281	0.000281	0.000281	0.000281	0.000281	6.37e-05	6.37e-05	6.37e-05	6.37e-05	6.37e-05	0	0	0	9.6e-11	0.104	0.00864	6.07e-08	0.61
P1	5x119	0.867	0.0435	2.2e-08	0.00994	0.00557	0.00412	0.0026	1.93e-05	7.24e-06	4.69e-07	0.0648	4.14e-08	0.00208	2.97e-06	0.00139	0.00139	0.00139	0.00139	0.000685	0.000685	0.000685	0.000685	0.000685	0.000685	0.000519	0.000519	0.000519	0.000519	0.000519	0	0	0	1.17e-08	0.0616	0.00318	9.06e-11	0.867
P1	17x37	0.0827	0.102	0.116	0.104	0.0188	0.109	1.32e-07	0.000927	0.0864	0.0218	0.166	0.0232	0.00668	0.161	4.34e-06	3.29e-08	0.00998	0.00884	0.0272	4.94e-06	0.00855	0.0154	0.038	0.0202	0	0	0	0	0	4.46e-06	0.0383	0.0481	0.125	0.00588	0.0358	0.0827	1.31e-07
P1	32x46	0.0577	0.307	0.0718	0.145	0.13	0.0239	2.15e-05	3.17e-06	0.0564	0.019	0.113	0.000161	2.27e-08	0.0758	0.000207	0.0301	0.0493	0.0505	1.81e-05	1.13e-07	8e-08	0.00042	0.0136	0.00986	2.3e-06	2.3e-06	2.3e-06	2.3e-06	2.3e-06	0.0437	2.01e-08	0.0127	1.27e-08	0.0393	0.0739	0.0577	9.59e-09
P1	73x91	0.908	1.7e-08	6.32e-05	9.78e-08	6.67e-06	8.33e-08	6.12e-09	1.06e-06	3.17e-06	2.34e-07	0.0737	0.0183	2.12e-06	1.18e-06	0	0	0	0	0	0	0	0	0	0	0	0	0	0	0	0	0	0	9.84e-09	0.0737	5.91e-10	0.276	0.632
P1	65x1	0.933	3.63e-06	0.0241	0.0162	4.2e-07	6.77e-06	1.49e-06	2.99e-06	2.93e-10	1.36e-05	3.44e-06	1.1e-05	0.015	0.0118	0	0	0	0	0	0	0	0	0	0	0	0	0	0	0	0	0	0	0	0	1e-05	0.933	5.49e-07
P1	36x68	0.301	0.175	0.0419	0.0663	0.0916	0.0761	0.00473	6.7e-07	0.0044	0.0248	0.192	4.16e-06	7.24e-08	0.0217	0.00374	1.8e-05	0.0615	0.0263	0.000616	0.000189	0.0027	0.00932	0.0258	0.0375	0.000945	0.000945	0.000945	0.000945	0.000945	0.00146	0.00146	0.00146	5.83e-09	0.18	0.0123	0.301	1.81e-07
P1	57x83	0.942	1.3e-07	1.63e-05	3.54e-07	1.78e-06	6.4e-07	1.74e-05	7.05e-08	0.00183	2.79e-07	0.0317	2.88e-09	7.64e-06	0.0241	0	0	0	0	0	0	0	0	0	0	1.48e-06	1.48e-06	1.48e-06	1.48e-06	1.48e-06	0.000606	0.000606	0.000606	3.89e-08	0.0317	6.83e-08	0.899	0.0438
P1	37x21	0.777	7.52e-08	0.0694	8.45e-06	0.0117	0.0145	9.58e-05	0.00156	0.0186	0.000497	8.73e-06	0.00537	1.28e-08	0.101	0.0053	1.11e-06	0.00369	0.00273	4.57e-08	6.08e-05	0.000592	0.00915	0.00472	5.3e-08	1.72e-05	1.72e-05	1.72e-05	1.72e-05	1.72e-05	0.007	0.0116	1.56e-07	0	0	1e-05	0.777	5.7e-07
P1	39x89	0.203	0.0726	0.0459	0.0423	0.0663	0.0652	3.72e-07	0.00339	0.0425	0.0314	0.273	0.00272	0.0668	0.0852	0.0178	1.51e-05	0.0424	0.00602	0.00146	3.41e-05	0.00012	3.28e-07	0.00148	0.0621	0	0	0	0	0	0.0141	0.0142	0.0142	0.126	0.147	1.84e-07	6.9e-07	0.203
P1	38x114	0.832	0.0462	2.82e-07	0.00896	0.0116	0.0168	0.0129	3.7e-05	5.46e-08	1.08e-06	0.0455	0.00623	1.91e-06	0.0203	3.69e-08	3.3e-09	1.02e-06	0.0116	1.81e-05	0.00325	1.78e-05	0.0105	0.00303	5.98e-09	0.00588	1.51e-08	0.000275	1.88e-05	0.00672	0	0	0	0.037	8.62e-08	0.00846	1.43e-07	0.832
P1	36x78	0.832	0.00415	7.88e-06	0.0139	1.22e-07	0.00468	0.00138	1.37e-06	6.98e-07	0.0114	0.109	2.42e-08	0.0065	0.0176	0	0	0	0	0.000779	0.000779	0.000779	0.000779	0.000779	0.000779	0.000274	0.000274	0.000274	0.000274	0.000274	0	0	0	0.0691	0.0398	3.7e-09	0.0233	0.808
P1	59x33	0.788	0.112	0.041	1.33e-05	2.81e-06	5.12e-07	1.41e-06	4.11e-08	0.00112	0.00183	0.0187	0.000232	1.15e-05	0.0374	0	0	0	0	0	0	0	0	0	0	0	0	0	0	0	0.000372	0.000372	0.000372	1.77e-07	1.18e-07	0.0187	0.788	3.82e-08
P1	61x79	0.872	0.0413	0.00182	0.0108	0.000379	5.38e-05	1.88e-07	3.95e-06	0.000887	0.000981	0.0717	5.44e-08	5.44e-09	2.34e-06	9.24e-05	9.24e-05	9.24e-05	9.24e-05	7.29e-06	7.29e-06	7.29e-06	7.29e-06	7.29e-06	7.29e-06	0	0	0	0	0	0.000292	0.000292	0.000292	1.19e-08	0.0717	7.49e-09	0.519	0.353
P1	34x74	0.665	0.0816	0.0302	0.0543	0.00967	3.77e-07	3.74e-08	5.46e-08	3.51e-06	0.0243	0.131	1.9e-07	0.0048	6.42e-06	0.00241	0.00241	0.00241	0.00241	0	0	0	0	0	0	0	0	0	0	0	0	0	0	0.111	0.0191	9.15e-09	0.123	0.542
P1	25x11	0.42	0.0157	0.0807	0.00577	0.0553	0.0126	1.27e-07	1.69e-06	5.17e-07	0.0104	0.158	0.0285	0.000135	0.213	0.0227	4.96e-08	0.00906	0.0235	0.00586	0.0011	0.0028	3.78e-05	0.00267	0.000132	0	0	0	0	0	0	0	0	2.89e-07	0.107	0.0508	0.42	2.2e-09
P1	54x124	0.883	9.46e-10	0.0301	0.0311	3.32e-07	0.0085	1.04e-05	3.73e-07	0.0182	0.00274	0.00267	1.28e-06	0.0184	0.00519	0	0	0	0	0.00141	0.00141	0.00141	0.00141	0.00141	0.00141	8.34e-08	8.34e-08	8.34e-08	8.34e-08	8.34e-08	5.09e-09	0.00747	0.0107	0.00133	0.00133	1e-05	0.0411	0.842
P1	22x96	0.346	0.322	0.00131	0.124	0.0111	0.0235	1.64e-05	2.14e-08	4.85e-06	0.00233	0.169	1.13e-06	0.000302	9.86e-08	0.00277	0.00277	0.00277	0.00277	7.61e-05	0.00126	0.00111	2.99e-06	0.0124	0.00872	1.27e-06	1.27e-06	1.27e-06	1.27e-06	1.27e-06	0	0	0	6.16e-08	0.169	8.61e-08	1.95e-09	0.346
P1	16x18	0.296	0.174	0.105	0.126	0.00627	0.0419	6.1e-07	5.36e-05	0.00454	0.0168	0.112	0.0416	1.68e-07	0.0752	0.00157	0.00157	0.00157	0.00157	0.0151	0.0123	1.42e-07	5.39e-06	0.0144	7.23e-09	0	0	0	0	0	0.00151	0.00151	0.00151	4.85e-09	0.0145	0.0979	0.296	5.62e-08
P1	58x100	0.293	0.17	0.131	0.0175	0.0275	0.0276	8.63e-06	2.95e-08	9.57e-08	0.0256	0.223	0.00241	1.3e-05	0.0822	0.0179	0.00939	1.23e-07	0.000117	0.00182	3.04e-06	0.00832	0.00481	0.0126	1.81e-08	0	0	0	0	0	0	0	0	2.73e-08	0.185	0.0377	0.293	3.12e-08
P1	7x99	0.602	0.247	0.00201	0.0328	0.000542	0.00493	0.00392	0.000412	0.00576	0.000222	0.1	3.98e-05	0.000279	8.16e-05	0.000133	0.000133	0.000133	0.000133	0.00082	0.00082	0.00082	0.00082	0.00082	0.00082	0.000782	0.000782	0.000782	0.000782	0.000782	0.00192	0.00192	0.00192	0.0817	0.0183	5.01e-09	1.16e-08	0.602
P1	30x48	0.315	0.256	0.0357	0.058	0.0778	0.0533	2.93e-06	6.56e-06	0.0335	0.0133	0.091	9.99e-10	6.56e-07	0.066	0.0232	0.022	0.0326	4.22e-07	8.69e-06	0.00576	0.00936	0.00847	0.0142	0.0154	0	0	0	0	0	0.00771	1.57e-08	0.0258	1.74e-09	0.0442	0.0468	0.315	4.52e-08
P1	16x10	0.176	0.178	0.0608	0.184	0.0984	0.0752	0.0036	1.69e-06	0.0208	0.0204	0.0864	0.00577	1.34e-07	0.0908	4.23e-09	1.66e-07	0.043	0.0554	0.00112	0.0025	0.000658	0.00485	0.0342	0.0318	0.000718	0.000718	0.000718	0.000718	0.000718	0.0204	0.000456	1.17e-06	1.44e-08	0.0274	0.0591	0.176	3.95e-08
P1	62x122	0.573	1.08e-07	0.0219	5.08e-07	0.00371	0.0101	0.00318	0.00334	0.00123	0.00267	0.381	9.18e-05	1.94e-07	1.04e-06	0.000924	0.000924	0.000924	0.000924	6.5e-08	1.62e-05	0.00267	0.00354	0.00375	0.00011	0.000634	0.000634	0.000634	0.000634	0.000634	0.000408	0.000408	0.000408	0.0836	0.298	4.41e-09	0.27	0.302
P1	69x31	0.624	0.0126	0.0221	8.28e-09	0.0021	8.76e-06	2.13e-05	3.41e-07	2.91e-06	7.93e-06	0.335	0.00372	1.24e-06	0.000173	0.000523	0.000523	0.000523	0.000523	0	0	0	0	0	0	2.27e-06	2.27e-06	2.27e-06	2.27e-06	2.27e-06	0	0	0	9.86e-09	0.319	0.0161	0.624	8.58e-09
P1	5x9	0.833	4.31e-05	1.42e-05	0.00441	1.39e-06	2.95e-05	2.19e-05	1.09e-05	0.0246	1.03e-05	2.61e-05	0.0105	5.96e-09	0.127	0	0	0	0	3.26e-06	3.26e-06	3.26e-06	3.26e-06	3.26e-06	3.26e-06	2.37e-06	2.37e-06	2.37e-06	2.37e-06	2.37e-06	0.00815	0.00823	0.00823	8.03e-06	8.03e-06	1e-05	0.833	3.53e-07
P1	41x25	0.836	4.26e-07	2.84e-05	2.68e-08	1.91e-05	1.45e-06	1.8e-07	3.99e-07	1.09e-05	2.24e-05	1.55e-05	0.0122	6.82e-07	0.151	2.26e-06	2.26e-06	2.26e-06	2.26e-06	0	0	0	0	0	0	0	0	0	0	0	2.89e-07	2.89e-07	2.89e-07	2.74e-06	2.74e-06	1e-05	0.836	4.87e-08
P1	16x44	0.218	0.0729	0.0467	0.0155	0.446	0.128	2.92e-07	3.65e-08	0.00779	0.0199	0.00794	0.0217	0.00355	0.0115	0.0329	0.103	0.14	0.171	3.59e-08	7.17e-08	4.11e-05	1.26e-06	0.0861	0.0417	0	0	0	0	0	0.00259	0.00259	0.00259	0.00397	0.00397	1e-05	0.218	6.33e-07
P1	53x111	0.955	4.19e-08	0.00475	0.00901	1.04e-05	2.2e-06	1.72e-07	2.66e-06	1.49e-05	9.53e-09	1.93e-05	0.00161	8.14e-07	0.0298	1.09e-07	1.09e-07	1.09e-07	1.09e-07	0	0	0	0	0	0	0	0	0	0	0	1.65e-06	1.65e-06	1.65e-06	4.67e-06	4.67e-06	1e-05	0.506	0.449
P1	31x29	0.251	0.163	0.0809	0.0781	0.0548	0.0434	0.00656	9.34e-06	0.0543	0.026	0.117	3.36e-07	5.73e-07	0.125	0.00525	1.29e-05	0.0441	0.00546	2.93e-07	4e-08	0.00504	8.94e-06	0.0205	0.0178	0.00131	0.00131	0.00131	0.00131	0.00131	0.0303	7.56e-07	0.0241	1.42e-08	0.0815	0.0354	0.251	6.89e-08
P1	31x25	0.626	0.000811	0.0722	0.0144	0.0172	1.47e-06	1.37e-06	5.16e-06	0.00786	0.00709	0.0858	0.0176	0.00266	0.149	0.00699	0.00686	3.16e-09	0.00334	0	0	0	0	0	0	0	0	0	0	0	0.00262	0.00262	0.00262	0.0444	0.0335	0.00781	0.626	1.66e-09
P1	63x27	0.686	1.66e-09	0.0321	5.28e-05	0.000157	3.42e-05	5.7e-05	8.54e-05	0.0179	0.00275	0.155	1.4e-05	2.28e-05	0.105	3.69e-05	3.69e-05	3.69e-05	3.69e-05	4.04e-06	4.04e-06	4.04e-06	4.04e-06	4.04e-06	4.04e-06	9.39e-06	9.39e-06	9.39e-06	9.39e-06	9.39e-06	0.0043	4.53e-08	0.0136	0.0026	0.14	0.0121	0.686	1.73e-07
P1	52x122	0.983	6.63e-08	0.00868	1.01e-07	9.91e-08	1.88e-06	5.25e-06	5.6e-08	1.32e-07	3.06e-05	0.00312	0.0053	1.85e-05	2.67e-06	0	0	0	0	0	0	0	0	0	0	0	0	0	0	0	0	0	0	0.00155	0.00155	1e-05	0.31	0.673
P1	33x27	0.543	0.0379	0.0473	0.0808	0.034	0.0146	5.19e-07	8.79e-09	0.0304	0.00178	0.0446	0.0184	0.0171	0.13	4.34e-06	0.000458	0.0331	0.000401	2.03e-05	0.000119	6.72e-08	0.00201	0.0019	0.0105	0	0	0	0	0	0.00737	0.023	5.05e-05	9.42e-08	5.31e-10	0.0446	0.543	9.14e-08
P1	16x6	0.733	0.0315	2.72e-08	0.0714	0.00255	1.02e-05	8.55e-08	0.00255	0.115	0.000709	0.000457	7.56e-06	0.00286	0.04	0.000634	0.000634	0.000634	0.000634	2.82e-08	2.82e-08	2.82e-08	2.82e-08	2.82e-08	2.82e-08	0	0	0	0	0	0.0381	0.0382	0.0382	0.000224	0.000224	1e-05	0.733	1.23e-07
P1	72x118	1	0	0	0	0	0	0	0	0	0	0	0	0	1e-05	0	0	0	0	0	0	0	0	0	0	0	0	0	0	0	0	0	0	0	0	1e-05	0.354017	0.645973
P1	8x44	0.209	0.212	0.0639	0.166	0.0733	0.0434	3.64e-07	2.26e-08	0.0193	0.0054	0.122	0.0139	3.95e-07	0.0723	0.00257	2.52e-08	0.0346	0.0361	0.0107	0.00728	4.65e-07	0.0118	0.013	0.000624	0	0	0	0	0	0.0139	4.35e-06	0.00533	1.16e-08	0.0451	0.0766	0.209	3.06e-08
P1	58x30	0.856	0.0197	0.0653	0.000846	0.0025	1.74e-07	2.73e-06	0.00134	0.00716	1.54e-06	0.0138	0.00146	2.65e-09	0.0314	0.000621	0.000621	0.000621	0.000621	0	0	0	0	0	0	0	0	0	0	0	0.00238	0.00238	0.00238	0.0124	8.35e-09	0.00139	0.856	8.02e-09
P1	64x8	0.844	0.0408	0.0774	0.0104	1.19e-05	1.46e-06	5.19e-05	5.86e-08	3.93e-07	9.58e-07	1.21e-05	1.47e-06	0.00111	0.0263	4.83e-07	4.83e-07	4.83e-07	4.83e-07	0	0	0	0	0	0	8.38e-06	8.38e-06	8.38e-06	8.38e-06	8.38e-06	0	0	0	1.03e-06	1.03e-06	1e-05	0.844	2.65e-08
P1	45x89	0.552	0.0497	0.0326	0.0349	0.0861	0.0449	0.0168	0.00179	0.0254	0.0136	0.0947	3.7e-08	0.0136	0.0338	6.85e-08	0.0273	0.0316	0.0272	6.52e-07	7.72e-09	1.82e-08	4.45e-06	0.0259	0.0189	0.00576	2.38e-07	2.08e-08	2.39e-08	0.011	0.00843	0.00851	0.00851	0.0915	8.35e-09	0.00316	5.23e-06	0.552
P1	16x46	0.0515	0.208	0.179	0.0601	0.137	0.0911	1.94e-07	7.21e-07	0.00832	0.0375	0.11	0.00974	0.00678	0.101	0.0758	0.0197	0.0417	4.4e-08	6.59e-05	7.17e-08	6.48e-07	0.0163	0.056	0.0187	0	0	0	0	0	0.00277	0.00277	0.00277	2.05e-09	0.0319	0.0777	0.0515	1.83e-07
P1	38x38	0.778	2.86e-07	4.09e-05	4.84e-06	0.00531	0.0391	1.59e-06	4.42e-05	3.5e-09	1.05e-05	9.62e-05	0.0108	2.26e-05	0.166	0.00132	0.00132	0.00132	0.00132	0.00683	0.00678	0.00943	0.00764	0.00839	6.04e-07	0	0	0	0	0	0	0	0	4.31e-05	4.31e-05	1e-05	0.778	5.76e-07
P1	59x49	0.392	0.1	0.0932	0.035	0.000282	0.0206	2.37e-07	3.95e-07	0.00129	0.00428	0.147	0.00981	0.0179	0.178	6.8e-05	6.8e-05	6.8e-05	6.8e-05	0.00687	2.08e-06	0.000281	4.74e-07	0.0135	3.23e-07	0	0	0	0	0	0.000428	0.000428	0.000428	2.88e-08	0.115	0.0324	0.392	2.77e-08
P1	75x17	0	0.17	0.12	0.113	0.00644	0.0446	8.29e-07	1.12e-08	0.000309	3.18e-05	0.000177	0.104	0.0351	0.407	0.00161	0.00161	0.00161	0.00161	5.34e-08	0.00152	0.000791	0.000292	1.8e-05	0.0419	0	0	0	0	0	9.96e-05	9.96e-05	9.96e-05	8.35e-05	8.35e-05	1e-05	0	0
P1	67x23	0.856	2.23e-06	0.0233	1.96e-05	0.00202	2.48e-05	5.14e-07	8.09e-07	5.45e-05	2.51e-07	0.000184	0.00965	5.09e-05	0.108	0.000503	0.000503	0.000503	0.000503	2.46e-06	2.46e-06	2.46e-06	2.46e-06	2.46e-06	2.46e-06	0	0	0	0	0	1.48e-05	1.48e-05	1.48e-05	8.68e-05	8.68e-05	1e-05	0.856	1.99e-08
P1	18x90	0.803	0.0621	1.19e-06	0.00847	0.00129	0.00284	0.00159	4.58e-07	0.00577	1.03e-05	0.0862	8.42e-07	0.0283	9.7e-07	0.000319	0.000319	0.000319	0.000319	0.000472	0.000472	0.000472	0.000472	0.000472	0.000472	0.000316	0.000316	0.000316	0.000316	0.000316	0.00192	0.00192	0.00192	0.00246	0.0837	4.17e-10	1.71e-08	0.803
P1	53x11	0.772	6.07e-07	1.44e-05	0.00727	0.00141	1.55e-06	6.97e-05	4.49e-06	2.11e-06	2.19e-05	0.2	2.79e-06	1.77e-08	0.0192	0.000349	0.000349	0.000349	0.000349	0	0	0	0	0	0	1.19e-05	1.19e-05	1.19e-05	1.19e-05	1.19e-05	0	0	0	3.24e-09	0.2	2.34e-07	0.772	1.29e-08
P1	76x58	0	0.084	0.21	0.00544	4.42e-07	1.33e-06	3.05e-05	5.83e-06	0.233	0.00525	0.127	0.0876	2.47e-05	0.248	0	0	0	0	0	0	0	0	0	0	4.1e-06	4.1e-06	4.1e-06	4.1e-06	4.1e-06	7.38e-07	0.105	0.127	1.5e-07	0.0598	0.0674	0	0
P1	15x69	0.524	0.14	0.0914	0.0402	0.018	0.00993	2.64e-06	1.95e-07	2.36e-07	0.00894	0.098	4.16e-08	1.01e-05	0.069	1.1e-09	0.00602	0.00514	0.00687	0.00165	0.00165	0.00165	0.00165	0.00165	0.00165	0	0	0	0	0	0	0	0	6.78e-09	0.0641	0.034	0.524	2.44e-07
P1	6x86	0.106	0.133	0.0429	0.0546	0.0462	0.106	0.0182	1.39e-07	0.161	0.0197	0.226	1.3e-06	0.00903	0.0779	0.0151	3.47e-08	0.0187	0.0123	1.85e-05	0.00822	2.51e-05	0.0261	0.0327	0.0386	0.017	2.58e-10	2.62e-08	8.19e-10	0.00109	0.0853	3.35e-05	0.0756	0.226	5.23e-07	5.52e-09	0.106	1.97e-06
P1	10x72	0.376	0.202	0.0398	0.0638	0.0271	0.019	1.93e-07	1.02e-07	6.66e-07	0.0135	0.147	0.0066	8.64e-05	0.105	1.75e-05	9.19e-07	0.027	1.09e-05	4.16e-06	6.42e-09	1.57e-06	2.42e-08	0.00749	0.0115	0	0	0	0	0	0	0	0	6.8e-09	0.119	0.028	0.376	3.54e-07
P1	47x93	1	0	0	0	0	0	0	0	0	0	0	0	0	1e-05	0	0	0	0	0	0	0	0	0	0	0	0	0	0	0	0	0	0	0	0	1e-05	0.0584863	0.941504
P1	12x12	0.382	0.127	0.111	0.0904	0.0626	0.0189	0.00668	3.53e-07	0.0404	0.00545	0.0833	0.00432	1.89e-07	0.068	0.000207	0.0623	1.71e-08	2.01e-07	0.00233	2.29e-07	6.76e-05	0.00368	0.00652	0.00632	0.00133	0.00133	0.00133	0.00133	0.00133	0.0134	0.0135	0.0135	8.38e-07	1.19e-07	0.0833	0.382	2.09e-08
P1	29x5	0.53	2.12e-08	0.0648	0.00971	0.000683	0.00769	1.52e-06	7.81e-07	0.0385	0.0149	0.0363	0.0629	2.7e-05	0.234	0.000168	0.000168	0.000168	0.000168	0.00128	0.00128	0.00128	0.00128	0.00128	0.00128	0	0	0	0	0	0.0335	3.21e-07	0.00505	1.38e-08	0.0334	0.00284	0.53	1.03e-09
P1	69x27	0.702	1.59e-08	0.00194	0.00546	7.31e-05	0.0121	6.11e-06	2.7e-08	6.57e-08	0.00282	0.0731	0.0434	0.00129	0.158	1.58e-05	1.58e-05	1.58e-05	1.58e-05	0.000616	0.000499	7.9e-05	0.00659	8.92e-08	0.00432	0	0	0	0	0	0	0	0	1.23e-08	0.0731	2.19e-05	0.702	6.93e-08
P1	4x24	0.39	0.154	0.0558	0.118	0.00573	0.0193	4.2e-07	1.59e-07	0.0476	0.0118	0.0357	0.0379	0.000806	0.124	0.00143	0.00143	0.00143	0.00143	0.00205	0.00496	7.75e-07	0.00718	0.0051	6.24e-07	0	0	0	0	0	0.00216	0.042	0.00343	9.09e-09	1.38e-08	0.0357	0.39	1.08e-07
P1	4x34	0	0.196	0.134	0.0583	0.0749	0.0503	1.06e-06	7.84e-06	0.0329	0.00461	0.187	4.86e-05	0.00271	0.26	0.0247	6.05e-07	0.0418	0.00838	0.0147	2.75e-07	2.08e-07	0.00703	0.0285	4.95e-05	0	0	0	0	0	0.00794	3.69e-07	0.025	0.0734	0.103	0.0108	0	0
P1	73x109	0.356	1.84e-06	0.0108	9.26e-07	0.491	0.116	6.35e-06	7.47e-07	8.99e-06	0.00552	1.99e-07	0.0209	1.87e-08	0.000173	0.0802	6.54e-07	0.186	0.225	3.96e-07	2.46e-09	0.00272	9.65e-07	0.0873	0.0257	0	0	0	0	0	0	0	0	0	0	1e-05	8.34e-07	0.356
P1	52x90	0.771	0.0512	0.0171	8.49e-07	0.00172	0.00322	0.00188	3.19e-05	1.62e-06	1.06e-05	0.146	0.00828	0.000155	6.55e-07	0.000428	0.000428	0.000428	0.000428	0.000535	0.000535	0.000535	0.000535	0.000535	0.000535	0.000373	0.000373	0.000373	0.000373	0.000373	0	0	0	0.0663	0.0794	3.88e-09	0.537	0.234
P1	37x31	0.718	3.86e-06	5.78e-06	0.00394	0.0575	0.00319	0.00015	7e-06	1.71e-06	0.000314	0.000126	0.0169	2.4e-08	0.2	0.0311	0.0029	1.8e-05	0.0234	0.000529	0.000529	0.000529	0.000529	0.000529	0.000529	2.79e-05	2.79e-05	2.79e-05	2.79e-05	2.79e-05	0	0	0	5.79e-05	5.79e-05	1e-05	0.718	2.32e-07
P1	58x6	0.764	0.0516	0.0745	2.57e-05	4.16e-07	1.68e-05	5.28e-05	2.5e-07	0.052	3.98e-05	1.99e-06	5.98e-06	0.0041	0.0532	0	0	0	0	1.14e-06	1.14e-06	1.14e-06	1.14e-06	1.14e-06	1.14e-06	8.57e-06	8.57e-06	8.57e-06	8.57e-06	8.57e-06	0.0143	0.036	0.00167	0	0	1e-05	0.764	7.11e-07
P1	74x120	0.398	0.096	0.0992	0.0291	0.125	0.0533	0.0102	2.53e-06	0.00701	0.0697	0.109	0.00344	5.51e-07	0.00024	2.13e-08	0.0314	0.0491	0.0441	1.16e-08	1.05e-05	0.00978	1.19e-07	0.0247	0.0188	0.0043	0.000252	4.04e-05	0.000413	0.0052	0.00233	0.00233	0.00233	4.41e-10	0.0712	0.0382	0.398	8.83e-07
P1	10x92	0.75	0.164	1.05e-06	0.0158	0.000843	0.012	1.58e-07	9.27e-07	1.62e-06	0.00607	0.0505	3.49e-08	1.05e-06	2.54e-07	0.000208	0.000208	0.000208	0.000208	2.34e-07	3.69e-09	8.51e-10	4.76e-07	0.00556	0.00642	0	0	0	0	0	0	0	0	8.12e-09	0.0352	0.0154	7.89e-08	0.75
P1	27x71	0.504	0.166	0.0353	0.191	0.00026	0.0163	2.53e-06	7.6e-08	6.9e-05	0.00852	0.0792	1.52e-07	2.61e-06	2.33e-06	6.26e-05	6.26e-05	6.26e-05	6.26e-05	1.61e-08	6.63e-06	5.04e-06	9.72e-07	0.0157	0.000619	0	0	0	0	0	1.97e-05	1.97e-05	1.97e-05	0.00419	0.075	1.1e-07	5.2e-08	0.504
P1	53x27	0.844	0.0391	0.0439	4.11e-06	1.91e-07	4.18e-07	2.05e-05	1.32e-09	6.77e-05	4.62e-07	3.34e-06	0.000236	3.91e-05	0.0726	0	0	0	0	0	0	0	0	0	0	2.11e-06	2.11e-06	2.11e-06	2.11e-06	2.11e-06	1.92e-05	1.92e-05	1.92e-05	0	0	1e-05	0.844	7.23e-09
P1	16x80	0.0218	0.416	0.249	0.000119	0.0387	0.00816	9.33e-07	5.68e-08	0.0178	0.0469	0.188	0.0144	6.73e-08	5.08e-07	0.0128	0.00843	0.0174	2.25e-09	0.00136	0.00136	0.00136	0.00136	0.00136	0.00136	0	0	0	0	0	0.0178	4.32e-07	4.49e-06	4.53e-09	0.151	0.0368	0.0218	2.72e-12
P1	39x37	0.78	2.9e-05	5.78e-07	1.19e-05	1.13e-06	0.0204	0.000115	5.84e-06	2.21e-06	3.19e-08	2.31e-06	0.00377	5.39e-07	0.196	0	0	0	0	5.91e-06	0.00506	0.00499	0.0066	1.94e-08	0.00374	2.09e-05	2.09e-05	2.09e-05	2.09e-05	2.09e-05	0	0	0	0	0	1e-05	0.78	1.47e-09
P1	45x127	1	0	0	0	0	0	0	0	0	0	0	0	0	1e-05	0	0	0	0	0	0	0	0	0	0	0	0	0	0	0	0	0	0	0	0	1e-05	0.11381	0.886179
P1	35x13	0.535	4.04e-09	0.0394	0.03	0.00987	4.36e-06	4e-06	1.21e-06	0.000225	0.0128	0.142	0.0308	4.15e-07	0.2	0.00247	0.00247	0.00247	0.00247	0	0	0	0	0	0	0	0	0	0	0	7.18e-05	7.18e-05	7.18e-05	4.58e-08	0.123	0.0187	0.535	3.66e-07
P1	76x44	0	0.114	0.159	0.00107	0.00691	9.27e-06	8.79e-07	7.95e-06	0.118	6.77e-06	3.47e-05	0.122	0.0226	0.456	0.00173	0.00173	0.00173	0.00173	0	0	0	0	0	0	0	0	0	0	0	0.0419	0.0754	0.000753	1.23e-05	1.23e-05	1e-05	0	0
P1	18x50	0.393	0.186	0.0959	0.0664	0.0291	0.0428	3.24e-07	1.23e-07	0.0376	0.0212	0.0662	6.03e-08	0.00052	0.0607	0.000475	9.88e-06	0.0118	0.0168	0.000215	1.45e-06	2.33e-05	3.52e-06	0.0271	0.0155	0	0	0	0	0	0.0354	1.04e-06	0.0022	3.33e-09	1.34e-07	0.0662	0.393	8.34e-08
P1	69x73	0.855	6.06e-09	0.00662	0.00813	1.18e-07	3.6e-07	2.89e-08	0.000633	0.0185	4.59e-08	9.33e-06	0.0353	0.00371	0.0723	0	0	0	0	0	0	0	0	0	0	0	0	0	0	0	1.29e-06	0.00868	0.00978	0	0	1e-05	0.855	1.38e-06
P1	27x21	0.66	0.0238	0.0529	0.0506	0.0496	0.0141	4.09e-07	2.77e-06	1.86e-06	2.57e-06	0.0864	6.45e-07	0.00197	0.0607	0.0212	1.87e-06	0.0166	0.0118	5.55e-08	1.28e-06	5.19e-05	4.61e-08	0.00381	0.0102	0	0	0	0	0	0	0	0	6.3e-08	0.0675	0.0189	0.66	4.93e-08
P1	42x16	0.312	0.162	0.0902	0.075	0.0366	0.0148	0.00147	2.54e-07	1.76e-06	0.0345	0.133	0.0489	0.000129	0.0912	9.7e-08	2.72e-05	0.0217	0.0149	0.00784	6.82e-09	3.02e-05	0.000402	0.00647	2.61e-06	0.000292	0.000292	0.000292	0.000292	0.000292	0	0	0	7.65e-09	0.0941	0.0392	0.312	2.88e-07
P1	44x88	0.265	0.0966	0.00438	0.00747	0.254	0.185	0.000104	1.5e-05	0.0706	0.0357	0.072	7.62e-09	0.00874	4.64e-07	2.72e-08	0.0681	0.0874	0.0988	3.11e-06	9.72e-07	3.51e-08	0.0189	0.12	0.0461	1.87e-05	1.87e-05	1.87e-05	1.87e-05	1.87e-05	2.42e-06	0.00498	0.0657	1.47e-08	0.041	0.031	0.265	1.89e-06
P1	68x80	0.167	0.316	0.166	0.0152	0.00618	8.21e-07	0.00312	4.15e-07	0.0164	0.0217	0.0861	0.049	0.00207	0.152	0.00154	0.00154	0.00154	0.00154	0	0	0	0	0	0	0.000621	0.000621	0.000621	0.000621	0.000621	0.00511	0.0113	1.08e-08	6.04e-09	0.0201	0.066	0.167	1.47e-07
P1	10x126	0.284	0.353	1.42e-07	1.15e-08	0.000157	0.0421	6.09e-07	3.68e-08	8.29e-08	0.000239	0.319	0.000963	0.000608	4.91e-07	3.69e-05	3.69e-05	3.69e-05	3.69e-05	9.07e-08	3.1e-09	0.0105	0.00833	0.00406	0.0191	0	0	0	0	0	0	0	0	0.159	0.159	6.63e-08	3.6e-06	0.284
P1	27x77	0.783	0.101	0.000334	0.0498	2.16e-07	0.000986	0.00258	1.66e-07	2.23e-06	4.36e-06	0.0604	1.01e-07	0.000505	0.000769	0	0	0	0	0.000163	0.000163	0.000163	0.000163	0.000163	0.000163	0.000514	0.000514	0.000514	0.000514	0.000514	0	0	0	0.00307	0.0469	0.0105	0.0433	0.74
P1	12x28	0.214	0.203	0.0895	0.139	0.00366	0.0503	5.37e-07	1.55e-05	0.00689	0.0114	0.131	0.0133	0.00416	0.134	0.000912	0.000912	0.000912	0.000912	0.0113	0.00668	0.00758	0.00728	0.0173	5.38e-05	0	0	0	0	0	0.00229	0.00229	0.00229	0.00412	0.0759	0.0509	0.214	2.02e-08
P1	50x54	0.225	0.0185	0.0738	0.0152	0.0787	0.000396	0.000908	1.79e-05	0.00986	0.056	0.125	0.015	1.2e-06	0.382	0.00842	0.00128	0.069	2.73e-05	6.43e-05	6.43e-05	6.43e-05	6.43e-05	6.43e-05	6.43e-05	0.00018	0.00018	0.00018	0.00018	0.00018	0.00328	0.00328	0.00328	6.24e-08	0.102	0.0223	0.225	3.41e-07
P1	68x34	0.604	0.15	0.0733	0.0763	0.000128	1.16e-06	2.3e-06	6.76e-05	1.58e-06	0.00231	7.98e-06	3.48e-07	0.0345	0.0598	2.95e-05	2.95e-05	2.95e-05	2.95e-05	0	0	0	0	0	0	0	0	0	0	0	0	0	0	0	0	1e-05	0.604	7.98e-10
P1	1x33	0	0.24	0.0942	0.044	0.037	0.0561	4.95e-08	7.07e-08	0.0241	0.0593	0.189	0.000187	1.39e-07	0.256	0.0137	1.2e-08	0.0101	0.0132	0.0109	0.0152	0.00199	0.00808	0.0194	0.000562	0	0	0	0	0	0.0237	4.06e-07	0.00047	9.13e-09	0.128	0.0606	0	0
P1	3x119	0.793	0.094	0.0221	0.0537	8.23e-05	0.00481	0.000602	1.12e-08	0.000481	1.28e-06	0.0276	2.15e-07	0.0041	1.95e-06	1.81e-05	1.81e-05	1.81e-05	1.81e-05	0.0008	0.0008	0.0008	0.0008	0.0008	0.0008	0.000118	0.000118	0.000118	0.000118	0.000118	0.000157	0.000157	0.000157	1.03e-08	4.08e-11	0.0276	2.22e-08	0.792
P1	65x93	1	0	0	0	0	0	0	0	0	0	0	0	0	1e-05	0	0	0	0	0	0	0	0	0	0	0	0	0	0	0	0	0	0	0	0	1e-05	0.71478	0.28521
P1	53x59	0.371	2.67e-07	0.0417	0.0374	0.0802	0.00955	0.0116	0.000351	0.0354	0.0309	2.05e-06	0.0307	2.46e-07	0.351	0.000175	8.15e-09	0.053	0.0271	0.00159	0.00159	0.00159	0.00159	0.00159	0.00159	0.0114	7.72e-07	0.000197	8.94e-06	1.2e-06	0.00877	3.23e-09	0.0266	0	0	1e-05	0.285	0.0867
P1	55x81	0.59	0.115	0.109	0.00898	0.0015	0.00401	1.35e-06	0.000622	7.42e-07	0.0107	0.125	0.01	3.19e-07	0.0258	0.000373	0.000373	0.000373	0.000373	0.000667	0.000667	0.000667	0.000667	0.000667	0.000667	0	0	0	0	0	0	0	0	9.11e-09	0.104	0.0204	0.559	0.0306
P1	4x52	0.195	0.213	0.091	0.161	0.0156	0.0457	3.06e-07	1.33e-05	0.00952	0.0246	0.104	0.0291	1.16e-07	0.112	0.00165	1.27e-09	0.00629	0.00763	0.00973	9.02e-05	0.0111	0.00559	0.0192	9.22e-07	0	0	0	0	0	0.00317	0.00317	0.00317	5.92e-09	0.0532	0.0505	0.195	5.63e-07
P1	1x71	0.677	0.0438	0.0885	0.0228	1.42e-05	0.0711	3.04e-10	7.87e-05	0.0722	2.73e-06	1.63e-07	0.0078	0.00222	0.0145	1.06e-06	1.06e-06	1.06e-06	1.06e-06	0.00197	0.0228	0.00242	0.0374	1.74e-05	0.00641	0	0	0	0	0	0.0211	0.0511	2.61e-08	0	0	1e-05	0.182	0.495
P1	42x74	0.777	1.26e-08	0.00677	0.00116	0.00129	0.0126	0.00784	2.22e-06	4.69e-06	0.0119	0.169	1.86e-06	0.0129	4.67e-06	0.000319	0.000319	0.000319	0.000319	8.64e-10	6.45e-09	3.54e-06	5.36e-06	0.00126	0.0113	0.00157	0.00157	0.00157	0.00157	0.00157	0	0	0	0.0344	0.134	1.49e-09	0.254	0.523
P1	73x35	0.736	0.000129	0.0899	0.0472	4.56e-06	1.21e-06	8.41e-06	1.02e-07	3.78e-05	3.94e-05	5.76e-06	0.000343	0.00181	0.124	0	0	0	0	0	0	0	0	0	0	0	0	0	0	0	9.27e-06	9.27e-06	9.27e-06	0	0	1e-05	0.736	1.18e-08
P1	19x109	0.454	0.167	5.51e-06	0.01	0.00243	0.0307	1.36e-05	8.67e-07	4.35e-05	0.00881	0.27	8.93e-08	0.0476	0.0101	0.000604	0.000604	0.000604	0.000604	1.64e-08	2.27e-05	1.25e-08	6.87e-08	0.00904	0.0217	7.2e-07	7.2e-07	7.2e-07	7.2e-07	7.2e-07	1.12e-05	1.12e-05	1.12e-05	0.102	0.159	0.00823	1.65e-06	0.454
P1	24x66	0.657	0.125	0.00662	0.102	0.018	5.93e-05	0.00674	1.28e-06	0.0412	0.00456	0.00944	5.64e-08	0.0153	0.0147	1.35e-07	0.00209	0.0159	5.82e-06	8.21e-06	8.21e-06	8.21e-06	8.21e-06	8.21e-06	8.21e-06	0.00135	0.00135	0.00135	0.00135	0.00135	0.0137	0.0137	0.0137	0.00472	0.00472	1e-05	8.33e-08	0.657
P1	71x57	0.624	1.39e-07	0.0221	0.00305	0.00813	0.00911	0.00257	0.000139	9.11e-07	0.0257	0.2	0.00262	1.6e-08	0.103	0.00203	0.00203	0.00203	0.00203	0.00152	0.00152	0.00152	0.00152	0.00152	0.00152	0.000512	0.000512	0.000512	0.000512	0.000512	0	0	0	4.31e-09	0.177	0.0228	0.624	4.58e-08
P1	64x94	1	0	0	0	0	0	0	0	0	0	0	0	0	1e-05	0	0	0	0	0	0	0	0	0	0	0	0	0	0	0	0	0	0	0	0	1e-05	0.439635	0.560355
P1	49x37	0.933	2.08e-09	2.27e-06	1.75e-08	8.35e-08	9.46e-06	1.04e-05	3.41e-05	6.45e-08	2.13e-06	6.97e-07	3.01e-06	1.46e-07	0.067	0	0	0	0	0	0	0	0	0	0	8.1e-08	8.1e-08	8.1e-08	8.1e-08	8.1e-08	0	0	0	0	0	1e-05	0.933	3.81e-10
P1	62x100	0.846	0.0111	0.0361	0.0252	0.00861	0.0156	1.82e-05	1.91e-07	6.21e-06	0.00496	0.0528	5.65e-08	5.19e-07	1.96e-07	0.00215	0.00215	0.00215	0.00215	3.96e-08	3.31e-05	1.1e-07	0.00273	0.0117	0.00114	1.64e-06	1.64e-06	1.64e-06	1.64e-06	1.64e-06	0	0	0	5.01e-11	0.0515	0.00138	0.546	0.299
P1	54x108	0.983	2.28e-06	1.9e-07	0.0035	1.2e-05	2.12e-06	4.14e-07	8.51e-06	1.7e-05	1.06e-08	1.32e-06	1.78e-07	2.43e-06	0.0136	4.92e-07	4.92e-07	4.92e-07	4.92e-07	0	0	0	0	0	0	0	0	0	0	0	2.32e-06	2.32e-06	2.32e-06	0	0	1e-05	0.685	0.297
P1	31x121	0.807	0.0218	5.35e-08	0.0168	0.00779	7.72e-07	4.58e-06	0.00511	2.35e-07	3.12e-08	0.0418	0.0388	0.00212	0.0591	0.00194	0.00194	0.00194	0.00194	0	0	0	0	0	0	0	0	0	0	0	0	0	0	0.0263	9.64e-09	0.0155	0.248	0.558
P1	57x37	0.685	0.0153	0.0533	0.0241	0.00973	0.00198	1.26e-08	2.35e-06	0.0116	0.0158	0.06	0.00748	0.0181	0.0977	0.00243	0.00243	0.00243	0.00243	0.000329	0.000329	0.000329	0.000329	0.000329	0.000329	0	0	0	0	0	0.00381	0.00389	0.00389	0.00015	0.0384	0.0215	0.685	1.07e-08
P1	59x75	0.9922	0.000649193	0.000649193	0.000649193	0.000649193	0.000649193	0.000649193	0.000649193	0.000649193	0.000649193	0.000649193	0.000649193	0.000649193	1e-05	0.000159798	0.000159798	0.000159798	0.000159798	0.000106532	0.000106532	0.000106532	0.000106532	0.000106532	0.000106532	0.000127839	0.000127839	0.000127839	0.000127839	0.000127839	0.000213064	0.000213064	0.000213064	0.000319596	0.000319596	1e-05	0.659855	0.332345
P1	0x2	0.666	0.0942	0.0561	0.0653	0.0337	0.0041	2.72e-06	0.00281	0.0157	0.0127	0.0417	0.00761	1.85e-08	9.17e-05	7.62e-09	2.9e-09	0.0334	0.000278	0.000681	0.000681	0.000681	0.000681	0.000681	0.000681	0	0	0	0	0	0.00416	0.0115	5.25e-06	2.56e-09	9.02e-10	0.0417	0.666	4.34e-08
P1	54x86	0.601	0.00205	0.0929	0.0393	0.0141	8.3e-06	6.39e-07	5.26e-07	1.02e-05	0.00338	0.136	0.032	0.00151	0.0782	0.00678	2.43e-08	0.00538	0.00196	0	0	0	0	0	0	0	0	0	0	0	5.63e-08	5.63e-08	5.63e-08	0.126	0.00959	4.98e-08	0.601	1.86e-07
P1	2x22	0	0.255	0.182	0.079	0.0212	7.03e-05	7.49e-07	4.49e-07	0.0585	0.0466	0.164	0.0499	4.12e-05	0.144	0.000725	2.2e-05	0.0188	0.00164	1.01e-05	1.01e-05	1.01e-05	1.01e-05	1.01e-05	1.01e-05	0	0	0	0	0	0.0162	0.0422	3.83e-05	0.058	0.0227	0.0832	0	0
P1	76x32	0	0.0974	0.123	0.066	0.09	0.00772	4.51e-07	1.62e-05	0.0875	0.0014	0.0399	0.0468	0.000516	0.44	0.0225	0.0225	0.0225	0.0225	0.00128	0.00128	0.00128	0.00128	0.00128	0.00128	0	0	0	0	0	0.0246	0.00125	0.0617	2.26e-07	1.6e-06	0.0399	0	0
P1	59x63	0.861	0.0219	0.0109	0.0247	1.17e-07	2.27e-07	6.58e-07	1.66e-07	0.00012	3.58e-07	0.0244	0.0126	0.0377	0.00654	0	0	0	0	0	0	0	0	0	0	0	0	0	0	0	3.65e-05	3.65e-05	3.65e-05	6.63e-08	0.0244	4.01e-09	0.64	0.221
P1	25x71	0.661	0.177	0.00529	0.108	0.000739	1.21e-06	0.000218	1.79e-06	0.00134	0.00593	0.0302	2.6e-08	0.00798	0.00151	0.000182	0.000182	0.000182	0.000182	0	0	0	0	0	0	4.16e-05	4.16e-05	4.16e-05	4.16e-05	4.16e-05	0.000445	0.000445	0.000445	1.23e-09	0.0302	3e-08	4.47e-08	0.661
P1	23x71	0.616	0.184	2.68e-08	0.0822	0.000805	0.0108	0.00385	5.61e-10	0.00678	0.00483	0.0804	1.24e-07	0.0015	0.00888	0.000199	0.000199	0.000199	0.000199	5.74e-06	5.08e-06	1.87e-09	6.37e-08	0.00765	0.00315	0.000768	0.000768	0.000768	0.000768	0.000768	0.00226	0.00226	0.00226	1.59e-07	0.0633	0.0171	2.02e-06	0.616
P1	58x24	0.686	2.39e-07	0.0118	0.0136	0.00749	0.0172	3.12e-07	3.72e-06	0.0147	0.0178	0.141	0.00204	3.89e-06	0.0879	0.00187	0.00187	0.00187	0.00187	2.33e-09	0.00265	0.00417	0.0038	0.00364	0.00298	0	0	0	0	0	0.00309	4.38e-06	0.0116	0.113	0.0283	1.76e-09	0.686	3.99e-10
P1	39x73	0.402	0.129	0.0118	0.0351	0.114	0.0648	4.45e-09	1.36e-08	0.00208	0.0345	0.193	0.00904	1.25e-07	0.00403	0.000319	0.00447	0.0501	0.0591	0.000333	0.000418	0.00018	0.00934	0.0331	0.0214	0	0	0	0	0	0.000691	0.000691	0.000691	0.0476	0.129	0.0166	0.402	1.57e-05
P1	47x23	0.64	0.0662	0.109	0.0138	0.0151	0.00287	3.09e-08	4.41e-07	7.73e-08	0.00386	0.0816	4.28e-07	0.000242	0.0672	0.00145	3.7e-05	0.0136	1.67e-06	0.000477	0.000477	0.000477	0.000477	0.000477	0.000477	0	0	0	0	0	0	0	0	0.0523	0.0291	0.000231	0.64	3.22e-08
P1	36x126	0.881	0.0382	1.14e-07	0.0114	0.00125	0.000512	9.42e-07	3.35e-06	2.17e-07	0.00224	0.0286	0.00649	0.00107	0.0288	0.00031	0.00031	0.00031	0.00031	8.37e-05	8.37e-05	8.37e-05	8.37e-05	8.37e-05	8.37e-05	0	0	0	0	0	0	0	0	7.78e-08	0.0164	0.0122	0.0778	0.804
P1	45x117	0.203	0.154	0.118	0.0552	0.109	0.109	0.0299	6.69e-06	2.83e-05	0.0441	0.177	7.77e-06	2.75e-06	2.32e-05	1.29e-08	1.57e-07	0.109	1.06e-05	1.11e-09	6.23e-07	0.0103	1.38e-06	0.0795	0.0196	0.0106	0.0055	0.00271	4.79e-09	0.011	6.09e-06	6.09e-06	6.09e-06	1.18e-08	0.132	0.0446	0.203	2.45e-08
P1	60x76	1	0	0	0	0	0	0	0	0	0	0	0	0	1e-05	0	0	0	0	0	0	0	0	0	0	0	0	0	0	0	0	0	0	0	0	1e-05	0.92503	0.0749599
P1	14x64	0.435	0.274	0.0426	0.0719	0.0604	0.00202	1.55e-07	1.02e-07	8.43e-05	0.0117	0.0838	5.41e-08	1.06e-07	0.0181	0.00231	0.0224	0.0357	7.2e-07	0.000336	0.000336	0.000336	0.000336	0.000336	0.000336	0	0	0	0	0	2.48e-05	2.48e-05	2.48e-05	1.03e-08	0.0207	0.0631	0.435	4.57e-06
P1	15x1	0.498	0.112	0.0762	0.0932	0.0153	0.00637	2.1e-06	9.92e-09	1.21e-05	0.0205	0.121	0.00779	9.21e-09	0.0497	7.04e-08	1.36e-07	0.0153	1.41e-07	0.00106	0.00106	0.00106	0.00106	0.00106	0.00106	0	0	0	0	0	6.87e-07	6.87e-07	6.87e-07	0.101	4.37e-08	0.02	0.498	1.21e-07
P1	62x44	0.816	0.0659	0.0441	0.0126	7.89e-07	7.46e-05	1.41e-07	6.25e-08	4.21e-06	1.57e-08	2.49e-06	0.000844	0.0173	0.0433	0	0	0	0	1.08e-05	1.08e-05	1.08e-05	1.08e-05	1.08e-05	1.08e-05	0	0	0	0	0	0	0	0	0	0	1e-05	0.816	3.55e-08
P1	36x48	0.343	0.0703	0.048	0.00366	0.0862	0.0895	0.00433	2.94e-08	0.0903	0.0398	0.0842	0.00642	0.0105	0.123	8.91e-10	0.0281	0.025	0.0331	7.55e-06	1.39e-08	0.0133	0.00975	0.0304	0.036	0.000865	0.000865	0.000865	0.000865	0.000865	0.00274	0.0621	0.0255	0.028	0.0431	0.0131	0.343	1.26e-08
P1	21x81	0.409	0.399	0.0145	0.0432	0.00458	4.97e-08	9.1e-08	2.06e-08	2.66e-07	0.0142	0.109	0.00676	1.41e-08	3e-06	0.00114	0.00114	0.00114	0.00114	0	0	0	0	0	0	0	0	0	0	0	0	0	0	0.0263	0.0209	0.062	0.409	3.73e-08
P1	54x54	0.248	0.229	0.0642	0.0854	0.124	0.063	4.76e-07	4.67e-07	4.04e-06	0.0431	0.0453	0.0117	0.000192	0.0862	0.0213	1.96e-07	0.0879	0.0151	0.00545	7.78e-05	0.00921	0.014	0.0156	0.0186	0	0	0	0	0	0	0	0	1.66e-09	1.34e-08	0.0453	0.248	1.71e-07
P1	6x108	0.788	0.165	1.79e-10	0.0126	0.000359	5.43e-07	3.14e-06	1.2e-07	0.00596	0.00227	0.0257	7.49e-07	5.04e-05	2.14e-06	8.73e-05	8.73e-05	8.73e-05	8.73e-05	0	0	0	0	0	0	0	0	0	0	0	0.00198	0.00198	0.00198	6.12e-09	0.0111	0.0146	1.06e-08	0.788
P1	67x45	0	0.225	0.0237	0.0598	0.173	0.112	7.77e-07	0.0418	1.8e-05	0.0114	0.224	0.00655	1.39e-05	0.123	3.95e-08	0.0831	0.0897	2.05e-06	0.0414	7.45e-06	0.0222	0.0169	0.0311	4.48e-08	0	0	0	0	0	2.66e-06	2.66e-06	2.66e-06	2.39e-08	0.191	0.0334	0	0
P1	39x119	0.894	0.0215	3.08e-06	0.00936	8.44e-06	0.015	0.00218	0.000143	1.69e-09	7.88e-08	1.93e-06	0.0214	5.38e-07	0.0366	0	0	0	0	0.000898	0.00249	0.002	0.00709	0.00217	0.000309	0.000433	0.000433	0.000433	0.000433	0.000433	0	0	0	0	0	1e-05	0.141	0.753
P1	73x89	1	0	0	0	0	0	0	0	0	0	0	0	0	1e-05	0	0	0	0	0	0	0	0	0	0	0	0	0	0	0	0	0	0	0	0	1e-05	0.717332	0.282658
P1	23x41	0.257	0.138	0.0257	0.0575	0.158	0.177	3.04e-07	3.89e-07	0.0872	0.0152	0.0372	7.24e-07	4.55e-06	0.0472	0.00629	0.00014	0.0615	0.0898	1.54e-08	7.95e-06	4.99e-08	0.00606	0.133	0.038	0	0	0	0	0	0.0394	2.49e-08	0.0478	3.82e-08	3.22e-09	0.0372	0.257	6.24e-07
P1	55x125	0.85	3.29e-10	0.0356	0.0198	0.00407	4.31e-07	2.78e-07	0.000209	0.0137	7.13e-05	0.0333	0.00451	0.00542	0.033	0.00102	0.00102	0.00102	0.00102	0	0	0	0	0	0	0	0	0	0	0	0.00451	0.0046	0.0046	1.8e-08	0.0315	0.00181	0.398	0.452
P1	65x85	0.98	0.00684	2.83e-05	5.93e-06	2.34e-06	7.11e-06	6.59e-06	5.12e-06	0.000173	2.53e-06	0.0107	0.00248	1.05e-05	7e-07	0	0	0	0	0	0	0	0	0	0	0	0	0	0	0	5.43e-05	5.43e-05	5.43e-05	4.78e-09	0.0107	1.36e-08	0.5	0.48
P1	4x62	0.619	0.0457	0.0886	0.0439	0.0125	0.0438	3.28e-07	0.00569	0.0804	1.95e-05	2.34e-05	0.0194	8.08e-08	0.0407	3.25e-08	2.22e-08	0.00531	0.00719	0.0147	0.00464	0.0114	7.56e-05	0.013	1.38e-06	0	0	0	0	0	0.0224	0.0579	4e-07	6.7e-06	6.7e-06	1e-05	0.619	1.59e-07
P1	22x16	0.825	7.6e-10	1.3e-05	0.0106	1.06e-07	0.00105	0.00137	0.000951	0.000197	0.00045	6.64e-07	0.0473	9.03e-05	0.113	0	0	0	0	0.000173	0.000173	0.000173	0.000173	0.000173	0.000173	0.000272	0.000272	0.000272	0.000272	0.000272	6.25e-05	6.25e-05	6.25e-05	0	0	1e-05	0.825	2.86e-08
P1	55x19	0.574	0.0731	0.0532	0.00628	0.0269	3.81e-07	6.09e-07	8.59e-06	0.00982	0.00673	0.175	2.28e-06	2.3e-07	0.0749	0.0165	3.98e-08	0.000327	0.01	0	0	0	0	0	0	0	0	0	0	0	0.00327	0.00327	0.00327	0.0822	0.0928	1.22e-07	0.574	1.75e-09
P1	48x6	0.518	0.0369	0.0749	0.0336	0.027	0.0119	1.2e-06	2.19e-07	6.38e-05	0.0127	0.0546	0.0457	1.47e-07	0.185	0.0225	3.12e-09	0.000601	0.00396	0.00254	1.48e-05	0.00282	0.00142	0.00512	2.48e-07	0	0	0	0	0	1.79e-05	1.79e-05	1.79e-05	9.45e-09	0.0417	0.0128	0.518	3.83e-10
P1	2x86	0.71	0.175	0.00213	0.0475	0.000195	1.5e-05	7.26e-06	2.15e-06	3.82e-06	0.00545	0.026	1.28e-05	2.3e-08	0.0341	4.62e-05	4.62e-05	4.62e-05	4.62e-05	8.41e-07	8.41e-07	8.41e-07	8.41e-07	8.41e-07	8.41e-07	0	0	0	0	0	0	0	0	2.35e-08	4.38e-07	0.026	0.0475	0.662
P1	58x118	0.772	1.66e-10	1.23e-10	4.37e-09	4.18e-06	0.00607	7.43e-06	1.18e-06	2.99e-06	5.26e-06	0.218	5.14e-07	0.00392	4.67e-07	0	0	0	0	0.00101	0.00101	0.00101	0.00101	0.00101	0.00101	0	0	0	0	0	0	0	0	0.0546	0.163	7.84e-10	2.68e-08	0.772
P1	15x53	0.569	0.214	0.0934	0.0227	0.0363	0.00408	1.95e-06	4.66e-08	0.00498	0.0105	0.0443	8.57e-08	0.000351	4.5e-06	0.0106	2.84e-07	0.0257	2.12e-07	0.000678	0.000678	0.000678	0.000678	0.000678	0.000678	0	0	0	0	0	0.00166	0.00166	0.00166	1.13e-08	1.72e-08	0.0443	0.569	1.29e-07
P1	42x56	0.468	0.0493	0.0607	0.0419	0.0321	0.069	0.012	2.39e-09	0.0158	0.0208	0.118	0.0016	0.015	0.096	0.0273	1.2e-08	2.31e-08	0.00481	0.00593	1.21e-08	1.11e-07	0.00609	0.0409	0.0161	0.00803	1.71e-07	2.41e-08	6.71e-08	0.00394	1.56e-06	0.00476	0.0111	0.118	1.35e-07	3.27e-09	0.468	6.27e-08
P1	17x29	0.423	0.151	0.0425	0.102	0.0279	0.0321	2.67e-06	5.55e-08	2.96e-08	0.0227	0.132	0.00586	0.00146	0.0608	1.48e-07	0.0188	0.00904	4.91e-09	0.00642	6.33e-09	0.00011	0.000418	0.0178	0.00726	0	0	0	0	0	0	0	0	0.1	0.0205	0.0109	0.423	3.43e-08
P1	51x61	0.864	4.2e-06	0.092	1.15e-07	2.62e-06	2.54e-05	5.51e-08	3.13e-05	3.68e-05	2.52e-05	1.02e-07	0.000196	0.000846	0.0426	0	0	0	0	2.56e-06	2.56e-06	2.56e-06	2.56e-06	2.56e-06	2.56e-06	0	0	0	0	0	8.93e-06	8.93e-06	8.93e-06	0	0	1e-05	0.733	0.131
P1	41x17	0.658	0.0407	0.0714	0.0479	0.00524	0.00347	1.22e-05	0.000718	0.0448	0.00134	0.0181	0.0137	0.00935	0.0849	0.00131	0.00131	0.00131	0.00131	0.000576	0.000576	0.000576	0.000576	0.000576	0.000576	4.4e-07	4.4e-07	4.4e-07	4.4e-07	4.4e-07	0.0143	0.0293	0.00125	6.74e-09	2.67e-11	0.0181	0.658	6.36e-09
P1	10x10	0.708	2.33e-07	0.0396	0.0136	7.98e-05	5.93e-06	5.05e-06	0.00315	0.107	9.82e-07	8.04e-07	0.000283	0.0462	0.0816	1.75e-05	1.75e-05	1.75e-05	1.75e-05	0	0	0	0	0	0	0	0	0	0	0	0.0357	0.0357	0.0357	0	0	1e-05	0.708	4.49e-08
P1	43x83	0.317	0.172	0.147	0.0934	0.0326	0.0609	0.00375	5.87e-07	0.00909	0.0101	0.132	0.000523	3.88e-06	0.0209	0.0152	0.00462	0.0128	7.09e-08	3.85e-06	5.4e-08	1.96e-06	2.72e-08	0.0312	0.0296	0.000748	0.000748	0.000748	0.000748	0.000748	0.00303	0.00303	0.00303	0.0124	0.0981	0.0219	0.191	0.126
P1	25x109	0.367	0.305	0.00544	0.00126	0.00588	0.00518	2.27e-06	0.000346	5.48e-09	1.2e-06	0.31	1.5e-08	1.74e-07	6.91e-08	0.00147	0.00147	0.00147	0.00147	0.000862	0.000862	0.000862	0.000862	0.000862	0.000862	0	0	0	0	0	0	0	0	4.41e-09	0.31	7.18e-06	5.28e-07	0.367
P1	62x120	0.739	5.53e-09	0.0476	6.11e-07	0.00116	0.013	0.00624	0.000362	0.00787	0.00412	0.105	1.94e-07	0.00322	0.0722	0.000287	0.000287	0.000287	0.000287	8.65e-09	1.48e-07	0.000912	0.00217	0.000768	0.00915	0.00125	0.00125	0.00125	0.00125	0.00125	0.00262	0.00262	0.00262	0.0359	0.0688	8.14e-07	0.527	0.213
P1	54x36	1	0	0	0	0	0	0	0	0	0	0	0	0	1e-05	0	0	0	0	0	0	0	0	0	0	0	0	0	0	0	0	0	0	0	0	1e-05	1	8.31e-08
P1	12x6	0.148	0.176	0.0559	0.0751	0.124	0.112	0.0298	5.22e-06	3.47e-09	0.0325	0.233	0.0133	1.35e-08	2.94e-07	1.43e-08	0.0212	0.103	4.21e-07	9.92e-06	0.00901	0.0188	0.011	0.0392	0.0344	0.0223	0.000153	0.0055	0.00188	7.59e-06	0	0	0	1.93e-08	0.21	0.023	0.148	8.69e-08
P1	27x95	0.911	0.0348	6.15e-08	0.00604	4.61e-06	1.81e-06	7.79e-07	9.62e-08	3.45e-06	6.55e-08	0.0378	2.04e-06	0.0103	2.57e-07	0	0	0	0	0	0	0	0	0	0	0	0	0	0	0	0	0	0	3e-08	0.0378	4.46e-09	1.32e-08	0.911
P1	41x29	0.633	0.0435	0.0996	0.0132	0.0305	0.0131	2.47e-05	0.00198	0.00788	0.00348	1.38e-05	0.000519	8.3e-09	0.153	0.0165	3.84e-08	8.69e-08	0.014	2.2e-07	0.00256	1.72e-06	0.000932	0.00963	8.97e-09	2.94e-06	2.94e-06	2.94e-06	2.94e-06	2.94e-06	0.00262	0.00262	0.00262	1.88e-06	1.88e-06	1e-05	0.633	1.14e-08
P1	53x105	0.928	3.49e-05	0.00018	6.5e-09	0.00661	3.32e-06	2.03e-06	6.83e-07	0.00631	1.82e-07	0.0215	0.00175	7.22e-05	0.0354	0.00165	0.00165	0.00165	0.00165	0	0	0	0	0	0	0	0	0	0	0	0.0021	0.0021	0.0021	1.46e-08	0.0215	1.03e-07	0.449	0.479
P1	36x84	0.139	0.227	0.0342	0.0847	0.0357	0.00666	3.14e-06	0.00724	0.0459	0.0172	0.217	2.04e-06	0.0233	0.162	0.019	0.0155	2.1e-05	0.00114	0.00111	0.00111	0.00111	0.00111	0.00111	0.00111	0	0	0	0	0	8.55e-06	4.27e-09	0.0459	0.0536	0.144	0.0195	0.139	1.13e-07
P1	34x94	0.00936	0.171	0.0525	0.00413	0.0139	0.145	6.68e-08	0.017	0.116	0.0266	0.41	0.000116	0.0263	0.00719	0.00527	1.33e-08	0.00461	0.004	0.000266	5.23e-05	0.00546	0.0467	4.33e-06	0.0924	0	0	0	0	0	0.0292	2.28e-08	0.087	0.41	2.58e-06	1.91e-08	0.00468	0.00468
P1	59x17	0.457	0.0927	0.182	0.02	0.00718	0.00807	9.07e-05	2.73e-06	0.055	0.0065	2.35e-08	0.0357	0.0138	0.122	0.00179	0.00179	0.00179	0.00179	0.00134	0.00134	0.00134	0.00134	0.00134	0.00134	1.61e-05	1.61e-05	1.61e-05	1.61e-05	1.61e-05	0.0413	0.0116	0.00219	0	0	1e-05	0.457	3.53e-09
P1	6x22	0.674	0.0583	0.0467	0.0613	0.00255	0.0102	0.000376	0.00105	0.0309	2.06e-06	0.00354	0.0133	0.0167	0.081	0.000634	0.000634	0.000634	0.000634	0.0019	0.00263	0.00112	0.00286	0.00174	6.36e-08	7.31e-05	7.31e-05	7.31e-05	7.31e-05	7.31e-05	0.0109	0.02	1.84e-07	0.00177	0.00177	1e-05	0.674	1.09e-07
P1	31x81	0.465	0.139	0.0347	0.151	0.00229	0.0089	0.00211	1.44e-07	2.02e-07	0.0148	0.173	0.00437	0.00493	4.65e-06	0.000569	0.000569	0.000569	0.000569	0.00148	0.00148	0.00148	0.00148	0.00148	0.00148	0.000421	0.000421	0.000421	0.000421	0.000421	0	0	0	6.75e-10	0.141	0.0321	3.86e-06	0.465
P1	19x9	0.721	0.0167	0.0402	0.0316	0.03	3.49e-07	1.51e-07	5.84e-06	0.0434	1.13e-05	1.04e-07	0.0155	4.33e-06	0.102	0.000829	0.0184	9.77e-07	0.0108	0	0	0	0	0	0	0	0	0	0	0	0.0144	0.0145	0.0145	0	0	1e-05	0.721	2.36e-09
P1	63x3	0.573	0.000333	0.0827	3.3e-07	0.000495	0.000173	0.000956	1.2e-06	2.22e-06	0.01	0.267	0.00501	1.11e-06	0.0612	0.000121	0.000121	0.000121	0.000121	2.72e-05	2.72e-05	2.72e-05	2.72e-05	2.72e-05	2.72e-05	0.000189	0.000189	0.000189	0.000189	0.000189	0	0	0	2.58e-08	0.241	0.0253	0.573	1.7e-08
P1	36x38	0.554	0.0257	0.0746	0.000814	0.0395	0.00573	0.000536	2.13e-07	0.028	0.0217	0.113	0.0129	6.31e-07	0.124	1.34e-08	0.00307	0.014	0.0224	0.000954	0.000954	0.000954	0.000954	0.000954	0.000954	0.000105	0.000105	0.000105	0.000105	0.000105	0.0168	3.7e-08	0.0112	5.46e-07	0.0982	0.0148	0.554	1.01e-07
P1	27x123	0.321	0.212	0.0339	0.0892	0.0405	0.0134	4.38e-08	2.09e-06	1.58e-07	0.0154	0.133	0.0179	0.000239	0.123	1.66e-07	0.013	2.99e-05	0.0275	3.57e-06	1.75e-08	2.27e-08	2.46e-05	0.00716	0.00622	0	0	0	0	0	0	0	0	1.63e-08	0.0938	0.0393	0.321	3.14e-07
P1	70x56	0.789	1.08e-09	7.42e-05	3.28e-06	9.58e-06	7.65e-05	1.1e-05	0.000165	6.16e-07	0.0149	0.0803	0.00936	2.77e-06	0.106	0	0	0	0	1.11e-05	1.11e-05	1.11e-05	1.11e-05	1.11e-05	1.11e-05	2.09e-07	2.09e-07	2.09e-07	2.09e-07	2.09e-07	0	0	0	9.01e-08	0.0803	2.43e-08	0.789	1.07e-07
P1	5x25	0.103	0.152	0.0951	0.268	0.0661	0.0178	4.2e-07	1.29e-06	1.94e-06	0.00667	0.172	0.0113	6.9e-09	0.108	0.0413	0.000941	0.0152	0.00867	2.52e-08	2.22e-07	0.000251	5.39e-05	0.00961	0.00788	0	0	0	0	0	0	0	0	5.47e-08	0.114	0.058	0.103	1.5e-08
P1	66x82	0.914	0.0177	0.00653	2.28e-05	0.000137	1.21e-07	4.11e-07	5.72e-08	0.00428	0.000345	0.0273	0.0104	0.0191	9.6e-06	3.17e-05	3.17e-05	3.17e-05	3.17e-05	0	0	0	0	0	0	0	0	0	0	0	0.00142	0.00142	0.00142	9.82e-07	0.0273	2.73e-10	0.642	0.272
P1	13x41	0.287	0.231	0.021	0.116	0.0107	0.0831	0.00282	5.36e-07	0.0583	0.0136	0.0616	0.00556	6.12e-05	0.109	0.00533	9.88e-09	0.00462	0.000754	0.0328	0.0113	0.000121	0.00384	0.0348	0.000235	0.000562	0.000562	0.000562	0.000562	0.000562	0.0144	0.0439	3.06e-06	4.42e-07	1.26e-07	0.0616	0.287	4.33e-08
P1	63x119	0.76	0.0418	0.0849	5.73e-08	0.00635	6.56e-07	7.18e-06	6e-08	7.71e-05	6.93e-06	3.02e-07	0.0265	0.0305	0.0502	0.00158	0.00158	0.00158	0.00158	0	0	0	0	0	0	0	0	0	0	0	2.24e-05	2.24e-05	2.24e-05	0	0	1e-05	0.549	0.211
P1	29x37	0.0515	0.291	0.0104	0.0371	0.254	0.197	0.0165	2.23e-08	0.00379	0.0453	0.0753	0.0108	1.59e-07	0.00768	1.19e-08	0.0692	0.0858	0.0992	1.76e-07	4.5e-06	0.00216	0.0461	0.098	0.0505	0.00645	2.09e-05	0.00217	5.5e-06	0.00787	0.00126	0.00126	0.00126	1.48e-08	0.0339	0.0413	0.0515	4.76e-07
P1	42x76	0.53	0.166	0.021	0.0203	0.00254	0.0301	0.000427	9.77e-08	3.45e-08	0.00984	0.159	0.00182	0.0137	0.0449	0.000633	0.000633	0.000633	0.000633	0.00172	1.66e-08	6.28e-08	0.000192	0.012	0.0161	8.34e-05	8.34e-05	8.34e-05	8.34e-05	8.34e-05	0	0	0	0.00791	0.139	0.012	0.53	8.49e-07
P1	7x81	1	0	0	0	0	0	0	0	0	0	0	0	0	1e-05	0	0	0	0	0	0	0	0	0	0	0	0	0	0	0	0	0	0	0	0	1e-05	4.42e-08	1
P1	41x67	0.527	0.0686	0.0458	0.102	0.041	0.0148	0.00179	2.58e-06	3.02e-06	0.0215	0.129	0.00187	0.00156	0.0448	0.0252	6.81e-09	0.0158	2.25e-07	0.00254	1.74e-05	7.48e-09	0.00318	0.00488	0.00415	0.000356	0.000356	0.000356	0.000356	0.000356	0	0	0	0.0729	0.0519	0.00457	0.527	3.95e-08
P1	76x102	0.053	0.0494	0.155	0.0266	0.0506	0.108	2.4e-06	1.12e-07	0.00563	0.00815	0.174	0.0796	0.00129	0.289	0.0126	0.0126	0.0126	0.0126	0.00315	6.02e-05	0.0178	0.0267	0.0248	0.0356	0	0	0	0	0	0.00187	0.00187	0.00187	0.0517	0.116	0.00599	0.053	8.19e-08
P1	29x27	0.641	2.97e-07	0.017	0.000144	0.00983	0.00617	0.00189	0.000559	1.69e-06	0.0116	0.191	1.27e-06	4.12e-06	0.121	0.00245	0.00245	0.00245	0.00245	0.00103	0.00103	0.00103	0.00103	0.00103	0.00103	0.000376	0.000376	0.000376	0.000376	0.000376	0	0	0	1.53e-08	0.171	0.0194	0.641	1.44e-07
P1	60x20	0.73	2.73e-09	0.00602	5.05e-06	0.00146	0.000399	0.000494	0.000816	0.00422	0.000293	0.12	1.37e-06	3.83e-08	0.136	0.000362	0.000362	0.000362	0.000362	6.49e-05	6.49e-05	6.49e-05	6.49e-05	6.49e-05	6.49e-05	9.68e-05	9.68e-05	9.68e-05	9.68e-05	9.68e-05	0.0014	0.0014	0.0014	0.018	0.0876	0.0145	0.73	4.87e-10
P1	14x80	0.207	0.412	0.043	0.162	0.0311	0.00401	7.33e-05	3.78e-06	0.00107	0.0131	0.104	0.0228	9.25e-08	1.45e-05	0.00262	0.0161	0.0123	9.18e-08	0.000667	0.000667	0.000667	0.000667	0.000667	0.000667	1.27e-05	1.27e-05	1.27e-05	1.27e-05	1.27e-05	0.000354	0.000354	0.000354	5.02e-09	0.053	0.0505	0.207	2.63e-05
P1	31x5	0.855	3.99e-06	3.67e-07	2.66e-05	4.92e-06	6.02e-06	0.00621	2.29e-07	2.08e-06	4.21e-08	1.81e-07	5.76e-06	5.02e-07	0.139	0	0	0	0	0	0	0	0	0	0	0.00124	0.00124	0.00124	0.00124	0.00124	0	0	0	0	0	1e-05	0.855	2.95e-08
P1	77x35	0	0.00727	0.374	0.0174	0.00027	2.16e-05	5.99e-06	4.81e-06	0.0125	0.0202	0.117	0.0454	7.16e-06	0.406	6.51e-05	6.51e-05	6.51e-05	6.51e-05	1.94e-06	1.94e-06	1.94e-06	1.94e-06	1.94e-06	1.94e-06	0	0	0	0	0	0.0041	0.00418	0.00418	1.18e-07	0.117	2.55e-08	0	0
P1	29x77	0.895	2.78e-09	4.01e-08	0.000931	5.93e-07	4.77e-07	5.88e-08	7.54e-07	2.68e-06	9.96e-06	0.101	1.55e-08	0.00256	8.09e-07	0	0	0	0	0	0	0	0	0	0	0	0	0	0	0	0	0	0	5.6e-09	0.101	1.55e-08	3.67e-08	0.895
P1	40x52	0.465	0.0825	0.0743	0.051	0.000934	0.025	0.00578	0.00118	1.2e-08	0.00923	0.234	8.6e-05	0.00319	0.0476	0.000231	0.000231	0.000231	0.000231	0.00106	1.85e-07	3.75e-06	4.67e-07	0.0203	0.00355	0.00115	0.00115	0.00115	0.00115	0.00115	0	0	0	0.185	0.0448	0.00409	0.465	5.42e-07
P1	39x25	0.621	0.0321	0.102	0.0188	0.0134	8.25e-07	1.92e-05	5.07e-06	1.99e-08	1.79e-06	0.0585	0.0108	1.19e-06	0.144	0.0107	0.00141	2.24e-07	0.00132	0	0	0	0	0	0	1.84e-06	1.84e-06	1.84e-06	1.84e-06	1.84e-06	0	0	0	0.046	0.0125	2.45e-08	0.621	3e-07
P1	14x88	0.938	0.0292	2.34e-07	2.6e-06	1.16e-07	2.66e-08	7.29e-06	1.03e-06	3.89e-07	8e-08	0.0218	3.19e-07	0.0114	3.06e-07	0	0	0	0	0	0	0	0	0	0	0	0	0	0	0	0	0	0	0.0218	1.24e-08	4.53e-08	7.78e-10	0.938
P1	65x69	0.959	4.77e-05	0.021	8.02e-06	3.32e-05	3.91e-06	2.32e-05	6.18e-06	4.56e-05	3.74e-07	1.79e-06	1.86e-06	1.98e-05	0.0193	5.81e-06	5.81e-06	5.81e-06	5.81e-06	0	0	0	0	0	0	2.64e-06	2.64e-06	2.64e-06	2.64e-06	2.64e-06	1.19e-05	1.19e-05	1.19e-05	0	0	1e-05	0.959	2.46e-08
P1	11x61	0.529	0.211	0.0489	0.0482	0.0187	0.00214	0.021	1.25e-07	1.83e-06	0.0129	0.108	3.45e-10	1.03e-07	2.77e-06	5.53e-06	0.00509	0.00613	0.00747	0.000355	0.000355	0.000355	0.000355	0.000355	0.000355	0.0081	2.41e-05	4.45e-08	2.61e-08	0.0129	0	0	0	2.98e-08	0.0673	0.0412	0.529	3.8e-09
P1	71x93	1	0	0	0	0	0	0	0	0	0	0	0	0	1e-05	0	0	0	0	0	0	0	0	0	0	0	0	0	0	0	0	0	0	0	0	1e-05	0.740109	0.259881
P1	24x70	0.872	0.0768	4.64e-06	0.0444	5.25e-05	4.5e-06	1.8e-05	2.13e-06	3.45e-05	7e-06	8.71e-06	4e-08	0.00055	0.00607	1.06e-05	1.06e-05	1.06e-05	1.06e-05	0	0	0	0	0	0	1.59e-06	1.59e-06	1.59e-06	1.59e-06	1.59e-06	8.16e-06	8.16e-06	8.16e-06	0	0	1e-05	1.2e-09	0.872
P1	4x16	0.604	0.0749	0.0714	0.0268	0.0139	0.00189	4.37e-07	2.12e-06	0.00994	0.0123	0.0817	2.41e-10	0.0214	0.0821	0.0058	0.000434	4.19e-06	0.00764	0.000314	0.000314	0.000314	0.000314	0.000314	0.000314	0	0	0	0	0	0.00331	0.00331	0.00331	0.0651	1.25e-08	0.0166	0.604	9.16e-08
P1	73x3	0.821	3.29e-08	0.0788	0.0243	8.39e-05	5.28e-06	0.000139	4.47e-05	5.92e-05	1.23e-06	6.52e-06	0.000115	0.00216	0.0737	1.85e-05	1.85e-05	1.85e-05	1.85e-05	0	0	0	0	0	0	2.57e-05	2.57e-05	2.57e-05	2.57e-05	2.57e-05	1.64e-05	1.64e-05	1.64e-05	0	0	1e-05	0.821	6.45e-10
P1	26x34	0.362	0.198	0.0714	0.0719	0.0392	0.0383	0.000181	1.23e-07	3.91e-06	0.0287	0.113	0.0077	1.68e-07	0.0694	0.00154	4.63e-08	0.0161	0.0215	0.00406	0.00419	0.00647	0.000381	0.0114	0.0119	3.43e-05	3.43e-05	3.43e-05	3.43e-05	3.43e-05	0	0	0	3.98e-08	0.0766	0.0369	0.362	9.98e-08
P1	17x21	0.482	0.204	0.033	0.107	0.00871	0.0174	2.34e-07	3.07e-07	0.023	0.00336	0.0872	0.00274	6.66e-05	0.0318	0.00217	0.00217	0.00217	0.00217	0.00402	0.00142	9.31e-08	6.57e-05	0.0119	3.99e-09	0	0	0	0	0	0.000496	0.0225	2.8e-08	2.61e-07	1.29e-07	0.0872	0.482	3.96e-07
P1	48x112	0.715	1.28e-09	0.00544	3.25e-07	0.00289	0.0013	0.00909	1.28e-06	5.2e-05	0.00015	0.267	3.27e-08	1.06e-07	7.69e-07	0.00072	0.00072	0.00072	0.00072	0.000215	0.000215	0.000215	0.000215	0.000215	0.000215	0.00182	0.00182	0.00182	0.00182	0.00182	1.4e-05	1.4e-05	1.4e-05	0.126	0.141	4.06e-09	0.0757	0.639
P1	13x47	0.137	0.298	0.194	0.141	0.0748	0.0163	1.42e-08	4.15e-07	0.00227	0.0125	0.0781	0.00588	0.000792	0.0394	5.22e-09	0.0224	0.0283	0.0241	0.000115	3.01e-05	2.04e-07	0.000662	0.00552	0.00999	0	0	0	0	0	0.000752	0.000752	0.000752	1.36e-08	2.23e-08	0.0781	0.137	3.55e-08
P1	14x118	0.284	0.481	0.0263	0.0169	0.00101	3.08e-06	4.5e-07	4.15e-07	2.36e-06	0.00418	0.17	0.00605	0.0105	2.66e-07	0.000249	0.000249	0.000249	0.000249	0	0	0	0	0	0	0	0	0	0	0	0	0	0	2.28e-07	0.17	5.86e-09	9.58e-08	0.284
P1	72x10	0.658	0.0894	0.052	0.0789	0.00376	1.93e-05	9.73e-06	4.23e-05	0.00103	2.91e-05	1.95e-08	0.0116	0.0112	0.0937	0.000937	0.000937	0.000937	0.000937	1.55e-06	1.55e-06	1.55e-06	1.55e-06	1.55e-06	1.55e-06	0	0	0	0	0	0.00034	0.00034	0.00034	0	0	1e-05	0.658	3.63e-09
P1	70x104	0.571	1.49e-08	0.0289	0.01	0.314	0.0199	1.69e-06	2.18e-06	2.75e-06	0.0256	0.0283	3.4e-05	8.12e-06	0.00194	0.02	1.12e-06	0.0872	0.207	0.00044	0.000337	0.003	0.000695	0.00642	0.00903	0	0	0	0	0	0	0	0	4.11e-09	0.0215	0.0068	4.12e-06	0.571
P1	56x88	0.958	1.41e-08	3.19e-08	0.000891	1.8e-06	2.86e-06	8.41e-07	1.32e-08	2.15e-07	5.28e-05	0.0412	2.99e-06	3.38e-08	3.99e-06	0	0	0	0	0	0	0	0	0	0	0	0	0	0	0	0	0	0	3.97e-09	0.0412	1.69e-09	0.789	0.169
P1	56x96	0.513	0.0641	0.167	0.0154	0.036	3.63e-07	0.000616	8.43e-05	0.00689	0.0226	2.04e-06	0.000604	9.15e-08	0.173	1.34e-08	0.00981	0.0119	0.0142	0	0	0	0	0	0	0.000121	0.000121	0.000121	0.000121	0.000121	0.00229	0.00229	0.00229	0	0	1e-05	0.513	4.55e-09
P1	27x69	0.569	0.161	0.028	0.137	0.00557	0.0152	0.000143	2.15e-07	2.76e-07	0.00476	0.0742	4.78e-07	0.00428	1.01e-05	0.00139	0.00139	0.00139	0.00139	0.00222	0.0031	4.4e-05	0.000835	0.00478	0.00417	2.66e-05	2.66e-05	2.66e-05	2.66e-05	2.66e-05	0	0	0	0.0245	0.0393	0.0104	8.71e-07	0.569
P1	67x117	1	0	0	0	0	0	0	0	0	0	0	0	0	1e-05	0	0	0	0	0	0	0	0	0	0	0	0	0	0	0	0	0	0	0	0	1e-05	0.551777	0.448213
P1	56x46	1	0	0	0	0	0	0	0	0	0	0	0	0	1e-05	0	0	0	0	0	0	0	0	0	0	0	0	0	0	0	0	0	0	0	0	1e-05	1	7.57e-08
P1	65x61	0.827	0.0809	0.0265	0.0248	0.000907	0.00534	0.000688	0.00325	0.0291	0.00172	7.25e-08	1.28e-09	1.98e-08	4.27e-06	0.000224	0.000224	0.000224	0.000224	0.000888	0.000888	0.000888	0.000888	0.000888	0.000888	0.000136	0.000136	0.000136	0.000136	0.000136	0.000368	0.0287	3.09e-08	0	0	1e-05	0.827	2.49e-08
P1	22x42	0.242	0.164	0.056	0.0336	0.156	0.139	0.0104	1.2e-05	0.0603	0.0322	0.0773	2.31e-05	9e-08	0.029	0.00576	1.51e-06	0.0652	0.0851	3.5e-08	0.0022	8.15e-09	0.00121	0.082	0.0539	0.00468	1.78e-05	0.000564	0.000284	0.00484	0.00784	4.44e-08	0.0524	4.72e-08	0.0115	0.0658	0.242	1.47e-08
P1	48x56	0.0764	0.0463	0.12	0.0293	0.0985	0.14	0.00321	1.41e-07	0.0895	0.0509	0.0735	0.0472	4.12e-08	0.225	0.0947	0.00101	0.00283	5.14e-06	0.000245	3.52e-06	0.0275	0.0045	0.0572	0.0506	0.00064	0.00064	0.00064	0.00064	0.00064	0.0405	1.76e-07	0.0491	9.22e-08	0.053	0.0205	0.0764	6.93e-09
P1	55x75	0.785	0.0248	0.0418	6.08e-08	4.08e-07	0.0116	3.94e-05	3.76e-07	0.000142	5.59e-08	0.0994	0.00571	0.0178	0.0141	0	0	0	0	1.58e-07	9.77e-09	1.94e-06	1.63e-05	0.00194	0.0096	5.88e-06	5.88e-06	5.88e-06	5.88e-06	5.88e-06	4.39e-05	4.39e-05	4.39e-05	0.0514	0.048	1.17e-07	0.785	6.97e-08
P1	56x118	0.654	2.11e-06	0.0416	0.0202	3.49e-07	0.011	0.000246	9.46e-05	0.0172	8.51e-05	0.251	4.39e-05	0.005	1.27e-07	0	0	0	0	1e-08	2.12e-06	0.000109	0.000124	0.00297	0.0078	4.72e-05	4.72e-05	4.72e-05	4.72e-05	4.72e-05	1.42e-07	3.95e-08	0.0172	0.14	0.111	1.57e-09	0.0509	0.603
P1	66x104	1	0	0	0	0	0	0	0	0	0	0	0	0	1e-05	0	0	0	0	0	0	0	0	0	0	0	0	0	0	0	0	0	0	0	0	1e-05	0.977795	0.0221954
P1	11x75	0.856	0.0208	0.0206	0.00444	1.13e-06	0.0147	0.0007	7.72e-06	0.0289	1.37e-07	6.81e-08	1.34e-07	0.000341	0.053	0	0	0	0	0.0029	0.00469	0.0027	0.000299	0.00415	4.41e-07	0.000138	0.000138	0.000138	0.000138	0.000138	0.0197	0.00922	5.72e-08	0	0	1e-05	0.638	0.219
P1	41x87	0.423	0.0878	0.0277	0.0668	0.0932	0.0121	0.014	9.63e-06	4.77e-07	0.00889	0.156	2.32e-08	0.0329	0.0776	0.0233	0.0233	0.0233	0.0233	4.83e-09	6.69e-09	9.4e-06	0.0026	0.00133	0.00811	0.00926	3.38e-07	3.25e-07	6.99e-09	0.00472	0	0	0	0.0798	0.0758	0.000774	2.03e-07	0.423
P1	60x34	0.947	8.85e-05	0.011	5.22e-06	0.00597	6.86e-07	4.17e-06	1.05e-06	1.72e-05	2.71e-05	3.36e-07	9.03e-09	2.59e-05	0.036	0.00149	0.00149	0.00149	0.00149	0	0	0	0	0	0	0	0	0	0	0	2.41e-06	2.41e-06	2.41e-06	0	0	1e-05	0.947	5.56e-09
P1	2x94	0.757	0.166	3.46e-07	0.0362	2.8e-06	0.00743	0.000108	2.3e-05	2.49e-06	0.0015	1.07e-08	0.00189	0.00013	0.0297	0	0	0	0	0.00124	0.00124	0.00124	0.00124	0.00124	0.00124	1.95e-05	1.95e-05	1.95e-05	1.95e-05	1.95e-05	0	0	0	0	0	1e-05	2.15e-08	0.757
P1	18x2	0.736	1.14e-09	0.0268	0.00918	0.00436	0.0333	3.26e-05	2.44e-06	0.014	0.00556	0.00975	0.0273	6.94e-08	0.133	0.00109	0.00109	0.00109	0.00109	0.00165	9.58e-07	0.00752	0.0218	5.34e-05	0.00221	4.51e-06	4.51e-06	4.51e-06	4.51e-06	4.51e-06	0.00464	0.00932	4.02e-05	0.00487	0.00487	1e-05	0.736	8.75e-09
P1	56x98	0.537	1.2e-09	0.0994	0.00282	0.031	0.0288	4.26e-05	0.00448	1.24e-05	0.0188	1.9e-09	0.00441	3.6e-07	0.274	0.0249	6.74e-08	0.00206	0.00411	0.00357	0.00292	0.00906	0.00649	4.63e-08	0.00675	6.53e-06	6.53e-06	6.53e-06	6.53e-06	6.53e-06	8.02e-07	8.02e-07	8.02e-07	0	0	1e-05	0.537	2.91e-09
P1	25x81	0.959	0.0161	2.66e-06	0.00453	7.57e-05	0.000756	0.000633	3.52e-05	1.08e-08	2.28e-05	1.03e-05	8.48e-06	0.0184	3.62e-06	1.64e-05	1.64e-05	1.64e-05	1.64e-05	0.000124	0.000124	0.000124	0.000124	0.000124	0.000124	0.000125	0.000125	0.000125	0.000125	0.000125	0	0	0	1.75e-07	1.75e-07	1e-05	1.55e-08	0.959
P1	48x82	0.822	2.37e-06	0.0246	3.92e-07	2.13e-06	6.16e-06	8.39e-06	4.69e-07	1.29e-05	0.00166	0.138	6.05e-05	3.58e-06	0.0135	0	0	0	0	0	0	0	0	0	0	0	0	0	0	0	9.69e-07	9.69e-07	9.69e-07	0.108	0.0304	3.64e-08	0.822	1.75e-08
P1	22x126	0.496	0.329	3.92e-06	0.075	0.013	0.0141	3.65e-08	2.02e-07	0.000213	0.0131	0.0591	1.84e-05	1.41e-07	3e-06	3.54e-06	0.000324	0.0127	5.71e-09	2.88e-10	2.87e-08	1.03e-06	1.88e-08	7.87e-06	0.0141	0	0	0	0	0	6.75e-05	6.75e-05	6.75e-05	8.62e-08	0.0426	0.0165	1.22e-07	0.496
P1	1x55	0.371	0.08	0.159	0.0554	0.0115	0.053	5.74e-08	1.4e-06	0.0566	0.0015	0.0019	0.069	0.00461	0.136	0.00288	0.00288	0.00288	0.00288	0.0324	0.0032	3.51e-07	0.00572	0.0116	3.61e-08	0	0	0	0	0	0.00747	0.0491	2.57e-05	0.000945	0.000945	1e-05	0.371	2.39e-07
P1	48x14	0.908	1.98e-05	2.8e-07	0.0108	0.0261	5.26e-07	1.45e-06	3.96e-06	2.58e-05	1.33e-07	0.012	0.0141	1.08e-07	0.0289	0.00454	3.96e-10	0.0108	0.0108	0	0	0	0	0	0	0	0	0	0	0	5.25e-06	5.25e-06	5.25e-06	1.93e-09	0.0062	0.00582	0.908	1.09e-07
P1	14x58	0.559	0.154	0.0681	0.0834	0.0382	0.0176	7.12e-05	0.00396	0.00192	0.00884	0.0643	0.000883	2.97e-10	8.06e-07	8.46e-10	0.0102	0.0137	0.0143	2.47e-08	4.49e-06	3.61e-07	2.22e-08	0.0057	0.0119	1.22e-05	1.22e-05	1.22e-05	1.22e-05	1.22e-05	0.000637	0.000637	0.000637	5.99e-10	0.0269	0.0374	0.558	1.28e-07
P1	33x101	0.711	0.021	2.33e-08	0.0561	2.23e-10	0.0372	0.0012	2.02e-07	0.0117	0.00232	0.159	7.46e-08	6.28e-08	8.77e-07	0	0	0	0	0.00067	1.32e-08	0.007	0.00579	0.0128	0.011	0.000238	0.000238	0.000238	0.000238	0.000238	0.00384	0.00391	0.00391	0.159	3.09e-06	1.96e-10	3.77e-08	0.711
P1	43x5	0.93	6.09e-06	1.44e-08	0.000418	7.74e-07	0.0146	1.38e-05	1.35e-05	6.15e-06	7.58e-08	0.000582	0.0181	1.32e-05	0.0365	0	0	0	0	0.000189	0.00636	0.00743	0.000599	5.16e-08	2.26e-05	7.62e-07	7.62e-07	7.62e-07	7.62e-07	7.62e-07	0	0	0	0.000286	0.000286	1e-05	0.93	5.46e-07
P1	40x124	0.864	0.0359	0.00236	0.0192	2.5e-06	0.011	3.84e-05	0.00405	6.31e-07	3.43e-09	8.33e-05	0.0256	3.78e-06	0.0376	0	0	0	0	7.03e-06	0.00406	1.19e-07	0.00248	0.000792	0.0037	5.68e-06	5.68e-06	5.68e-06	5.68e-06	5.68e-06	0	0	0	3.67e-05	3.67e-05	1e-05	0.251	0.613
P1	47x47	0.98	5.36e-09	1.02e-08	1.5e-07	2.81e-08	2.93e-05	4.88e-06	5.28e-07	1.62e-07	3e-07	8.46e-11	1.34e-06	2.8e-08	0.0202	0	0	0	0	3.21e-06	3.21e-06	3.21e-06	3.21e-06	3.21e-06	3.21e-06	0	0	0	0	0	0	0	0	0	0	1e-05	0.98	7.54e-09
P1	67x59	0.933	4.38e-05	0.00527	1.45e-05	7.94e-06	4.36e-07	8.06e-06	4.75e-07	2.02e-07	2.96e-08	5.38e-08	1.23e-07	5.15e-05	0.0617	0	0	0	0	0	0	0	0	0	0	0	0	0	0	0	0	0	0	0	0	1e-05	0.933	3.01e-08
P1	26x20	0.813	3.71e-07	0.0114	5.36e-06	0.0238	2.27e-06	1.5e-05	6.04e-05	1.73e-07	1.69e-05	2.78e-05	9.69e-05	4.21e-05	0.152	0.0237	4.83e-05	8.07e-07	4.55e-08	0	0	0	0	0	0	9.98e-07	9.98e-07	9.98e-07	9.98e-07	9.98e-07	0	0	0	8.92e-06	8.92e-06	1e-05	0.813	1.23e-09
P1	46x98	0.448	0.0558	0.0245	0.114	0.0375	0.0285	0.0203	0.000248	1.4e-09	0.037	0.15	0.0124	0.0104	0.0615	0.00422	1.68e-05	0.0286	0.00462	7.11e-09	3.01e-06	8.56e-06	4.05e-08	0.000117	0.0284	0.0145	1.19e-05	1.82e-05	0.00123	0.00451	0	0	0	0.117	0.0331	1.82e-08	0.448	2.79e-06
P1	23x45	0.234	0.307	0.0526	0.0655	0.116	0.0376	0.00795	4.69e-07	0.0075	0.00381	0.0345	2.46e-07	2e-07	0.134	9.02e-06	0.0418	0.0657	0.00812	2.34e-06	8.53e-08	8.69e-10	6.16e-07	0.014	0.0236	0.00159	0.00159	0.00159	0.00159	0.00159	0.0025	0.0025	0.0025	9.24e-09	3.93e-09	0.0345	0.234	1.03e-07
P1	61x7	0.866	1.37e-06	2.64e-05	0.0219	5.02e-06	1.02e-05	2.92e-06	1.91e-07	9.28e-06	4.78e-05	7e-05	6.93e-06	0.00183	0.11	0	0	0	0	3.13e-08	3.13e-08	3.13e-08	3.13e-08	3.13e-08	3.13e-08	0	0	0	0	0	0	0	0	3e-05	3e-05	1e-05	0.866	4.27e-09
P1	45x15	1	0	0	0	0	0	0	0	0	0	0	0	0	1e-05	0	0	0	0	0	0	0	0	0	0	0	0	0	0	0	0	0	0	0	0	1e-05	1	4.93e-10
P1	3x125	0.237	0.377	0.0286	0.223	0.00729	0.0112	1.64e-05	0.000368	7.12e-07	0.00316	0.108	0.00434	3.87e-07	2.32e-06	0.00182	0.00182	0.00182	0.00182	0.000146	0.000494	0.00149	2.33e-07	0.00453	0.00451	1.27e-06	1.27e-06	1.27e-06	1.27e-06	1.27e-06	0	0	0	1.81e-09	0.0758	0.0327	5.6e-07	0.237
P1	0x20	0.293	0.199	0.0752	0.0771	0.073	0.0459	5.53e-08	1.48e-07	0.017	0.0266	0.127	0.00467	5.1e-06	0.0619	0.00878	0.000183	0.0491	0.0149	0.000308	0.00026	0.000257	5.24e-08	0.0249	0.0202	0	0	0	0	0	1.33e-07	0.00708	0.00991	0.00194	0.0815	0.0431	0.293	1.26e-08
P1	58x38	1	0	0	0	0	0	0	0	0	0	0	0	0	1e-05	0	0	0	0	0	0	0	0	0	0	0	0	0	0	0	0	0	0	0	0	1e-05	0.906164	0.0938261
P1	23x65	0.385	0.25	0.0356	0.116	0.0211	0.0159	0.0122	8.24e-07	0.028	0.00788	0.1	2.55e-07	2.18e-07	0.0283	0.00395	0.00494	0.00565	0.00653	0.00244	1.21e-06	0.00103	5.24e-06	0.00616	0.0063	0.00501	9.19e-09	0.00138	0.00178	0.00399	1.57e-08	8.97e-07	0.028	3.03e-08	0.0618	0.0386	0.307	0.0784
P1	75x53	0	0.0251	0.212	0.0306	0.00775	0.0314	4.7e-07	0.00684	0.0197	0.00332	0.386	0.0088	1.2e-06	0.268	0.00193	0.00193	0.00193	0.00193	0.00247	1.42e-06	0.00509	0.00872	0.00716	0.00792	0	0	0	0	0	1.14e-08	0.000153	0.0195	0.0852	0.231	0.0702	0	0
P1	9x25	0	0.24	0.135	0.0443	0.24	0.0949	2.33e-06	1.03e-07	1.6e-07	0.0166	0.208	0.00203	2.41e-08	0.0198	7.04e-12	0.217	0.0217	0.00104	0.00317	2.99e-05	0.000716	0.00028	0.0483	0.0424	0	0	0	0	0	0	0	0	4.65e-08	0.192	0.0158	0	0
P1	7x17	0.666	0.0577	0.0248	0.0502	0.0104	4.01e-06	0.00122	8.06e-08	2.67e-06	4.56e-06	0.149	0.000489	0.0021	0.0384	0.00165	1.23e-08	0.00424	0.00446	0	0	0	0	0	0	0.000241	0.000241	0.000241	0.000241	0.000241	0	0	0	0.146	1.15e-07	0.00306	0.666	9.06e-10
P1	8x72	0.577	0.115	0.0848	0.0875	0.0239	0.0153	2.86e-06	3.25e-06	4.49e-05	0.0153	0.0227	0.00279	1.28e-06	0.0552	2.03e-07	0.00733	0.00809	0.00847	0.00151	0.000753	0.00111	1.27e-05	0.00582	0.00608	0	0	0	0	0	1.16e-05	1.16e-05	1.16e-05	5.78e-09	8.81e-09	0.0227	0.577	3.87e-07
P1	49x109	0.875	1.03e-08	0.00248	4.69e-06	1.57e-06	1.24e-07	1.23e-06	0.000111	0.00305	0.000218	0.074	4.19e-08	0.0338	0.0112	0	0	0	0	0	0	0	0	0	0	0	0	0	0	0	0.00101	0.00101	0.00101	8.89e-08	0.074	1.59e-07	0.0262	0.849
P1	65x83	0.838	0.065	0.00723	0.0175	7.81e-08	6.32e-08	7.36e-07	2.17e-07	1.25e-06	6.15e-05	0.0545	0.0114	0.00644	1.27e-06	0	0	0	0	0	0	0	0	0	0	0	0	0	0	0	0	0	0	0.0248	0.0297	3.24e-08	0.838	4.66e-08
P1	71x39	0.911	2.63e-09	0.0224	0.019	8.49e-07	1.95e-06	1.26e-06	2.3e-08	0.00552	2.29e-06	0.0329	0.00386	0.00291	0.00234	0	0	0	0	0	0	0	0	0	0	0	0	0	0	0	0.00184	0.00184	0.00184	1.79e-08	0.0329	1.96e-05	0.779	0.133
P1	5x101	0.51	0.326	0.0154	0.0559	0.0279	1.11e-05	1.23e-05	2.5e-07	9.2e-09	3.69e-05	0.0642	1.64e-07	3.22e-07	1.46e-07	0.000262	5.22e-08	0.0269	0.000751	1.83e-07	1.83e-07	1.83e-07	1.83e-07	1.83e-07	1.83e-07	4.5e-07	4.5e-07	4.5e-07	4.5e-07	4.5e-07	0	0	0	3.86e-08	0.0642	9.37e-10	1.43e-07	0.51
P1	5x97	0.555	0.316	0.0125	0.0261	0.00853	0.0182	2.51e-08	1.07e-07	1.45e-05	0.0027	0.0575	1.89e-08	0.00267	1.43e-06	0.00213	0.00213	0.00213	0.00213	1.49e-08	1.31e-07	7.04e-08	4.36e-06	0.0103	0.00787	0	0	0	0	0	1.48e-06	1.48e-06	1.48e-06	1.59e-09	0.0289	0.0286	4.07e-08	0.555
P1	43x69	0.866	8.83e-09	0.00155	0.0039	1.63e-06	0.00982	6.99e-09	0.000512	0.00504	0.0025	0.0821	0.000232	9.25e-08	0.0285	0	0	0	0	0.00163	0.00163	0.00163	0.00163	0.00163	0.00163	0	0	0	0	0	0.00168	0.00168	0.00168	1.15e-10	0.0753	0.00682	0.698	0.168
P1	19x15	0.59	0.169	0.116	0.0631	0.00626	0.0147	5.48e-05	2.84e-06	0.00614	2.05e-05	1.34e-06	0.0218	1.83e-08	0.0134	0.00156	0.00156	0.00156	0.00156	0.00984	0.00454	2.79e-06	1.54e-07	0.000271	3.03e-08	8.96e-06	8.96e-06	8.96e-06	8.96e-06	8.96e-06	0.00204	0.00204	0.00204	0	0	1e-05	0.59	2.73e-08
P1	20x80	0.0936	0.606	0.072	0.00223	0.00612	0.0278	0.0101	1.55e-05	0.00144	0.0171	0.149	0.00768	2.89e-07	0.00684	0.00153	0.00153	0.00153	0.00153	0.000606	1.04e-08	0.000152	1.26e-07	0.0125	0.0145	0.00913	2.38e-08	6.63e-06	3.86e-08	0.000905	0.000477	0.000477	0.000477	2.29e-09	0.0584	0.0903	0.0936	2.6e-08
P1	66x84	0.83	0.0637	0.0203	0.0112	9.16e-07	1.55e-07	1.82e-06	3.04e-05	2.36e-07	1.16e-05	0.0259	0.0238	0.0252	3.81e-08	0	0	0	0	0	0	0	0	0	0	0	0	0	0	0	0	0	0	0.0163	0.00961	9.56e-08	0.83	3.27e-05
P1	22x44	0.363	0.214	0.0632	0.0391	0.117	0.0362	2.79e-06	6.59e-06	0.0709	0.0303	0.01	1.19e-08	0.00299	0.0521	0.0303	4.91e-05	0.042	0.045	3.92e-06	3.2e-08	7.26e-08	1.6e-08	0.0204	0.0158	0	0	0	0	0	0.0216	0.0414	0.00786	1.12e-09	1.66e-08	0.01	0.363	3.76e-06
P1	42x52	0.952	6.13e-06	3.34e-06	9.29e-07	7.03e-08	1.39e-05	8.49e-07	1.54e-06	0.0101	4.32e-07	0.00712	0.00711	0.0101	0.0139	0	0	0	0	6.44e-07	6.44e-07	6.44e-07	6.44e-07	6.44e-07	6.44e-07	0	0	0	0	0	0.00332	0.00338	0.00338	0.00355	0.00355	1e-05	0.607	0.345
P1	61x43	0.905	0.0123	0.0213	2.44e-07	1.07e-05	1.55e-08	1.88e-06	0.000882	2.29e-06	5.38e-06	5.66e-08	0.00127	0.0115	0.0479	1.78e-07	1.78e-07	1.78e-07	1.78e-07	0	0	0	0	0	0	0	0	0	0	0	0	0	0	0	0	1e-05	0.905	6.86e-09
P1	61x93	0.179	0.281	0.0134	0.1	0.016	0.000979	0.0179	1.17e-06	8.54e-06	0.0231	0.323	0.0449	5e-07	1.14e-07	0.00436	0.00452	0.00706	6.73e-08	0.000162	0.000162	0.000162	0.000162	0.000162	0.000162	0.0134	0.00401	0.000508	8.52e-06	1.07e-07	0	0	0	2e-07	0.313	0.00985	0.179	1.48e-08
[truncated: 20,131 more rows]
[truncated: 1 more columns]

## Sheet: TableS5
Supplementary Table S5. Differential pathways with upregulated expression in MIP compared to ACI across five samples (analyzed using the KEGG, Reactome, and GO databases respectively).
[truncated: 2,322 more rows]

[truncated: 2 more sheets: TableS6, TableS7]
